# Supplementary material for: Disentangling plant- and environment-mediated drivers of active rhizosphere bacterial community dynamics during short-term drought
Source: Nat Commun. 2024 Jul 27;15:6347. doi: 10.1038/s41467-024-50463-1 (PMC11283566; doi:10.1038/s41467-024-50463-1)
Supplement: Supplementary file 4 — Supplementary Data file [file 41467_2024_50463_MOESM4_ESM.xlsx]

## Sheet: Supplementary Data 1
Data 1. The metabolite features identified from Cave-in-Rock shoot tissues (with abundance ≥ 500) by the positive mode LC-MS analysis.
														Normalised abundance														Raw abundance
														Dr_Shoot							WW_Shoot							Dr_Shoot							WW_Shoot
Compound	Neutral mass (Da)	m/z	Charge	Retention time (min)	Chromatographic peak width (min)	Anova (p)	q Value	Max Fold Change	Highest Mean	Lowest Mean	Isotope Distribution	Maximum Abundance	Minimum CV%	XS1_2020_09_11_XXL_071	XS1_2020_09_11_XXL_038	XS1_2020_09_11_XXL_054	XS1_2020_09_11_XXL_063	XS1_2020_09_11_XXL_065	XS1_2020_09_11_XXL_031	XS1_2020_09_11_XXL_011	XS1_2020_09_11_XXL_068	XS1_2020_09_11_XXL_012	XS1_2020_09_11_XXL_029	XS1_2020_09_11_XXL_053	XS1_2020_09_11_XXL_034	XS1_2020_09_11_XXL_022	XS1_2020_09_11_XXL_026	XS1_2020_09_11_XXL_071	XS1_2020_09_11_XXL_038	XS1_2020_09_11_XXL_054	XS1_2020_09_11_XXL_063	XS1_2020_09_11_XXL_065	XS1_2020_09_11_XXL_031	XS1_2020_09_11_XXL_011	XS1_2020_09_11_XXL_068	XS1_2020_09_11_XXL_012	XS1_2020_09_11_XXL_029	XS1_2020_09_11_XXL_053	XS1_2020_09_11_XXL_034	XS1_2020_09_11_XXL_022	XS1_2020_09_11_XXL_026	Accepted Compound ID	Accepted Description	Adducts	Formula	Score	Fragmentation Score	Mass Error (ppm)	Isotope Similarity
15.74_936.5838n	936.584	954.618	1	15.7359	0.349	0.565257	0.984141	1.01539	St_DR	St_WW	100 - 62.6 - 21.1 - 4.73 - 0.416	4.06696e+06	4.57	4.24194e+06	4.20924e+06	3.80432e+06	3.8287e+06	4.08996e+06	4.23982e+06	4.05472e+06	3.76799e+06	4.08544e+06	4.00908e+06	3.93764e+06	3.73952e+06	4.24769e+06	4.24974e+06	1.37037e+06	1.64409e+06	1.29702e+06	1.23362e+06	1.31466e+06	1.67664e+06	1.68571e+06	1.22606e+06	1.69322e+06	1.59047e+06	1.40806e+06	1.48907e+06	1.73783e+06	1.82454e+06			M+NH4, M+K
14.74_790.5268n	790.527	808.56	1	14.7404	3.13528	0.498911	0.980097	1.03507	St_DR	St_WW	100 - 47.9 - 17.4 - 4.09 - 3.49	3.09697e+06	6.7	2.76062e+06	3.14348e+06	3.02339e+06	3.70193e+06	2.89393e+06	3.30164e+06	2.85377e+06	2.81315e+06	2.91589e+06	3.29247e+06	2.71071e+06	2.97562e+06	3.08555e+06	3.15076e+06	891823	1.22782e+06	1.03077e+06	1.19277e+06	930213	1.30563e+06	1.18642e+06	915367	1.2085e+06	1.30618e+06	969324	1.18489e+06	1.26237e+06	1.35272e+06			M+H-H2O, M+NH4
6.15_1194.6100n	1194.61	1177.61	1	6.14685	0.549267	0.335075	0.940775	1.03208	St_WW	St_DR	100 - 64.6 - 22.5 - 5.2 - 0.66 - 0.0733 - 0.00105	2.72113e+06	5.07	2.50711e+06	2.53421e+06	2.4766e+06	2.49542e+06	2.95711e+06	2.83254e+06	2.65289e+06	2.65481e+06	2.57824e+06	2.90589e+06	2.61959e+06	2.65211e+06	2.716e+06	2.92129e+06	809927	989841	844356	804031	950520	1.12013e+06	1.10291e+06	863844	1.06856e+06	1.15282e+06	936740	1.05607e+06	1.11118e+06	1.2542e+06			M+H-H2O, M+NH4, M+K
14.14_403.2603n	403.26	824.554	1	14.1397	2.68903	0.525101	0.981327	1.05049	St_DR	St_WW	100 - 45 - 16.1 - 3.31 - 1.51 - 0.00416	1.91499e+06	9.92	1.75035e+06	1.77034e+06	1.92218e+06	2.59454e+06	1.77374e+06	1.91337e+06	1.68042e+06	1.79991e+06	1.72882e+06	2.10682e+06	1.61045e+06	1.78915e+06	1.69421e+06	2.03127e+06	565454	691480	655335	835969	570144	756641	698618	585669	716514	835808	575882	712436	693138	872087			M+ACN+H, 2M+NH4, 2M+K
13.95_952.5802n	952.58	970.613	1	13.9452	1.54473	0.276805	0.940775	1.03717	St_DR	St_WW	100 - 53.9 - 17.1 - 3.75 - 0.54 - 0.0746 - 0.0641	1.73929e+06	5.94	1.68477e+06	1.63914e+06	1.70877e+06	1.92773e+06	1.69641e+06	1.85608e+06	1.66216e+06	1.62827e+06	1.61009e+06	1.83283e+06	1.62589e+06	1.57234e+06	1.79889e+06	1.67039e+06	544270	640235	582576	621118	545286	733985	691028	529820	667308	727115	581402	626103	735968	717150			M+H-H2O, M+NH4, M+K
14.76_610.4614n	610.461	611.468	1	14.7576	0.514917	0.209356	0.940775	1.09598	St_DR	St_WW	100 - 43.8 - 11.9	1.73751e+06	4.85	1.5403e+06	1.63825e+06	1.73986e+06	2.35857e+06	1.75793e+06	1.68178e+06	1.44586e+06	1.60629e+06	1.51231e+06	1.7341e+06	1.54317e+06	1.5204e+06	1.56269e+06	1.61852e+06	497598	639887	593177	759939	565063	665060	601103	522667	626784	687946	551821	605420	639331	694879			M+H-H2O, M+H
14.51_758.5706m/z		758.571	1	14.5059	4.0793	0.659658	1	1.21055	St_DR	St_WW	100 - 42.1 - 9.34 - 2 - 1.11	1.26264e+06	106.66	306973	51077.1	2.95664e+06	1.99507e+06	445456	3.00287e+06	80353.1	72173.4	2.66008e+06	97275.1	2.41415e+06	89466.9	1.89975e+06	68308.5	99168.3	19950.3	1.00802e+06	642817	143186	1.18749e+06	33406	23484.4	1.10248e+06	38590.6	863277	35625.6	777230	29326.9
15.72_778.5418m/z		778.542	1	15.7188	3.44995	0.972864	1	1.00787	St_DR	St_WW	100 - 54.3 - 9.8	1.20021e+06	21.14	1.40801e+06	763195	943425	1.64203e+06	1.19227e+06	1.50799e+06	944548	1.46428e+06	1.42316e+06	978899	771959	1.1286e+06	1.21541e+06	1.35358e+06	454862	298098	321645	529068	383238	596335	392686	476458	589833	388345	276045	449405	497251	581131
14.80_829.4893m/z		829.489	1	14.8034	1.35593	0.44957	0.971741	1.02172	St_DR	St_WW	100 - 46.8 - 18.7 - 3.19	1.11517e+06	4	1.13775e+06	1.16932e+06	1.06619e+06	1.07486e+06	1.11491e+06	1.16848e+06	1.07469e+06	1.08813e+06	1.0673e+06	1.14056e+06	964204	1.08084e+06	1.10968e+06	1.18952e+06	367552	456727	363499	346324	358372	462075	446791	354066	442346	452477	344790	430390	453994	510698
15.17_771.5442n	771.544	772.551	1	15.1695	0.944017	0.607175	0.998975	1.07363	St_DR	St_WW	100 - 46.6 - 9.61 - 8.16 - 3.57 - 2.06	1.11051e+06	12.79	1.08542e+06	783501	905133	1.65873e+06	1.17993e+06	1.13134e+06	1.02953e+06	1.13169e+06	1.11339e+06	957424	783279	1.03349e+06	1.04434e+06	1.17685e+06	350648	306029	308590	534447	379270	447390	428019	368237	461449	379826	280093	411535	427264	505257			M+H-H2O, M+H
8.24_514.2390n	514.239	515.247	1	8.23517	0.629367	1	1	1	St_DR	St_WW	100 - 47.6 - 8.86 - 0.777 - 0.0409	694004	0	694004	694004	694004	694004	694004	694004	694004	694004	694004	694004	694004	694004	694004	694004	224200	271072	236609	223610	223078	274444	288525	225821	287633	275323	248169	276352	283933	297957			M+H-H2O, M+H, M+2H, M+K, 2M+H
15.20_930.5964n	930.596	948.628	1	15.2038	3.5472	0.548303	0.984141	1.05135	St_DR	St_WW	100 - 55.1 - 18.3 - 6.27 - 2.39	614340	12.59	521930	735600	593849	762817	580690	511382	594111	531688	519162	704052	518926	658665	553722	604114	168610	287319	202463	245782	186655	202226	246996	173005	215169	279309	185563	262279	226540	259364			M+H-H2O, M+NH4
15.59_717.5391n	717.539	756.555	1	15.5872	3.56437	0.998931	1	1.06741	St_WW	St_DR	100 - 43.1 - 2.3 - 1.19	566640	82.94	222372	220892	1.39669e+06	800909	290222	555541	229351	243871	1.83131e+06	237037	457401	243301	709550	244014	71837.7	86278.7	476180	258055	93287.6	219688	95350.2	79352.8	758992	94036.3	163562	96882.3	290293	104763			M+Na, M+K
15.74_612.4719n	612.472	613.485	1	15.7359	2.45443	0.451429	0.97267	1.03672	St_DR	St_WW	100 - 54.1 - 26.2 - 7.34	563609	4.89	560902	529743	510786	569887	692250	544803	536897	570427	513960	541160	562775	503347	568888	544974	181200	206913	174144	183619	222514	215442	223209	185610	213013	214687	201243	200432	232745	233974			M+H-H2O, M+H
12.75_806.5209n	806.521	845.485	1	12.7494	2.2886	0.566966	0.985029	1.08084	St_DR	St_WW	100 - 45.2 - 14.7 - 3.37 - 0.99	544514	12.14	396463	525060	591228	838993	490577	497645	471631	486709	416957	615759	513474	532465	474648	486495	128078	205084	201569	270326	157689	196794	196076	158369	172809	244282	183613	212027	194189	208867			M+H-2H2O, M+K
3.54_354.0965n	354.097	355.104	1	3.53792	0.349	0.555864	0.984141	1.03422	St_WW	St_DR	100 - 15.3 - 3.3 - 0.188 - 0.00515	501243	9.74	472895	433278	477601	640320	448990	457278	462244	466209	539510	452397	438918	526206	517454	568005	152770	169235	162830	206313	144321	180831	192173	151699	223602	179473	156953	209535	211702	243862			M+H-H2O, M+H, M+K, 2M+K
13.97_610.4612n	610.461	611.469	1	13.9738	2.07683	0.188944	0.940775	1.08867	St_DR	St_WW	100 - 40.6 - 9.03 - 3.05	449810	6.69	429169	377539	445052	548405	502782	459865	385862	433483	386201	448300	420300	375241	433253	395450	138644	147464	151733	176697	161612	181853	160418	141050	160063	177848	150295	149420	177253	169779			M+H-H2O, M+H
15.65_756.5327n	756.533	774.567	1	15.6501	0.612183	0.32866	0.940775	1.10173	St_DR	St_WW	100 - 46.5 - 11.5 - 3.68	421899	8.39	329868	379732	458090	607389	381412	418786	378017	375528	403320	330406	357175	409505	381891	422777	106565	148320	156178	195703	122599	165609	157157	122192	167158	131078	127722	163064	156240	181511			M+NH4, M+ACN+H
14.57_814.4937n	814.494	832.525	1	14.5745	2.63752	0.823964	1	1.00768	St_DR	St_WW	100 - 45.9 - 37.9 - 16.6 - 11.7 - 4.22	406416	9	368524	404558	394521	482488	381391	402758	410670	362181	409591	503474	295450	448117	415835	388578	119052	158017	134505	155459	122593	159271	170732	117849	169757	199736	105650	178439	170128	166828			M+H, M+NH4, M+K
15.77_568.4288m/z		568.429	1	15.7703	0.6465	0.295816	0.940775	1.14924	St_DR	St_WW	100 - 44 - 9.25	404765	23.37	534034	343693	481659	416920	464711	297011	295327	533577	278648	333177	435518	312172	306873	265460	172521	134243	164214	134333	149375	117453	122779	173620	115487	132177	155737	124307	125549	113970
5.10_303.0514m/z		303.051	1	5.09983	0.2975	0.946613	1	1.01277	St_DR	St_WW	100 - 16.2 - 1.97	402652	25.64	405899	528755	217698	423551	507308	368358	366998	567048	480451	390042	284943	267518	433396	359639	131126	206527	74220.4	136469	163067	145667	152576	184511	199125	154736	101893	106525	177312	154404
11.40_495.3350n	495.335	496.342	1	11.4049	0.297517	0.171844	0.940775	1.13499	St_DR	St_WW	100 - 24.2	395558	14.83	440717	485388	379289	380856	407953	297820	376879	279138	383254	479145	325159	335749	354043	283103	142375	189589	129312	122713	131131	117773	156684	90828.1	158841	190085	116274	133695	144847	121545			M+H, M+K
14.52_796.5423m/z		796.542	1	14.523	4.66293	0.931815	1	1.03311	St_DR	St_WW	100 - 41.3	393201	25.62	313480	253839	428215	629036	283118	507780	336935	426351	538195	253688	267201	373167	410258	395346	101271	99147.3	145993	202677	91004.1	200802	140077	138730	223057	100642	95548.6	148594	167846	169734
15.94_792.5630m/z		792.563	1	15.9362	2.95218	0.502038	0.980097	1.06547	St_DR	St_WW	100 - 55.5 - 27.9	381401	8.23	522722	367841	378218	307235	387478	399222	307092	401903	374301	325805	317583	359954	375132	351083	168866	143676	128947	98991.9	124549	157872	127671	130775	155131	129252	113564	143333	153475	150731
15.27_769.5321n	769.532	808.561	1	15.2725	1.37308	0.404648	0.95602	1.06021	St_DR	St_WW	100 - 49.1 - 45.8 - 2.58	373367	6.65	313736	376989	358975	488908	358909	386045	330009	323529	351263	364731	347799	328186	356281	393348	101353	147249	122387	157528	115366	152661	137198	105273	145582	144695	124370	130683	145762	168876			M+H, M+CH3OH+H, M+K
6.71_1356.6406n	1356.64	1339.64	1	6.70753	0.549267	0.325054	0.940775	1.26069	St_WW	St_DR	100 - 70.5 - 24.2 - 4.79 - 0.637 - 0.0664	342177	34.75	231679	276199	177963	187098	333095	221743	472169	402758	491624	336145	131383	313627	440283	279417	74844.5	107881	60673.7	60283.6	107069	87688.3	196299	131053	203756	133354	46981.3	124886	180130	119962			M+H-H2O, M+NH4, M+K
4.53_262.1142n	262.114	542.262	1	4.5334	0.463433	0.339306	0.940775	1.08049	St_DR	St_WW	100 - 25 - 4.8 - 0.463 - 0.0625	326551	10.45	325445	313580	355315	377774	278320	296653	338772	212783	237118	304100	273975	347234	424660	315712	105136	122482	121139	121720	89462	117311	140841	69237.2	98274.3	120641	97970.9	138268	173738	135545			M+Na, M+CH3OH+H, 2M+NH4, 2M+K
3.54_162.0323n	162.032	163.04	1	3.53792	1.04695	0.89987	1	1.00236	St_DR	St_WW	100 - 8.41 - 0.269	318523	11.09	301204	242070	307143	473529	314125	308193	283397	304837	341123	276093	268889	331062	341044	361364	97304.6	94550.4	104715	152572	100971	121875	117820	99190.5	141380	109531	96152.2	131828	139529	155144			M+H-H2O, M+H
14.92_806.5459m/z		806.546	1	14.9235	3.43278	0.856603	1	1.02504	St_DR	St_WW	100 - 48.9	312993	8.52	268988	297431	291059	443554	287030	333183	269707	289338	305303	333223	271452	296469	295170	346483	86897.1	116174	99231.7	142914	92261.8	131757	112128	94147.1	126534	132195	97068.6	118054	120761	148756
4.58_610.1572n	610.157	611.165	1	4.5849	0.698	0.779391	1	1.04444	St_DR	St_WW	100 - 26.2 - 5.18 - 0.4 - 0.0287	310710	25.35	409139	308768	356031	176324	276437	269926	378340	276395	339736	283220	174483	408893	249533	350167	132173	120602	121383	56812.2	88856.6	106742	157291	89935.6	140805	112358	62393.5	162821	102090	150337			M+H, M+K, 2M+H
10.92_514.3160n	514.316	553.28	1	10.9243	0.2861	0.214463	0.940775	1.11965	St_DR	St_WW	100 - 26.4 - 7.02 - 0.586	309458	12.75	314889	292817	298063	277850	325892	418899	237799	267773	284986	325767	223804	243942	308462	279980	101726	114372	101620	89523.9	104753	165654	98862.4	87130.3	118113	129237	80030.1	97137.3	126199	120204			M+H, M+NH4, M+K, 2M+K
15.47_784.5847m/z		784.585	1	15.467	4.89175	0.621212	1	1.22306	St_DR	St_WW	100 - 37.9 - 30.2 - 7.27 - 3.53	309259	78.83	160236	100088	655091	389297	160075	613708	86321.7	84142.3	583505	98527.2	488160	99221.6	327108	89338.7	51764.5	39093.4	223343	125433	51453.7	242691	35887.4	27378.9	241836	39087.4	174561	39509.9	133827	38355.8
13.21_968.5742n	968.574	986.608	1	13.2128	2.1398	0.636548	1	1.02453	St_WW	St_DR	100 - 48.5 - 13.8 - 2.27 - 0.564 - 0.137	297028	8.51	277547	234177	253045	358438	280823	319790	305586	286942	281192	349636	285892	275588	292487	307456	89662.1	91467.6	86271.6	115490	90266.6	126461	127044	93367.6	116541	138706	102232	109739	119663	132000			M+NH4, M+K
0.73_342.1179n	342.118	381.081	1	0.7347	0.400483	0.0944912	0.940775	1.09482	St_DR	St_WW	100 - 11.8 - 8.52 - 0.533 - 0.0829 - 0.000469	292010	5.65	293304	286665	296478	339350	309437	285004	233835	265854	240981	270658	291186	272193	259287	266884	94752.3	111969	101079	109339	99464.1	112705	97214.5	86505.9	99875.5	107374	104125	108387	106080	114581			M+H-2H2O, M+H, M+K
5.13_520.1972n	520.197	538.231	1	5.13415	0.463433	0.882401	1	1.04368	St_DR	St_WW	100 - 25.1 - 39.1 - 7.75	290667	16.14	188590	325123	288907	410472	193171	276125	352282	285590	196350	260264	261707	295914	332281	317412	60924.4	126990	98498	132255	62092.1	109193	146458	92927.5	81377.9	103251	93583.8	117833	135944	136275			M+NH4, M+K
4.58_303.0513m/z		303.051	1	4.5849	0.743767	0.56316	0.984141	1.10682	St_DR	St_WW	100 - 13 - 0.887 - 0.0125	288041	26.71	382689	262798	346548	183039	259981	193213	388019	255377	328250	206663	159060	365747	254246	252354	123629	102647	118150	58975.8	83567.1	76406	161315	83096.6	136044	81986.6	56878.4	145640	104018	108343
14.91_827.4733m/z		827.473	1	14.9063	0.366167	0.556206	0.984141	1.02921	St_DR	St_WW	100 - 51	282735	9.18	280671	276696	272744	335600	277755	285658	250025	267729	269333	299471	241694	265446	261788	317526	90671.3	108075	92987.7	108131	89280.3	112963	103945	87115.8	111626	118805	86427.3	105700	107103	136324
14.51_749.5363n	749.536	782.57	1	14.5059	2.28852	0.82799	1	1.0004	St_DR	St_WW	100 - 39.6 - 7.16 - 2.74	280912	38.74	197815	136579	250829	411426	213099	554463	202174	219929	340951	194210	496260	203804	290794	219658	63904.5	53346.8	85515.9	132562	68497.7	219262	84051.8	71562.2	141309	77046.4	177458	81154.6	118970	94306			M+CH3OH+H, M+K
14.31_789.5069n	789.507	822.54	1	14.3056	3.0037	0.957957	1	1.01908	St_DR	St_WW	100 - 59.4 - 12.8	273301	9.31	250402	223868	253754	408548	244967	281316	250252	266823	281336	301486	235399	273273	234939	284032	80892.7	87441.1	86513.4	131635	78741.1	111246	104040	86821.2	116601	119604	84176.5	108817	96118.8	121943			M+CH3OH+H, M+ACN+H
6.15_1193.6251n	1193.63	597.82	2	6.14685	1.45897	0.249042	0.940775	1.07115	St_WW	St_DR	100 - 70.9 - 20.3 - 5.91 - 5.46 - 2.6 - 0.882 - 0.229	267817	10.06	221417	251047	218926	225050	272976	289412	271371	236838	259220	296679	234365	267902	275734	303982	71529.1	98056.9	74639.2	72511.7	87744.1	114448	112820	77064.5	107435	117697	83806.6	106678	112809	130509			M+H, M+2H
14.09_593.2780m/z		593.278	1	14.0939	0.217417	0.0618983	0.853243	1.44564	St_DR	St_WW	100 - 36.6 - 6.52 - 0.445 - 0.0113	265489	18.21	202945	209690	491770	269080	201598	319956	163386	215057	245317	167801	170494	171320	159181	156365	65561.7	81903.2	167661	86698.3	64800.8	126526	67926.2	69977	101673	66569.6	60966.9	68219.3	65124.5	67132.2
15.19_838.4933n	838.493	856.527	1	15.1867	0.280333	0.955699	1	1.00405	St_DR	St_WW	100 - 50.7 - 18.7 - 4.38	252461	15.16	294564	251264	213386	203350	236903	304671	263091	240498	297782	255917	188987	220928	291352	264631	95159.6	98141.7	72750.3	65520	76149	120482	109377	78255.1	123417	101526	67580	87973.4	119198	113614			M+NH4, M+K
15.00_780.5710n	780.571	798.563	1	15.0036	3.81615	0.780944	1	1.05547	St_DR	St_WW	100 - 41.3 - 15.5 - 6.22 - 6.08 - 3.1 - 8.22	245072	18.38	175490	205264	266925	355619	175685	310791	225732	228647	294267	187901	175372	263485	217458	258223	56692.5	80174.3	91003.8	114582	56471.3	122902	93845.9	74399.1	121960	74543.3	62711.2	104919	88967	110863			M+H-H2O, M+NH4
15.20_589.4836m/z		589.484	1	15.2038	0.514917	0.288937	0.940775	1.09902	St_DR	St_WW	100 - 36.7 - 9.11 - 2.4	242301	11.23	212240	263006	232720	321327	259532	188790	218489	221791	189487	262052	206490	242554	203336	217581	68564.7	102728	79342.1	103532	83422.9	74657	90834.7	72168.2	78533.7	103960	73838.7	96584.9	83189.3	93414
11.90_822.5133n	822.513	861.479	1	11.9026	1.60775	0.598461	0.994237	1.1017	St_DR	St_WW	100 - 40.2 - 17.6 - 5.36 - 1.2	239861	13.82	168098	222932	254864	414656	217632	203535	197307	202148	171959	244096	233389	250031	188525	233877	54304.5	87075.5	86891.8	133603	69954.7	80487.7	82028.5	65776.5	71269.3	96836.9	83457.4	99561.9	77130	100411			M+NH4, M+K
4.80_882.2260n	882.226	883.233	1	4.80232	0.783833	0.673675	1	1.0849	St_WW	St_DR	100 - 40.6 - 9.97 - 1.32 - 0.103 - 0.0063	227385	39.93	120459	317871	188569	361455	203739	145742	129296	378084	277952	287793	133543	169189	206737	138398	38914.5	124158	64289.5	116462	65488.9	57633.8	53753.5	123024	115198	114172	47753.7	67370.9	84580.6	59418.3			M+H, M+K
10.21_1014.5423n	1014.54	1032.58	1	10.2091	0.8983	0.56778	0.985258	1.03185	St_WW	St_DR	100 - 52.5 - 14.6 - 2.07 - 0.973 - 0.317 - 0.0607	226754	6.03	154464	206635	224673	186072	262582	219709	284153	233966	242608	211801	230202	211340	215650	241713	49900	80710	76598.7	59952.8	84403.1	86883.9	118134	76130	100550	84024.9	82317.8	84155.4	88227.1	103775			M+NH4, M+K
10.87_519.3347n	519.335	520.342	1	10.8728	0.33185	0.609298	1	1.03148	St_DR	St_WW	100 - 28.2 - 4.75 - 0.359 - 0.0177	225441	10.06	246516	246997	238963	234838	185998	214648	210129	239398	247946	243501	167062	208240	212845	210933	79637.6	96474.9	81470.6	75665.6	59786.2	84882.4	87359.1	77897.5	102762	96601	59739.6	82921	87079.7	90559.9			M+H-H2O, M+H, M+K, 2M+H
15.47_760.5804m/z		760.58	1	15.467	0.92685	0.163686	0.940775	1.50507	St_DR	St_WW	100 - 41.2 - 15.3 - 17.3 - 3.08	219864	28.7	241225	91740.8	224817	190622	393589	289958	107099	95907.1	208604	139241	162272	128894	185702	101956	77928.3	35833.2	76647.7	61419	126513	114664	44525.2	31207.1	86456.5	55239.1	58026.9	51325.5	75975	43772.7
12.53_863.4928m/z		863.493	1	12.532	1.79082	0.523731	0.981327	1.06785	St_DR	St_WW	100 - 41.6 - 19.5 - 7.95	214985	10.03	178759	201431	230385	303598	184048	226935	179740	193922	198314	238290	188780	195474	177351	217150	57748.5	78677.3	78546	97820.2	59159.5	89741.3	74724.9	63099.9	82192	94533.7	67505.9	77837.7	72558.1	93229.2
15.27_613.4835m/z		613.483	1	15.2725	0.497733	0.0448416	0.791517	1.16736	St_DR	St_WW	100 - 45.4 - 21.9 - 9.43 - 5.77	214120	8.51	164357	207679	252425	249744	221956	215076	187603	170568	165687	198300	199678	166934	184364	198421	53095.9	81117.6	86060.3	80468.4	71344.6	85051.8	77993.9	55500.7	68669.7	78668.7	71403	66473.1	75427.6	85188.2
4.55_376.1531n	376.153	377.161	1	4.55057	1.16142	0.803793	1	1.04542	St_DR	St_WW	100 - 18.1 - 3.08 - 0.1	203474	10.33	158047	290889	207766	183365	150234	246157	187861	202670	153439	183794	211703	202010	206783	202038	51057.5	113619	70834.3	59080.9	48290.7	97342.5	78101.4	65946.5	63593.4	72914	75703.1	80440.2	84599.6	86741.2			M+H-2H2O, M+H-H2O, M+H
6.15_1213.1452m/z		1213.15	1	6.14685	0.286067	0.348888	0.940775	1.04217	St_WW	St_DR	100 - 32.3 - 2.28 - 0.0603	202095	6.29	176458	177639	174188	187890	225762	214615	200873	187860	192782	215796	195226	199001	201062	222937	57005	69384.5	59386.6	60538.8	72567.8	84869.4	83510.9	61127.4	79899.4	85609.6	69810.8	79242	82259.1	95713.5
15.63_875.5456n	875.546	858.542	1	15.6329	0.251733	0.257975	0.940775	1.44309	St_WW	St_DR	100 - 54.2 - 24.7 - 2.34	201645	48.03	15866.9	236810	154881	15164.1	18434.9	250683	286281	19244.7	318691	203142	146792	208539	255398	259711	5125.85	92496	52804.1	4885.91	5925.63	99132.6	119019	6261.99	132083	80589.7	52491.2	83039.8	104489	111502			M+H-H2O, M+ACN+Na
14.99_550.4188n	550.419	551.426	1	14.9864	0.612183	0.435889	0.968258	1.07889	St_WW	St_DR	100 - 48.7 - 16.4 - 1.85	199142	15.85	178650	198019	173507	143358	159278	218946	220307	166902	245748	220111	149935	180012	227223	204066	57713.3	77344.8	59154.4	46190.3	51197.7	86582.3	91590.3	54308	101851	87321.8	53615.3	71680.4	92962	87611.6			M+H-H2O, M+H, M+NH4
4.24_756.2150n	756.215	757.222	1	4.2359	0.612167	0.167228	0.940775	1.32128	St_DR	St_WW	100 - 32.7 - 7.19 - 0.671 - 0.0543	187054	28.8	198956	176895	146184	198283	289755	117846	181455	158943	270190	124528	110458	55177.7	245296	26399.6	64273.3	69093.8	49839.1	63887.3	93137.7	46602	75438.3	51718.2	111981	49402.3	39498.9	21971.7	100356	11334.2			M+H, M+K
10.21_517.3191n	517.319	518.326	1	10.2091	0.314683	0.756021	1	1.02826	St_DR	St_WW	100 - 24.3 - 3.1 - 0.239	180074	17.79	244481	156652	147632	165795	184950	170794	190212	190568	215313	189636	130516	141308	196476	162059	78980.3	61186.8	50332.8	53419.7	59449.5	67540.5	79078.5	62008.8	89237.1	75231.5	46671.3	56268.5	80382.9	69577			M+H, M+K
7.09_1152.6626n	1152.66	1194.63	1	7.09088	0.349017	0.932516	1	1.00314	St_WW	St_DR	100 - 61.3 - 19.7 - 3.17 - 0.426 - 0.0104	179119	17.23	135135	159871	190474	260683	183608	154114	166025	164291	196358	218693	126945	194719	158378	194453	43655.6	62444.2	64939.2	83992.9	59018.3	60944.4	69023.4	53458.2	81381.2	86759	45394.3	77537	64795.8	83484.6			M+ACN+H, M+2Na
10.72_514.3156n	514.316	553.28	1	10.724	0.246017	0.358962	0.942156	1.14913	St_WW	St_DR	100 - 24.8 - 5.74 - 0.642	178232	27.16	146526	149851	157243	234526	135788	167557	94217.5	181199	277399	216189	144446	135953	136874	155565	47335.7	58530.6	53609.6	75564.9	43647.2	66260.4	39170	58960	114969	85765.7	51652.5	54136.5	55998.2	66788.8			M+H-H2O, M+H, M+NH4, M+K
4.80_522.2124n	522.212	540.246	1	4.80232	0.314667	0.419365	0.961432	1.07493	St_DR	St_WW	100 - 25.1 - 3.5 - 0.527 - 0.173	174663	12.28	153094	177976	178898	181489	147178	212780	171226	169990	95622.5	116240	171258	184611	178523	221168	49457.2	69515.8	60992.4	58476.4	47308.2	84143.8	71185.5	55312.9	39631.1	46114.1	61240.3	73511.9	73037.6	94954.2			M+NH4, M+K, 2M+NH4, 2M+K
15.96_958.6468n	958.647	976.658	1	15.9648	2.52308	0.592381	0.994091	1.0579	St_DR	St_WW	100 - 45.3 - 18.8 - 11.7 - 7.03 - 6.75	174061	16.97	180868	182561	177837	204344	208580	139854	124382	193113	128585	163953	200717	175991	131687	157689	58429.6	71307	60630.8	65840.2	67044.9	55305.2	51710.6	62836.9	53292.6	65042.7	71774.4	70079.6	53876.2	67700.7			M+H, M+NH4
4.40_578.1789n	578.179	579.186	1	4.40182	0.743767	0.70999	1	1.03038	St_WW	St_DR	100 - 24.3 - 10.9 - 1.06 - 0.15	172386	14.97	156944	222254	166805	114078	157738	169791	183507	183812	131141	155573	205491	188115	154907	187661	50701.1	86810.7	56869.3	36756.2	50702.7	67143.8	76291.3	59810.3	54351.9	61718.5	73481.7	74907.1	63376	80568.6			M+H, M+2Na-H
14.92_626.4566n	626.457	627.464	1	14.9235	1.25868	0.618135	1	1.0646	St_DR	St_WW	100 - 52.6 - 16.8	168368	6.31	143559	147712	156138	257732	177248	157921	138267	162082	158231	172640	151448	145630	149298	167735	46376.9	57695.2	53232.9	83042	56973.8	62449.8	57483.1	52739.5	65579.3	68489.2	54156.3	57989.5	61081.3	72013.8			M+H-H2O, M+H
15.40_815.6498n	815.65	816.657	1	15.4041	2.25418	0.773287	1	1.04382	St_DR	St_WW	100 - 49.3 - 19.5 - 1.47 - 0.596	166690	101.46	57580.8	53760.8	522569	221187	92516	161125	58089.8	55908.6	580451	56511.9	107905	52621.4	211945	52496.6	18601.6	20998.5	178161	71267.1	29737.9	63717	24150.2	18192	240570	22419.2	38585.9	20953.8	86711.4	22538.4			M+H, M+K
10.09_676.3698n	676.37	694.404	1	10.0947	0.268917	0.776147	1	1.05138	St_DR	St_WW	100 - 32.5 - 7.93 - 0.491 - 0.0453	166592	17.49	213527	164511	160417	92887.3	180284	195788	158728	142131	165817	196946	134438	133320	194754	141747	68980.3	64256.8	54691.5	29928.6	57949.8	77424.2	65989.3	46247.7	68723.5	78131.7	48073.8	53087.9	79678.4	60856.5			M+NH4, M+K
4.02_538.2081n	538.208	556.242	1	4.0185	0.697983	0.580522	0.98813	1.04415	St_DR	St_WW	100 - 19.9 - 37.3 - 6.56 - 0.651	166242	14.06	151532	164815	163605	186206	127786	200401	169352	116010	96406	145794	160542	169162	225214	201360	48952.7	64375.5	55778.6	59995.9	41074.9	79248.6	70406.2	37748.4	39955.8	57838.8	57408.1	67360.2	92140.3	86450			M+NH4, M+K
6.23_843.4530n	843.453	885.487	1	6.22693	0.612183	0.222179	0.940775	1.13179	St_WW	St_DR	100 - 42.9 - 8.72	163018	16.29	144171	124881	115005	124876	154549	170475	174293	122081	177071	186641	142292	135282	178966	198794	46574.8	48777.5	39209	40235.5	49677.5	67414.3	72460.7	39723.7	73387.9	74043.7	50882	53869.2	73218.8	85348.4			M+ACN+H, M+2Na-H
13.12_804.4996n	804.5	843.469	1	13.1156	0.532067	0.88466	1	1.00195	St_WW	St_DR	100 - 44.8	159672	10.18	137980	144483	160633	227202	146265	151733	147225	160287	138081	189968	161487	163149	146104	158625	44574.8	56434	54765.3	73205.1	47014.7	60002.6	61207.4	52155.5	57228.4	75363.4	57746.1	64965.9	59774.4	68102.3			M+H-2H2O, M+K
13.95_365.2751n	365.275	794.531	1	13.9452	2.56887	0.895755	1	1.01195	St_WW	St_DR	100 - 45.3	159457	31.03	166593	81358.6	114815	264789	147231	191034	137195	224599	213294	113677	86265.3	151704	163133	163527	53818.3	31778	39144.4	85315.8	47325.2	75544.4	57037.3	73082	88400.6	45097.3	30847.6	60408.4	66741.2	70207.3			M+ACN+H, 2M+ACN+Na
4.22_682.2506n	682.251	700.284	1	4.21873	0.2975	0.904019	1	1.03619	St_DR	St_WW	100 - 32.5 - 8.66 - 1	157268	33.19	61049.4	170521	129250	296405	83107.8	209788	150755	156625	79543.9	230802	138292	106563	161084	189520	19722.1	66604.2	44065.8	95502.6	26713.8	82960.7	62674.9	50964.1	32967.3	91562.8	49451.7	42433.3	65903	81366.8			M+H, M+NH4, M+K
15.47_568.5035n	568.503	551.5	1	15.467	4.04497	0.506328	0.980097	1.10911	St_DR	St_WW	100 - 57.2 - 6.3	156051	14.75	245997	142124	175739	116479	109154	157387	145479	136687	151585	175906	111123	132410	149904	127279	79469.9	55512.4	59915.3	37530	35086	62238.7	60481.2	44476.3	62825	69784.6	39736.4	52725.3	61329.2	54644.5			M+H-H2O, M+NH4
15.96_1082.7428n	1082.74	1100.76	1	15.9648	2.30567	0.76486	1	1.03399	St_WW	St_DR	100 - 71.4 - 37.6 - 14.4 - 7.37 - 5.05 - 6.75 - 5.48	154132	37.28	216858	214886	164546	53972.4	131754	89584.8	171857	118381	105347	220639	99968.4	240148	172701	121742	70056.5	83932.8	56099.1	17390	42350.4	35426.3	71447.6	38519.7	43661.4	87531	35747.7	95626.5	70656	52267.4			M+H-2H2O, M+NH4, M+K
15.20_750.5320n	750.532	751.536	1	15.2038	1.19575	0.517013	0.980097	1.0528	St_DR	St_WW	100 - 63 - 23.7	146147	13.23	121749	163270	138680	186945	141352	126319	144718	129270	125429	173404	123649	154540	131021	134411	39331.2	63771.8	47280.6	60234.3	45435.5	49952.9	60164.9	42063	51984.5	68792.2	44215.6	61537.8	53603.6	57706.7			M+H-H2O, M+H
15.83_588.4718n	588.472	589.479	1	15.8332	0.463433	0.322992	0.940775	1.15595	St_DR	St_WW	98.5 - 100 - 39.6	144960	23.4	117178	199348	132793	202143	141320	103109	118828	133431	81735	175995	107419	140798	119502	118941	37854.6	77863.6	45273.7	65131	45425.2	40774.6	49401.4	43416.8	33875.4	69820	38412	56065.7	48891	51065			M+H, M+2Na-H
15.47_782.5709m/z		782.571	1	15.467	1.27585	0.965231	1	1.00413	St_WW	St_DR	100 - 43.6	144635	125.08	26860.7	17322	170459	192986	24831.1	554533	21283.2	20843.3	230054	19113.3	494743	22118.4	208652	16917.9	8677.4	6765.82	58115.3	62180.7	7981.61	219290	8848.29	6782.16	95346.7	7582.54	176915	8807.5	85364.4	7263.38
15.94_740.1903n	740.19	758.224	1	15.9362	0.4291	0.00275168	0.436483	20.8942	St_DR	St_WW	100 - 69.4 - 56.3 - 23.4 - 8.9 - 1.9 - 0.363 - 0.0408	144611	96.74	638976	113992	92403.5	19340.2	82897.2	56254.9	8415.2	517.635	578.862	14227	7209.28	9411.76	360.463	16143	206422	44524.4	31503.5	6231.48	26646.1	22246	3498.53	168.433	239.912	5644.07	2577.97	3747.75	147.473	6930.66			M+NH4, M+K
13.81_790.5269m/z		790.527	1	13.8079	0.228833	0.211409	0.940775	1.17107	St_DR	St_WW	100 - 41.9	143627	20.38	113377	147290	157298	148373	110109	207707	121233	163854	120967	127126	79519	114249	120606	132196	36626.7	57530.4	53628.1	47806.3	35393	82137.9	50401.2	53316.1	50135.4	50432.9	28435.2	45493.6	49342.7	56756
12.37_809.5187n	809.519	842.552	1	12.3661	1.8595	0.776795	1	1.0521	St_DR	St_WW	100 - 42.4 - 11.1	141518	9.67	108404	141681	139387	224228	119476	139468	117980	127129	130886	159114	131314	133082	117982	142058	35020.1	55339.3	47521.7	72247	38403.9	55152.5	49048.9	41366.2	54246	63123.1	46956.7	52993.2	48269	60989.9			M+CH3OH+H, M+ACN+Na
13.16_822.5152n	822.515	787.501	1	13.1614	3.03808	0.938644	1	1.02605	St_DR	St_WW	100 - 81.6 - 43.4 - 15.9 - 5.24	140980	9.36	96557.5	127999	131122	243806	128216	136545	122613	127118	128917	163451	137227	137540	126359	141192	31193.1	49995.5	44704	78555.1	41213.2	53996.6	50975.2	41362.8	53430.1	64843.9	49071	54768.4	51696.2	60617.8			M+H-2H2O, M+NH4
13.08_845.4832m/z		845.483	1	13.0813	0.28605	0.431751	0.967314	1.06465	St_DR	St_WW	100 - 41.5 - 24.6 - 9.3 - 3.46	140023	10.5	118278	139343	143237	188871	127710	138964	123759	132678	114623	159719	125638	130004	126493	131484	38210	54426.1	48834.3	60854.8	41050.5	54953.3	51451.7	43172	47506	63363.1	44926.8	51767.5	51751.1	56450
15.30_396.3154n	396.315	831.503	1	15.3011	0.612183	0.0466008	0.804467	1.14335	St_DR	St_WW	100 - 42 - 16.5 - 14.6	135904	10	115314	149327	154581	136458	134006	137863	123782	109119	104956	122882	117692	108699	114963	153742	37252.4	58326	52701.8	43967	43074.5	54517.8	51461.2	35506.1	43499.3	48749.4	42085.4	43283.7	47033.9	66006.1			M+CH3OH+H, 2M+K
15.07_606.2848n	606.285	607.292	1	15.0723	0.698	0.0635622	0.862285	1.34533	St_DR	St_WW	100 - 43.6 - 8.92 - 0.981 - 0.0224	135508	16.21	157766	128732	153049	107786	110519	130214	160491	220147	62779.9	74104.2	142626	57335.3	66025	82057.8	50966.6	50281.6	52179.5	34729	35524.7	51493.2	66722.4	71633.4	26019.3	29398.3	51001.7	22830.9	27012.3	35229.9			M+H, M+K
8.68_386.1747n	386.175	425.138	1	8.68145	1.0127	0.472469	0.975017	1.09218	St_WW	St_DR	100 - 20.7 - 4.81 - 0.413 - 0.259	134496	22.95	107507	152549	119815	101929	80930.3	153844	145436	108987	166592	116340	111584	133608	189177	115186	34730.4	59584.4	40849	32842	26013.9	60837.7	60463.7	35463.2	69044.9	46153.9	39901.4	53202.6	77396.7	49453			M+H, M+NH4, M+K, 2M+K
8.93_856.4463n	856.446	874.48	1	8.93318	1.5105	0.376032	0.942156	1.40362	St_DR	St_WW	100 - 40.9 - 8.47 - 0.0903	133926	83.17	63182.5	271004	15459	46776.4	210141	62440.3	268481	6497.34	19192.2	77637	309078	44787.1	182935	27777.1	20411.2	105852	5270.48	15071.5	67546.6	24692	111618	2114.16	7954.29	30799.9	110523	17834.2	74842.9	11925.6			M+NH4, M+K
15.60_932.6151n	932.615	950.644	1	15.6044	0.6465	0.709638	1	1.01541	St_WW	St_DR	100 - 54.5 - 36.3 - 23.3 - 8.34 - 8.06 - 7.93	133179	6.34	105115	163973	124922	136055	125202	115426	147411	136053	125939	131681	126583	127574	134239	150186	33957.7	64046.4	42590	43837.4	40244.4	45645.1	61284.7	44270	52196	52240.2	45264.8	50799.6	54920.2	64479.4			M+H-H2O, M+NH4
12.75_608.4367n	608.437	609.454	1	12.7494	1.85945	0.607957	0.998975	1.11758	St_DR	St_WW	100 - 34.2	131747	15.35	86308	118620	141014	239420	123616	108102	105149	112366	92763.9	150008	127701	123349	108203	110807	27882	46331.8	48076.4	77141.8	39734.7	42748.8	43714.8	36562.6	38446.4	59510.5	45664.7	49117.6	44268.1	47573			M+H-H2O, M+H
5.10_448.1027n	448.103	449.11	1	5.09983	0.400483	0.804353	1	1.02698	St_WW	St_DR	100 - 19.6 - 2.92 - 0.139	129852	25.44	124370	184088	61475.4	117849	155850	119079	122371	170279	164844	130084	84621.4	91701.6	142530	124902	40178.1	71903.2	20959	37971.3	50095.7	47089.9	50874.6	55406.8	68320.2	51606.6	30259.8	36515.5	58312.1	53624.3			M+H, M+K
15.68_772.5555m/z		772.556	1	15.6845	0.463433	0.578769	0.987959	1.14877	St_DR	St_WW	100 - 43.1	128418	20.9	83158.8	110533	164114	185414	97301.8	184352	74053.5	107379	118854	83859.2	158115	110370	95519.4	108418	26864.6	43173.4	55951.9	59741	31276.3	72902.1	30787	34939.7	49259.6	33268.3	56540.4	43949.2	39079.1	46547
15.48_803.6046n	803.605	768.591	1	15.4842	2.21985	0.222938	0.940775	1.12364	St_DR	St_WW	100 - 55.7 - 32.5 - 9.01	128379	15.38	109655	127595	119486	141175	109796	174856	116092	137322	120184	119502	80164.7	111442	109043	122112	35424.3	49837.5	40736.9	45486.9	35292.2	69146.8	48264.2	44682.8	49810.7	47408.3	28666.1	44376	44612.1	52426.5			M+H-2H2O, M+K
13.20_861.5031m/z		861.503	1	13.1957	3.13527	0.78718	1	1.00955	St_WW	St_DR	100 - 53.4 - 27.1 - 5.16	128349	7.47	97020.3	142601	123736	161697	116405	132413	116073	116935	126939	146880	126601	126528	121511	133048	31342.6	55698.9	42185.8	52099.3	37416.6	52362.8	48256.3	38049.3	52610.2	58269.6	45271.1	50383.3	49713	57121.7
15.67_934.6452m/z		934.645	1	15.6673	1.79077	0.443795	0.971041	1.38969	St_WW	St_DR	100 - 48.7 - 50.2 - 26.8 - 12.4 - 21.1 - 19.2 - 4.48	127482	64	30490.4	65754.9	103855	63215.9	41019.8	189089	148715	37474.1	332925	72884.5	99104.1	70173.4	176994	102822	9850	25683.3	35407.8	20368.4	13185.2	74775.2	61826.9	12193.6	137982	28914.5	35438.6	27942.9	72412.1	44144.6
14.16_968.5985m/z		968.599	1	14.1569	1.8251	0.756046	1	1.01063	St_WW	St_DR	100 - 53.1	126585	5.17	122323	104041	126634	146259	122608	133855	121050	125926	126876	135949	124860	114337	130349	127798	39516.6	40637.4	43173.9	47125.1	39410.7	52932.9	50325.4	40974.7	52584.2	53933.1	44648.7	45528.9	53328.5	54867.6
15.60_800.5762m/z		800.576	1	15.6044	0.7781	0.139449	0.940775	1.17758	St_DR	St_WW	100 - 43.6 - 23.2 - 10.6 - 14.6 - 9.31	123907	14.37	119274	121241	122027	181298	111352	122640	89518.6	124167	93697.1	99753.6	104253	120127	81446.8	113106	38531.8	47355.7	41603.1	58414.6	35792.5	48497.9	37216.4	40402.4	38833.1	39573.9	37279.9	47834.5	33321.7	48559.9
5.53_456.2023n	456.202	495.165	1	5.52892	0.7953	0.163191	0.940775	1.35278	St_DR	St_WW	100 - 17.1 - 37.9 - 6.01 - 2.37 - 0.0567	123458	34.88	179971	113875	139790	50615.5	89910.8	155313	134729	207794	13765.5	16992	43617.8	121595	64973.3	170096	58140.1	44478.5	47659.1	16308.5	28900.5	61418.6	56012.1	67613.9	5705.16	6741	15597.3	48419	26582	73027.4			M+H-2H2O, M+H-H2O, M+H, M+K, 2M+K
7.13_916.4697n	916.47	934.503	1	7.12522	1.12712	0.398251	0.952751	1.56742	St_DR	St_WW	100 - 43.3 - 9.89 - 1 - 0.128	115627	77.19	10005	224397	19811.5	71573.9	141883	112112	229609	3505.37	18820.5	30597.1	184064	51508.2	179095	48795.5	3232.13	87647.6	6754.4	23061.3	45606.2	44334.5	95457.6	1140.61	7800.23	12138.4	65819.3	20510.5	73271.7	20949.4			M+H-H2O, M+NH4, M+K
15.94_762.5761n	762.576	745.573	1	15.9362	1.8251	0.25959	0.940775	1.1405	St_DR	St_WW	100 - 90.8 - 12.6 - 9.99 - 6.07	113688	16.73	136830	75714.6	106038	141846	126616	114212	94560.7	79534.1	130611	103420	92178.1	91234.6	109416	91383.5	44203.4	29573.5	36152	45703.1	40699	45165.1	39312.6	25879.5	54132.3	41028.4	32962	36329.5	44764.7	39233.7			M+H-H2O, M+NH4
9.99_517.3194n	517.319	518.327	1	9.99167	0.251767	0.493365	0.980097	1.26491	St_WW	St_DR	100 - 23.4 - 2.92 - 0.265	112542	25.55	109700	55344.8	81686.4	124665	84951	91344.9	75116.3	250079	112964	90804	46694.7	87655.6	88610.6	110989	35438.7	21617.2	27849.6	40167.3	27306.3	36122.3	31228.8	81372.8	46818.4	36023.5	16697.6	34904.3	36252.6	47651			M+H, M+K
6.10_1048.5485n	1048.55	1031.55	1	6.09537	0.8296	0.552933	0.984141	1.05344	St_WW	St_DR	100 - 54.7 - 16.5 - 4.75 - 0.974	109360	12.2	93795	99491.7	87395.1	99293.6	105950	120924	119833	95830.7	109972	134864	91486.5	98937.1	98911.5	135518	30300.7	38860.6	29795.9	31992.7	34056	47819.4	49819.4	31182.2	45578.3	53502.9	32714.7	39396.6	40466.9	58181.8			M+H-H2O, M+K
4.47_558.2572m/z		558.257	1	4.47048	0.33185	0.852092	1	1.00863	St_WW	St_DR	100 - 23.2 - 2.7	108850	17.14	86098.1	153815	97224	76611.1	90966.1	127047	123675	115127	78085.2	94341.5	117819	133796	101975	120808	27814.2	60078.7	33146.9	24684.3	29239.7	50240.9	51416.6	37461.1	32362.7	37426.8	42131.1	53277.4	41720.4	51866.6
14.94_790.5571m/z		790.557	1	14.9407	0.909683	0.682179	1	1.05255	St_DR	St_WW	100 - 46	101385	7.81	76217.8	103169	101805	149055	90402.2	96502.9	92544.1	90935	96953.5	95087	90982.5	102836	88101.2	109367	24622.3	40297	34708.6	48026	29058.5	38162.1	38474.3	29589.2	40182.8	37722.6	32534.4	40949.3	36044.2	46954.6
10.66_519.3349n	519.335	520.342	1	10.6554	0.286083	0.324916	0.940775	1.36735	St_WW	St_DR	100 - 24.5 - 3.02 - 0.329 - 0.0126	99954.2	27.26	68421.8	56810.9	83182.2	110412	55742.2	79950.6	57183.9	226195	94886.4	71656	43889.1	87774	65876.1	109403	22103.8	22189.9	28359.6	35575	17917.5	31616.4	23773.6	73601.2	39326	28427.1	15694.3	34951.5	26951.4	46970			M+H-H2O, M+H, M+K
9.55_414.2056n	414.206	415.213	1	9.54538	0.4806	0.525421	0.981327	1.08942	St_WW	St_DR	100 - 25.5 - 5.95 - 0.596 - 0.0464	99911.5	26.35	75392.3	120382	85260.8	75320.9	58083.7	113326	114207	81121	125896	85006.2	81458.2	96401.8	147419	82078.1	24355.7	47020.1	29068.3	24268.6	18670.2	44814.7	47480.3	26395.8	52178	33723.4	29128.7	38387.1	60312.6	35238.6			M+H-H2O, M+H, M+NH4, M+K, 2M+NH4, 2M+K
4.53_362.1737n	362.174	363.182	1	4.5334	0.314667	0.278571	0.940775	1.10221	St_DR	St_WW	100 - 16 - 0.935 - 0.0659	99082.2	12.69	98912.7	88605.5	111390	117891	83708.7	90030.4	103038	65791.1	67423.7	89411.1	82741.4	100774	130413	92704.9	31954	34608.6	37976.5	37984.7	26907	35602.5	42836.8	21407.7	27944	35470.8	29587.5	40127.9	53354.7	39801			M+H-2H2O, M+H-H2O, M+H, M+Na, M+K
9.86_676.3697n	676.37	694.404	1	9.86005	0.297517	0.144721	0.940775	1.1799	St_WW	St_DR	100 - 31 - 7.01 - 0.485 - 0.0714	98948.1	10.86	99904	87158.4	79785.9	82938	84446.3	83488.9	69310.9	104027	133635	122318	71243.2	80745.1	95952.5	84716	32274.2	34043.3	27201.7	26722.8	27144	33015.6	28815.3	33849.2	55385.4	48525.7	25475.9	32152.6	39256.3	36371.1			M+H-H2O, M+NH4, M+K
14.41_758.4764n	758.476	741.473	1	14.4086	0.411933	0.27861	0.940775	1.15889	St_DR	St_WW	100 - 48.2 - 13.3	97852.7	13.2	88165.5	97612.7	97817.2	156312	90035.7	89355	65671.1	82191.4	82992.4	84093.1	64852.6	102464	89861.5	84602.2	28482	38126.7	33349.2	50364.1	28940.7	35335.4	27302.1	26744.1	34396.5	33361.1	23190.7	40800.9	36764.3	36322.3			M+H-H2O, M+K
4.72_464.0978n	464.098	465.105	1	4.7165	0.480583	0.96372	1	1.03159	St_DR	St_WW	100 - 16.6 - 1.91 - 0.0965	97750.9	43.79	139328	85560.9	135442	42882.1	62695.2	51124.3	167224	83906	109512	62776.5	48337.1	175190	78912.6	104666	45010.1	33419.4	46176.9	13816.7	20152.5	20217.1	69521.6	27302.1	45387.5	24904.5	17284.9	69760.4	32284.9	44936.4			M+H, M+K
5.73_514.2438n	514.244	553.208	1	5.72918	0.349017	0.209984	0.940775	1.55992	St_DR	St_WW	100 - 55.3 - 17.2 - 0.562 - 0.0632	97578.9	48.26	137035	108435	23006.5	63825.8	109152	77676.3	163921	83024.9	34096.3	23091.8	35188.6	77666	62079.4	122729	44269.4	42354	7843.67	20564.9	35085.5	30717.1	68148.4	27015.3	14131.3	9160.9	12583.1	30926.5	25398.1	52691.4			M+H, M+K
14.89_540.4049n	540.405	573.487	1	14.8892	2.32283	0.570785	0.986058	1.1251	St_DR	St_WW	93 - 34.2 - 100 - 7.65	95734.9	40.5	67812	68067.3	158089	139620	85399.9	94830.1	56326.3	74983.4	136862	56034.9	130807	56571.1	86949.7	53424.8	21906.8	26586.5	53897.7	44986	27450.6	37500.6	23417.1	24398.7	56723.1	22230	46775.2	22526.5	35573.1	22936.9			M+NH4, M+CH3OH+H
15.82_718.4628n	718.463	751.548	1	15.816	0.560683	0.13535	0.940775	1.31097	St_DR	St_WW	100 - 49.8 - 37.2	94442.1	19.81	84944.9	118844	83065.5	152379	100552	59654.3	61653.5	78676.7	55914.3	93654.8	56846.4	82559.6	61952.9	74673.7	27441.6	46419.6	28319.8	49097.1	32321.1	23590.3	25631.8	25600.5	23173.9	37154.4	20327.7	32875.1	25346.3	32059.7			M+NH4, M+CH3OH+H
5.48_1036.5148n	1036.51	1054.55	1	5.48317	0.549267	0.222713	0.940775	1.53093	St_DR	St_WW	100 - 48.5 - 12.2 - 1.83 - 0.125	93053.9	61.56	56334.5	185975	24577	124620	96879.3	38262.6	124729	2573.75	16854.5	53690.9	140828	60572	119061	31898	18199	72640.1	8379.11	40152.9	31140.4	15130.9	51855	837.469	6985.41	21300	50358.9	24119.7	48710.5	13694.8			M+H-H2O, M+NH4, M+K
7.79_862.2577n	862.258	901.221	1	7.7889	0.33185	0.342131	0.940775	1.1226	St_WW	St_DR	100 - 36.8 - 11.3 - 1.7 - 0.177	92309.5	19.9	65655.5	90127.7	64901.1	94441.4	75205.4	74853.6	110412	104972	90593.8	103542	78597.9	57793.8	102370	108296	21210.1	35203.1	22127	30429.3	24173.7	29600.8	45902.8	34156.8	37546.9	41077	28105.8	23013.4	41882	46494.7			M+NH4, M+K
12.53_822.5138n	822.514	861.478	1	12.532	0.480617	0.963345	1	1.01789	St_DR	St_WW	100 - 35.6	92213.9	18.05	60625.8	91337.1	100434	152206	86546.5	74198.4	80149.7	79344.7	71400.9	114992	103232	101520	75428.9	88235.2	19585.3	35675.5	34241.3	49041.3	27819.1	29341.7	33321.4	25817.8	29592.4	45619.4	36914.9	40425.3	30859.7	37882.1			M+NH4, M+K
4.97_624.1726n	624.173	625.18	1	4.96823	0.62935	0.960798	1	1.00481	St_DR	St_WW	100 - 26.3 - 5.07 - 0.402	91232.5	20.53	115100	107650	93646.6	54484.1	68220.9	106392	93134.1	107182	119679	81592.3	63433.3	96917.6	82726.8	84038.5	37183.4	42047.2	31927.3	17554.9	21928.6	42072.5	38719.5	34875.6	49601.2	32369	22683.1	38592.5	33845.4	36080.3			M+H, M+K
15.34_928.5829n	928.583	946.617	1	15.3354	2.05395	0.951796	1	1.0034	St_WW	St_DR	100 - 62.9 - 17.5	90714.5	15.6	75743.8	105271	80408.3	114317	92145.3	72865	92096.4	81347.8	79584.8	106320	76957.3	105965	79780.9	105046	24469.2	41117.9	27413.9	36833.2	29618.8	28814.5	38288.2	26469.6	32984.2	42178.9	27519.2	42195	32640.2	45099.4			M+NH4, M+K
15.60_646.5005m/z		646.501	1	15.6044	1.02983	0.160074	0.940775	1.13432	St_WW	St_DR	100 - 95.4 - 52.4 - 47 - 38.4 - 29.7 - 25.8 - 23.4 - 24.4 - 17	86397.1	8.08	85744.4	86947.7	48232.4	60117.2	75654.7	74233.7	102235	94704	80935	86929.3	84065.1	80859.1	97221.4	80065.8	27699.9	33961.1	16444	19369.9	24318.1	29355.7	42503.1	30815.6	33543.8	34486.3	30060.8	32198	39775.5	34374.7
14.51_981.6785n	981.679	964.622	1	14.5059	1.97383	0.755847	1	1.02171	St_WW	St_DR	100 - 55.2 - 19.4 - 10.5	86083.4	14.96	69277.4	90457.1	80591.7	118555	80303.4	66662.9	83935	81860.4	78378.4	107683	80831.4	100429	72104	81298.2	22380.2	35331.8	27476.4	38198.7	25812.4	26361.8	34895.1	26636.4	32484.2	42719.5	28904.5	39990.6	29499.4	34903.8			M+H-H2O, M+2Na-H, M+ACN+Na
15.27_811.5810m/z		811.581	1	15.2725	0.92685	0.107857	0.940775	1.09587	St_DR	St_WW	99 - 100 - 59	84934.6	9.87	74845	84154.9	98285.5	91325.8	83748	87454.9	74728.1	68197.5	75554.9	72444.1	90194.5	73565.4	77417.1	85157.4	24178.8	32870.2	33508.8	29425.4	26919.6	34584	31067.4	22190.7	31314	28739.8	32252.7	29293.7	31673.1	36560.7
15.47_673.4984n	673.498	712.49	1	15.467	4.99475	0.627306	1	1.03708	St_WW	St_DR	100 - 79 - 85.1 - 28	84551.1	14.41	83348.3	63750.7	77251.2	112267	80256.9	72409	81413.8	84343.7	109373	83889.6	68820.3	83433.7	80852.1	81145.7	26925.8	24900.5	26337.5	36172.8	25797.4	28634.1	33847	27444.5	45330	33280.4	24609.5	33223.2	33078.4	34838.3			M+H-2H2O, M+K, 2M+K
4.24_368.1133n	368.113	369.121	1	4.2359	0.2975	0.994442	1	1.03217	St_WW	St_DR	100 - 13.2 - 2.32 - 0.156	82735.6	16.57	91991.7	70132.8	92589.6	72659	58386.3	84504.6	90832.6	67302	96838.8	46281.1	88660	129802	76749.4	73515.5	29718.1	27393.3	31566.9	23410.9	18767.4	33417.3	37762.7	21899.3	40135.2	18360.5	31704	51687.2	31399.9	31562.5			M+H, M+K, 2M+K
13.38_815.5388n	815.539	854.52	1	13.3788	3.08958	0.475517	0.97873	1.05516	St_WW	St_DR	100 - 38.8 - 25.5	82394.7	12.75	63073.9	74875.1	69970.7	111655	66533.1	83671	76834.1	70913.2	85991.9	101089	70432.7	85190.3	78729.1	84416.3	20376.2	29245.6	23855.4	35975.6	21386.1	33087.7	31943	23074.3	35639.7	40103.8	25186.1	33922.7	32209.9	36242.5			M+Na, M+K, M+ACN+H
4.18_402.1496n	402.15	425.158	1	4.1844	0.4291	0.674859	1	1.02273	St_DR	St_WW	100 - 14.2 - 27.2 - 1.84 - 0.896	81481.7	9.82	83271.8	75456	82451.2	76365.8	98282.2	77188.3	77356.5	95021.6	70052.8	97602.5	50460.3	68370	83750.9	92437.5	26901.1	29472.5	28110.4	24605.3	31591.4	30524.1	32160.2	30918.9	29033.7	38720.5	18044.1	27224.8	34264.4	39686.2			M+H, M+Na, M+K
15.88_666.5255m/z		666.526	1	15.8847	1.57335	0.114807	0.940775	1.11244	St_WW	St_DR	100 - 62.4 - 30.2 - 16.2 - 18.3	77147.1	10.07	70113.4	77772	52643.6	62998.6	73154.2	70887	77876.9	89318.6	65346	73155.8	74634	74918.1	78812.6	83844.7	22650.3	30377.1	17948	20298.3	23514.4	28032.3	32376.5	29063.2	27082.9	29022.1	26688.4	29832.3	32244	35997.1
13.97_678.4732m/z		678.473	1	13.9738	0.480583	0.255466	0.940775	1.17143	St_DR	St_WW	100 - 36.7 - 9.12	76409.7	21.54	57346.5	85302.2	86732.8	76529.8	57541.4	108716	62699.1	82255.6	71355.7	69418.6	37937.8	58796.2	64388.1	72443.7	18525.9	33318.3	29570.1	24658.1	18495.9	42991.7	26066.5	26765	29573.6	27539.5	13566.2	23412.6	26342.6	31102.3
7.55_1398.6709n	1398.67	1416.7	1	7.5543	0.200267	0.0732997	0.90039	1.86397	St_WW	St_DR	100 - 66.9 - 21.6 - 3.81 - 0.58	74342.4	48.43	13653.2	41022.3	17722.3	36738.8	55766.5	71993.2	42290.7	26519.1	56380	99587.5	89253.4	32239.9	119216	97200.6	4410.69	16023	6042.12	11837.3	17925.3	28469.7	17581.9	8629.02	23366.9	39508	31916.1	12837.9	48773.9	41731.2			M+H-H2O, M+NH4, M+K
14.31_593.2779m/z		593.278	1	14.3056	0.314667	0.054806	0.830094	1.70508	St_DR	St_WW	100 - 33 - 3.85 - 0.198	73289.3	23.17	47988.2	50865.8	164164	74946.8	51426.8	86668.8	36964.8	55570.8	59281.1	38015.7	36435.3	37900.8	35865.4	37811.5	15502.7	19867.8	55969	24148.1	16530.4	34273.2	15367.7	18082.1	24569.3	15081.5	13028.9	15092.1	14673.3	16233.6
15.42_1116.6765m/z		1116.68	1	15.4213	1.32733	0.971253	1	1.10535	St_DR	St_WW	61.7 - 100 - 88.6 - 58.9 - 33.9 - 26.4 - 21.9 - 15.1 - 15.7 - 11	73171.6	40.6	104437	150422	61452.5	23642.9	65479.9	33177.2	73589.8	43328.1	54502.7	93289.9	47460.4	105213	81996.1	37594.3	33738.5	58753.7	20951.2	7617.82	21047.6	13119.9	30594.2	14098.5	22588.8	37009.6	16971.4	41895.7	33546.5	16140.4
5.18_196.1105n	196.11	197.118	1	5.17992	0.297517	0.721504	1	1.02184	St_WW	St_DR	100 - 9.4 - 0.388	72349.3	11.04	67071.1	68476.1	71381.9	82826.1	62957	83136.5	59774.4	75340.4	76642.7	84751.3	61796.1	62907.2	71776.1	73231.3	21667.4	26746.2	24336.5	26686.8	20236.6	32876.3	24850.6	24514.9	31764.9	33622.2	22097.7	25049.6	29365.2	31440.4			M+H-2H2O, M+H-H2O, M+H
15.15_925.6015n	925.602	964.629	1	15.1524	1.8251	0.184886	0.940775	1.10112	St_WW	St_DR	100 - 58.4 - 75.1 - 68.2 - 36.7	71593.9	10.24	51883.7	81889.6	57988.7	71463.1	60697.1	57928.3	73283.2	74079.9	64412.8	71514.6	77100.5	80463.7	59397.3	74188.7	16761.1	31985.4	19770.3	23025.6	19510.2	22907.7	30466.7	24104.7	26696.1	28371	27570.4	32040.5	24300.8	31851.5			M+H, M+K
15.44_484.3767n	484.377	502.41	1	15.4384	1.97383	0.715675	1	1.05447	St_DR	St_WW	100 - 27.8 - 3.61	70975.7	19.7	64630.4	98655.8	49786.3	64871.1	74308.8	88907.6	55669.7	57299.7	44076.1	69092.1	82739.7	67486.8	70358.1	80112.7	20879	38534.1	16973.8	20901.6	23885.5	35158.5	23144.1	18644.7	18267.5	27410	29586.9	26873.1	28785.1	34394.8			M+H-H2O, M+NH4, M+K
13.38_822.5375m/z		822.537	1	13.3788	2.4087	0.811239	1	1.00535	St_DR	St_WW	100 - 47.4	69495.5	12.76	44663.6	65281.6	68015.6	121015	59019.3	67884.6	60588.7	57961.1	60762.2	84626.3	71871.2	71624.9	65580.6	71452	14428.7	25498.4	23188.8	38991.4	18970.9	26844.9	25189.1	18859.9	25183.1	33572.6	25700.4	28520.9	26830.5	30676.5
8.97_274.2747m/z		274.275	1	8.96752	0.25175	0.0620289	0.853243	1.19186	St_WW	St_DR	100 - 15.6 - 0.845	68808.4	14.18	60833.1	49200.9	62087.4	71715.6	58304.8	53612.2	48369.8	84078.6	75406.3	72643.3	49264	64479.8	63273.2	72513.5	19652.3	19217.5	21167.7	23107	18741.2	21200.9	20109.3	27358.2	31252.4	28818.8	17616.3	25675.8	25886.5	31132.2
15.75_842.5956m/z		842.596	1	15.7531	0.349	0.187212	0.940775	1.2445	St_DR	St_WW	100 - 49 - 33.3	68044.5	21.15	57960.7	75729.2	72981.4	69896.1	55261.3	105464	39018.2	75440.6	46879.8	52637.8	39350.1	55082.3	51049.3	62291.8	18724.3	29579.2	24881.8	22520.7	17763	41705.9	16221.4	24547.5	19429.5	20882.3	14071.2	21933.7	20885.4	26743.8
14.61_465.3302n	465.33	972.624	1	14.6088	1.28158	0.506181	0.980097	1.0426	St_WW	St_DR	100 - 51.6 - 12.5 - 8.31	67861.6	9.42	53270.9	63783.4	64050.1	54859.5	58714.2	83221.8	77721.1	62345.1	65433.7	69681.9	72418.4	57844.1	76603.1	70705.2	17209.3	24913.3	21836.8	17675.9	18872.8	32910.1	32311.8	20286.4	27119.2	27643.9	25896.1	23033.5	31340	30355.9			M+CH3OH+H, 2M+ACN+H
8.55_569.2751m/z		569.275	1	8.54985	0.577867	0.540006	0.984141	1.06861	St_DR	St_WW	100 - 17.9 - 5.56 - 0.912 - 0.0222	66075.7	17.93	58540.9	58410.6	68380.3	84040.8	69235.1	77507.6	46414.6	66019.2	59736.2	83590.4	48642.7	58695.4	61929.8	54219.7	18911.8	22814.7	23313.2	27078.2	22254.6	30650.4	19296.4	21481.9	24757.9	33161.7	17394.1	23372.4	25336.9	23278.2
15.42_1009.6629n	1009.66	992.66	1	15.4213	1.31018	0.0772738	0.90039	1.13397	St_WW	St_DR	100 - 73.8 - 44.8 - 43.6 - 12.8 - 11.9 - 8.96 - 7.36 - 9.21 - 6.62	64286.4	11.85	49313.3	62758	48768.1	57129.6	61999.5	51389.1	65482	64930.1	61033.1	73626.3	62957.9	73520.8	51697.7	62239	15930.8	24512.8	16626.7	18407.3	19928.8	20321.8	27223.5	21127.5	25295.4	29208.8	22513.1	29275.9	21150.7	26721.1			M+H-H2O, M+H
13.60_421.2581n	421.258	843.467	1	13.5962	0.749483	0.816626	1	1.0315	St_DR	St_WW	100 - 48.3	64140.9	12.81	56341.3	59870	63012.9	95412.7	61816.4	59635.8	52897.1	63518	55866.2	71220.5	55869.5	64617.7	51803.4	72379.8	18201.2	23384.7	21483.2	30742.3	19870	23583	21991.4	20668	23154	28254.3	19978.4	25730.7	21193.9	31074.9			M+ACN+H, 2M+H
15.60_591.4993m/z		591.499	1	15.6044	0.280333	0.5181	0.980097	1.04246	St_WW	St_DR	100 - 56.9 - 12.6	64085.9	10.22	53649.6	74949.3	52112.4	62637.1	62995.1	50682.1	73304.5	71091	53497	67234.2	62757.9	60666	61228.4	72126.7	17331.6	29274.6	17766.9	20181.8	20248.9	20042.2	30475.6	23132.2	22172	26672.9	22441.6	24157.1	25049.9	30966.2
6.15_1186.1213m/z		1186.12	2	6.14685	0.286067	0.174413	0.940775	1.0691	St_WW	St_DR	73.7 - 100 - 65.9 - 25.2 - 6.59 - 1.73 - 0.186	64022.7	7.33	54599.4	56557.1	53217.5	55658.7	67567	67942	63651.3	58439.9	62197	68586.9	59746	62756.9	64928.2	71503.8	17638.4	22090.7	18143.7	17933.4	21718.4	26867.6	26462.4	19015.7	25777.8	27209.5	21364.6	24989.7	26563.6	30698.7
15.39_619.4617n	619.462	620.463	1	15.3869	3.71313	0.276125	0.940775	1.13955	St_WW	St_DR	66.9 - 100 - 39.8 - 39.4 - 6.41 - 8.27	62828.8	20.45	52642.5	59223.2	39922.3	59031.7	63972.8	41176.7	69974.4	71317.4	49839.8	86448.1	56077.3	70031.5	57710.1	48377.5	17006.3	23132.1	13610.9	19020.2	20563.2	16283.3	29091.1	23205.9	20656.3	34295.4	20052.7	27886.4	23610.5	20769.9			M+H-H2O, M+H
6.13_756.4320n	756.432	739.429	1	6.12968	0.600767	0.311918	0.940775	1.06346	St_WW	St_DR	100 - 32.9 - 5.25 - 0.851	62730.1	10.4	53118.7	61754.7	50363.3	53005.9	62848.5	70653.9	61164.3	59499.2	56149.5	72713.2	55492	60913.8	65292.3	69050.8	17160.1	24120.9	17170.5	17078.7	20201.8	27940.1	25428.4	19360.3	23271.4	28846.5	19843.4	24255.8	26712.5	29645.6			M+H-H2O, M+K
14.76_368.2568n	368.257	737.5	1	14.7576	0.732333	0.633519	1	1.06549	St_DR	St_WW	100 - 49.6 - 23.2	62536.1	12.48	50693	51417.1	59618.9	96444.3	63060.3	63349.9	53169.1	57398.8	71350.9	61772.1	47490.6	54611	61130.3	57092.5	16376.5	20083.1	20326.1	31074.6	20269.8	25051.7	22104.5	18676.9	29571.6	24506	16982.2	21746	25009.8	24511.5			M+H-2H2O, 2M+H
15.60_622.4801n	622.48	664.514	1	15.6044	0.41765	0.0626671	0.853888	1.19581	St_WW	St_DR	100 - 44.8	60074.6	12.76	59627	55679.7	32526	44313.3	51049	50357	58112.6	73038.6	63510.8	50518.8	56703.1	54657.8	56639.3	65453.8	19262.6	21748.1	11089.2	14277.9	16409	19913.7	24159.7	23765.9	26322.3	20041.7	20276.5	21764.6	23172.4	28101.3			M+ACN+H, M+2Na-H
15.15_644.4643n	644.464	662.498	1	15.1524	0.62935	0.0925129	0.940775	1.21119	St_WW	St_DR	100 - 47.8 - 39	59202.2	14.28	60510.8	61195.4	30973.2	36779.8	52799.8	40339.9	59556.4	69920.8	69896	54758.5	63847.9	50757.7	52454.9	52779.9	19548.1	23902.4	10559.8	11850.6	16971.7	15952.4	24760	22751.4	28968.6	21723.6	22831.4	20211.6	21460.5	22660			M+NH4, M+K
15.92_308.2532n	308.253	617.514	1	15.919	0.4291	0.41225	0.960957	1.212	St_DR	St_WW	100 - 50.6	58254.4	37.69	63817.3	50445.9	64920.1	83552.8	82971.1	34498.1	27575.3	73416.9	28213.6	47614.3	71033.5	51195.6	27938.1	37040.3	20616.3	19703.8	22133.5	26920.9	26669.9	13642.3	11464.1	23889	11693.2	18889.4	25400.9	20386	11430.1	15902.5			M+CH3OH+H, M+2Na-H, 2M+H
13.58_802.4906n	802.491	841.454	1	13.579	0.349	0.46853	0.974929	1.06181	St_WW	St_DR	100 - 41.8	57253.1	13.72	41428.2	50108.8	50681.2	82331.8	51490.1	54732.6	46669.4	54783.4	46354.6	63724.6	65549.6	60881.7	47354.9	62122.8	13383.5	19572.1	17278.9	26527.5	16550.7	21644	19402.3	17825.9	19211.8	25280.6	23439.9	24243	19374	26671.2			M+NH4, M+K
12.86_348.2248n	348.225	735.415	1	12.8638	1.67635	0.853919	1	1.00393	St_WW	St_DR	100 - 52 - 23.1	56665.3	11.23	42424.8	52553.6	55150.7	78991.8	48273.5	63258.6	54452.5	49191.9	63846.4	66610	54062.9	51845.2	54128.8	56972.2	13705.4	20527	18802.7	25451.4	15516.8	25015.6	22638.1	16006.5	26461.4	26425.3	19332.4	20644.7	22145.3	24459.9			M+Na, 2M+H, 2M+NH4, 2M+K
15.11_796.5453m/z		796.545	1	15.1066	1.05843	0.959236	1	1.01536	St_DR	St_WW	100 - 43	55257.9	22.69	39395.3	38307.4	66722.2	81398.6	41986.7	71369.3	47625.4	46625.4	79318.6	41255.6	54395.8	51804.8	58937.4	48617.3	12726.7	14962.6	22747.8	26226.9	13496	28223	19799.8	15171.4	32873.9	16366.8	19451.4	20628.6	24112.6	20872.9
4.77_538.2308m/z		538.231	1	4.76798	0.263167	0.499521	0.980097	1.0792	St_DR	St_WW	100 - 25	54927.1	22.72	47570.3	40486.9	48260.2	79717.5	58041.1	53937.5	56475.8	41784	33123.1	48413.6	48500.7	38008.2	80929.7	65512.8	15367.7	15813.9	16453.5	25685.2	18656.5	21329.6	23479.2	13596	13728	19206.5	17343.4	15134.8	33110.1	28126.6
15.44_850.5824m/z		850.582	1	15.4384	0.743767	0.314791	0.940775	1.13239	St_DR	St_WW	100 - 71 - 70.8 - 43.9	54610.7	9.25	43020.4	56724.9	49121.1	71623.7	49963	73250.6	38571.4	44781.6	45514.3	46944.9	46861.7	48824.9	46725	57929.9	13897.8	22156.3	16747	23077.4	16059.9	28967	16035.6	14571.4	18863.6	18623.8	16757.3	19442	19116.3	24871
4.22_144.0214n	144.021	177.055	1	4.21873	0.348983	0.63781	1	1.04418	St_DR	St_WW	100 - 7.67	54523.2	17.13	59555.9	42859.6	62867.5	51476.4	42229.3	65751.8	56921.6	49705.8	56323.8	28770.4	52389.3	72549.8	55128.8	50646.9	19239.7	16740.6	21433.7	16585.9	13574	26001.5	23664.6	16173.7	23343.6	11413.7	18733.9	28889.3	22554.4	21744.3			M+H, M+CH3OH+H, M+ACN+H
13.71_636.3001n	636.3	654.334	1	13.7106	0.280333	0.271639	0.940775	1.56229	St_WW	St_DR	100 - 32.6 - 6.21 - 0.5 - 0.0059	53933.3	29.95	42098.4	36450.1	33997.7	29969.1	23222.2	23673.9	52242.9	133907	70212	38011.4	20612.2	28318.3	33586.2	52885.6	13600	14237.1	11590.9	9656.13	7464.44	9361.83	21719.5	43571.9	29099.6	15079.8	7370.73	11276.3	13740.9	22705.4			M+NH4, M+K
15.88_479.3749m/z		479.375	1	15.8847	0.28035	0.416282	0.960957	1.09274	St_WW	St_DR	100 - 28.5 - 20.8	53813.5	18.06	54097.1	40510.6	49526.6	48829.5	71721.6	35946.7	44092.3	55869.7	36211.5	53985.6	65479.5	59950.3	58757.2	46440.5	17476.2	15823.1	16885.3	15733	23053.9	14215.1	18330.9	18179.4	15008	21417	23414.8	23872.1	24038.9	19938.3
4.07_1191.3461m/z		1191.35	1	4.06998	0.360417	0.345159	0.940775	1.36759	St_DR	St_WW	100 - 50.3 - 13 - 1.9 - 0.19	53689.8	59.4	30008.2	48496.8	47748.2	111053	76648.5	13235.3	48638.5	47409.3	92629.9	40571.1	29586.8	20021.7	41061.4	3530.15	9694.21	18942.5	16279	35781.5	24637.6	5233.9	20220.9	15426.4	38390.8	16095.2	10579.9	7972.61	16799.1	1515.6
14.51_780.5543m/z		780.554	1	14.5059	1.62483	0.869624	1	1.64004	St_WW	St_DR	100 - 38.4	53632	90.38	10343.7	7237.25	75523.2	49128.2	12989.2	64830.9	8858.75	9986.46	210920	8427.59	65760.1	8782.1	64904.8	6642.5	3341.54	2826.81	25748.4	15829.3	4175.19	25637.4	3682.93	3249.48	87416.7	3343.36	23515.2	3497.02	26554	2851.83
4.58_539.2361n	539.236	540.243	1	4.5849	0.314667	0.466909	0.974929	1.16474	St_DR	St_WW	100 - 21.5	52074.8	41.97	30313.7	49854.9	52666.4	96539.9	32155.1	47867.8	55125.5	34579.8	19003.6	32572.6	39130.7	51398.5	71906.2	64373.1	9792.9	19472.9	17955.8	31105.4	10335.8	18929.3	22917.9	11251.9	7876.11	12922.1	13992.8	20466.8	29418.4	27637.3			M+H, M+2Na-H
14.14_567.4266n	567.427	609.453	1	14.1397	1.09848	0.92972	1	1.0098	St_DR	St_WW	100 - 36.5 - 2.91	50977.5	7.63	42510.2	42128.3	49936.8	73055.9	60293.3	43885.8	45032.4	54203.4	53798.1	54737.1	50279.9	47178.4	48148.1	45033.2	13733	16455	17025.1	23538.8	19380.4	17354.6	18721.8	17637.1	22296.8	21715.1	17979.6	18786.4	19698.5	19334.1			M+Na, M+ACN+H
13.20_561.3877n	561.388	625.447	1	13.1957	0.932583	0.853009	1	1.07722	St_DR	St_WW	100 - 33.5 - 39.9	50761.1	13.97	33421	42132.2	48120.6	97147.5	50722.3	42706.6	41077.4	45820.1	39723.9	59828.9	49630.4	47079.4	41165.4	46606.5	10796.7	16456.5	16405.9	31301.2	16304	16888.3	17077.5	14909.3	16463.7	23735.1	17747.3	18747	16841.7	20009.6			M+H-H2O, M+ACN+Na
10.94_353.2687m/z		353.269	1	10.9414	0.61795	0.148555	0.940775	1.17071	St_DR	St_WW	100 - 17.8 - 3.27 - 0.0319	50583.4	13.66	47554.3	44862.1	50335.1	54751.4	58724.9	64349.5	33506.6	43529.7	43600.5	53840.5	40201.1	34894.1	46149.6	40235.5	15362.5	17522.8	17160.9	17641.1	18876.3	25447	13930	14164.1	18070.4	21359.4	14375.5	13894.8	18880.9	17274.3
13.26_649.4328n	649.433	650.44	1	13.2643	2.45452	0.424898	0.964423	1.10332	St_DR	St_WW	100 - 47.3 - 9.94 - 5.19 - 2.87 - 2.71	50582.8	21.46	33828.3	62087.7	51244.1	61359.6	43759.7	58981.6	42818.2	34534.5	52148.4	40226	65020.7	47187.7	41978.8	39826.5	10928.3	24251	17470.8	19770.2	14065.9	23324.3	17801.2	11237.1	21613.1	15958.3	23250.7	18790.1	17174.5	17098.7			M+H, M+K
4.27_1191.3462m/z		1191.35	1	4.27023	0.217417	0.350888	0.940775	1.37875	St_DR	St_WW	100 - 51.7 - 13.6 - 2.06 - 0.23	50418.9	55.03	26651.2	49355.2	47815.3	99353.2	66395.5	13062.5	50299.1	42727.3	77940.4	42225	28654.3	24272.1	35618.7	4541.85	8609.71	19277.7	16301.8	32011.9	21341.9	5165.57	20911.3	13903	32302.7	16751.3	10246.5	9665.13	14572.4	1949.95
3.82_402.1905n	402.19	441.153	1	3.82398	0.451967	0.575951	0.987959	1.38499	St_WW	St_DR	100 - 14.1 - 22.1	49807.4	71.4	10955.6	25597.6	56630.8	62040.5	69137.2	10305.4	17069.5	13135.4	164130	45419.2	46402.7	24333.7	38450	16780.7	3539.22	9998.21	19307.3	19989.6	22223.2	4075.28	7096.48	4274.1	68024.2	18018.5	16593.2	9689.66	15730.8	7204.47			M+H, M+NH4, M+K
13.86_1162.3497m/z		1162.35	3	13.8593	0.2975	0.0448674	0.791517	1.21904	St_DR	St_WW	37.9 - 96.7 - 100 - 68.8 - 36.4 - 12.8 - 4.29 - 2.21 - 0.135	47586.7	11.4	46229.4	44617.8	52982.7	48362.6	55420.9	39003.6	46489.9	29386.5	36278.6	38240.3	30052.3	39141.9	42707.4	57446	14934.5	17427.4	18063.6	15582.6	17814.2	15424	19327.7	9562.04	15035.8	15170.6	10746.4	15586.3	17472.6	24663.3
15.90_845.6194n	845.619	887.572	1	15.9018	1.65918	0.865476	1	1.06379	St_DR	St_WW	100 - 63.3 - 34.1 - 12.1 - 15.2 - 10.8	47297	39.18	33401.8	38084.9	100245	49073.2	42842.2	33639.8	33792.3	34216.5	82191.5	38690.6	38514.2	36997.9	48459.9	32155.9	10790.5	14875.7	34176.9	15811.5	13771	13302.9	14048.8	11133.7	34064.6	15349.2	13772.3	14732.5	19826	13805.5			M+H-H2O, M+ACN+H
4.38_492.2005n	492.201	556.237	1	4.38465	0.60075	0.469268	0.975017	1.1002	St_WW	St_DR	100 - 21.1	45897.6	22.41	25356.3	49363	32852.7	35244.9	39436.4	64096.1	45673.6	59696.4	43405.6	49089.8	27779.7	43443.6	55078.7	42789.4	8191.41	19280.8	11200.6	11356	12676.3	25346.8	18988.3	19424.5	17989.6	19474.7	9933.74	17299.2	22533.9	18370.8			M+H, M+ACN+Na
15.47_598.4871n	598.487	631.498	1	15.467	1.17858	0.17267	0.940775	1.24075	St_WW	St_DR	100 - 66 - 35.4 - 4.02	44919.2	26.94	29211.8	36746.9	29201.9	33936.5	36605.7	30630.1	57089.7	44787.2	33593.3	71367.2	39399.8	52399.7	43254.2	29633.1	9436.95	14353	9955.92	10934.4	11766.4	12112.6	23734.5	14573.2	13922.9	28312.6	14089	20865.5	17696.3	12722.4			M+H-H2O, M+H, M+CH3OH+H
15.57_944.6300n	944.63	962.664	1	15.57	1.02983	0.871264	1	1.01542	St_WW	St_DR	100 - 61.6 - 23.3 - 13.6	44398.2	15.93	35136.8	40226.6	54096.3	49312.6	40817.9	48599.5	37879.2	35036.8	54493.7	48698.5	45160.5	49607.9	41842.2	35947.5	11351	15712.2	18443.3	15888.7	13120.3	19218.7	15747.9	11400.6	22585.1	19319.5	16148.9	19753.8	17118.6	15433.4			M+NH4, M+K
14.36_693.4525m/z		693.453	1	14.3571	1.06415	0.485434	0.979299	1.20754	St_DR	St_WW	100 - 52.3 - 65.1 - 38.6	43984.8	35.68	57572.8	43765	61517.2	45566	56456.2	25142.4	17873.9	57579.6	22860.3	38829.3	49297.6	33352.3	28164.5	24892.8	18599	17094.2	20973.3	14681.5	18147	9942.55	7430.9	18735.7	9474.52	15404.2	17628.3	13280.8	11522.7	10687.2
15.74_955.0302m/z		955.03	1	15.7359	0.2174	0.918506	1	1.01337	St_DR	St_WW	100 - 23.6	43804.5	15.58	39869.4	57018.8	32253.3	37918.9	43909.4	47550.8	48110.9	34462.2	48950.3	45380.6	33540.8	43235.3	46473.9	50544.2	12879.9	22271.1	10996.2	12217.6	14114	18804	20001.6	11213.6	20287.6	18003.2	11993.8	17216.2	19013.5	21700.2
4.93_530.2387n	530.239	569.203	1	4.9339	0.4291	0.635135	1	1.09686	St_DR	St_WW	100 - 27.4 - 23.8	43338.8	32.05	59376.3	53672.2	24448	37719.4	61802.7	35212.9	31140.1	18831	47826.6	25815.2	40329.2	51202.5	51205	41372.6	19181.6	20963.9	8335.14	12153.3	19865.6	13925	12946.2	6127.37	19821.9	10241.3	14421.3	20388.8	20949.1	17762.5			M+H, M+K
3.69_556.2421m/z		556.242	1	3.68667	0.348983	0.363634	0.942156	1.12908	St_DR	St_WW	100 - 17.8 - 3.23 - 0.324	43161.9	25.8	40409.5	39444.2	38278.8	65999.2	31118.1	39447.7	47436.2	26878.1	18980.4	34057.2	30493.5	43057.3	67399.2	46726.2	13054.4	15406.6	13050.5	21265.1	10002.5	15599.6	19721.1	8745.81	7866.5	13511.1	10904.2	17145.4	27574.5	20061
15.85_607.5544n	607.554	590.551	1	15.8504	0.349	0.861236	1	1.51788	St_WW	St_DR	100 - 37.6 - 8.86	42720.3	81.4	52380.2	31324.8	4882.19	16169.7	22706.8	5196.33	64352.5	94802.7	6409.06	111625	5105.31	52731.5	23138.8	5230	16921.5	12235.2	1664.5	5209.94	7298.77	2054.89	26753.9	30847.7	2656.26	44283.4	1825.61	20997.6	9466.61	2245.4			M+H-H2O, M+H
12.45_665.4287n	665.429	666.436	1	12.4519	0.331833	0.517847	0.980097	1.15102	St_DR	St_WW	100 - 35.8 - 5.92 - 0.92 - 0.134	42673.8	37.35	27215.3	81231.8	41238.4	50736.2	31870.1	32154.6	34270.3	22839.3	34899.4	34475.9	65136.5	42296.3	26776.6	33098.8	8791.95	31728.5	14059.6	16347.4	10244.2	12715.5	14247.5	7431.65	14464.2	13677.2	23292.2	16842.3	10954.9	14210.3			M+H, M+K
4.97_284.0085n	284.008	317.067	1	4.96823	0.595	0.869673	1	1.01437	St_WW	St_DR	100 - 10.9 - 0.998 - 0.00929	42475	25.11	54243.5	45863.1	48255.8	24257.6	28168.4	44573.4	47751.3	47367.8	61639.6	33950.4	29130.2	46632	40581.6	38023.7	17523.5	17913.7	16452	7815.87	9054.32	17626.6	19852.1	15412.9	25546.8	13468.7	10416.7	18568.8	16602.8	16324.7			M+NH4, M+CH3OH+H
6.56_878.3363n	878.336	896.37	1	6.55878	1.47612	0.981004	1	1.01927	St_WW	St_DR	100 - 36.5 - 32.7 - 9.51	42117.2	19.54	37180.4	37554.6	34904.5	37275.3	37695.3	57171.5	47463.7	32313	30918.7	36432.2	35376.6	61339.1	53837.9	44602.8	12011.2	14668.5	11900.1	12010.2	12116.6	22608.4	19732.5	10514.3	12814.4	14453.3	12650.3	24425.2	22026.3	19149.4			M+NH4, M+K
14.41_569.4568m/z		569.457	1	14.4086	0.57785	0.203868	0.940775	1.21013	St_DR	St_WW	100 - 37	41968	10.45	37523.3	38838.4	42811.1	70146.8	41825.5	36187	26443.9	36051.4	32578.4	35367.8	29447.5	40931.5	35794.7	32592	12122	15170	14595.8	22601.5	13444.2	14310.1	10993.8	11730.7	13502.3	14031	10530.1	16298.9	14644.4	13992.7
13.83_802.4962n	802.496	841.456	1	13.825	0.2174	0.439705	0.969589	1.06743	St_WW	St_DR	100 - 37.5	41870.3	12.45	24850.2	38487.3	33774.6	54122.9	40287.4	48538.2	34517.1	33866.4	41623.9	38408.8	43562.3	43776.1	41054.3	50800.4	8027.92	15032.8	11514.9	17438.5	12949.8	19194.4	14350.1	11019.7	17251.2	15237.4	15577.5	17431.6	16796.2	21810.2			M+NH4, M+K
5.32_493.1369m/z		493.137	1	5.31723	0.349	0.16037	0.940775	1.16603	St_WW	St_DR	100 - 18.6 - 2.06 - 0.116	41509.8	17.35	38739.7	38953.2	33768.5	24124.5	32023.7	42521.5	39063.1	37864.1	51895.4	38196.3	51473.3	35683.1	44234.2	31222.5	12515	15214.8	11512.8	7772.97	10293.6	16815.1	16240.1	12320.5	21508.2	15153.1	18406.4	14209	18097.2	13404.8
4.64_402.1903n	402.19	420.224	1	4.6364	0.286083	0.581522	0.988132	1.01361	St_WW	St_DR	100 - 14.9 - 3.63 - 0.214 - 0.36	40993.3	23.16	73364.9	23982.4	26354.9	29342.3	58804.3	13545.2	57704.8	53347.6	52655.1	34261.9	38520.3	29911.4	33162.2	45094.8	23700.7	9367.35	8985.28	9454.17	18901.8	5356.43	23990.2	17358.7	21823.1	13592.3	13774.5	11910.7	13567.4	19360.6			M+H, M+NH4, M+K
14.52_850.5325m/z		850.532	1	14.523	2.62035	0.833222	1	1.02522	St_WW	St_DR	100 - 54.5 - 54.1 - 21.6	40949	17.47	30945.4	35338	50710.8	47406.2	36567.1	41049.3	37575.1	32210.8	58582.5	37640.5	38289.7	37825.8	45016.4	37077.3	9996.98	13802.7	17289	15274.4	11754	16232.9	15621.5	10481	24279.8	14932.6	13692	15062.2	18417.2	15918.4
10.29_277.2167m/z		277.217	1	10.2949	0.417667	0.493488	0.980097	1.0467	St_WW	St_DR	100 - 12.3	40776.3	8.3	38806.8	38869.2	33974.9	36578.6	41720.8	43920.2	38828.5	46342.2	46892.3	43303.4	37774.3	36551.8	41600.9	32968.9	12536.6	15182	11583.2	11785.7	13410.6	17368.2	16142.5	15079.2	19434.7	17179.2	13507.7	14554.9	17019.9	14154.6
13.36_876.4664n	876.466	859.463	1	13.3616	0.463433	0.333604	0.940775	1.09601	St_WW	St_DR	100 - 27.1	40626.3	15.39	29106.5	35800.7	33002.2	57501	31568.5	39606.5	32886.5	34145.5	43375.4	47491.8	38387.3	41529.1	31653	47801.9	9402.93	13983.4	11251.6	18527	10147.2	15662.4	13672.2	11110.5	17977.1	18840.8	13726.9	16536.8	12949.9	20522.8			M+H-H2O, M+H
4.77_609.1956m/z		609.196	1	4.76798	0.8582	0.69961	1	1.02083	St_WW	St_DR	100 - 19.6	40602.3	19.13	32386.5	50437	35984.1	17251	39380.5	63902.4	39074.1	40040.9	37548.9	26920.4	45318.7	37255.7	46993.6	50137.7	10462.5	19700.3	12268.2	5558.31	12658.3	25270.2	16244.7	13028.8	15562.3	10679.8	16205.5	14835.2	19226.1	21525.6
13.20_769.5850n	769.585	814.537	1	13.1957	0.932583	0.318329	0.940775	1.20028	St_DR	St_WW	100 - 37.3 - 10.4 - 2.45	40551.9	22.91	25889.3	42030.9	46973.3	48652.4	25602.7	61134.3	33580.5	41084.3	38179.7	28615.3	22741.4	30594.4	30633.2	44649.4	8363.6	16416.9	16014.8	15675.9	8229.63	24175.6	13960.8	13368.4	15823.7	11352.2	8132.1	12182.7	12532.7	19169.4			M+H-2H2O, M+2Na-H
5.56_278.1195n	278.119	317.067	1	5.56325	0.263183	0.986335	1	1.09255	St_WW	St_DR	100 - 12.7 - 0.916	39947.7	31.43	38440.3	56948.9	22920.1	41035.9	38739.3	33724.5	24137.5	65674.3	54318.2	31373	38311.4	12027.2	56239.2	21690.9	12418.2	22243.8	7814.23	13221.9	12452.2	13336.4	10034.9	21369.7	22512.4	12446.2	13699.8	4789.22	23008.7	9312.54			M+CH3OH+H, M+K
4.64_1045.2872m/z		1045.29	1	4.6364	0.25175	0.820825	1	1.18699	St_WW	St_DR	100 - 44.5 - 10.3 - 1.39 - 0.139	39845.2	49.75	32608	25817.7	52998.2	20405.9	14795.6	28613.1	59740	30920.6	29928.8	54255.1	17308.6	75083.1	9845.11	61575.2	10534.1	10084.2	18068.9	6574.84	4755.83	11315.1	24836.3	10061.2	12404.1	21523.9	6189.39	29898	4027.85	26436.1
15.06_738.5108m/z		738.511	1	15.0551	0.4806	0.733556	1	1.08311	St_WW	St_DR	100 - 46.4	39777.6	29.09	28231	24254.3	39807.6	52915	26201.6	42621.1	43047.1	39178.6	66554	31132.3	19800.7	40716.6	43144.3	37916.9	9120.07	9473.51	13571.8	17049.4	8422.14	16854.5	17896.4	12748.3	27583.5	12350.7	7080.53	16213.3	17651.3	16278.9
4.35_532.2149n	532.215	577.167	1	4.35033	0.463417	0.240232	0.940775	1.20254	St_WW	St_DR	100 - 15.9	39672.4	22.79	23205.8	33991.5	28705	25629.9	36669.3	44202.1	38530.8	53219.5	45633.3	40193.3	21860.7	38018.1	45734.7	33047.2	7496.7	13276.8	9786.5	8258.03	11786.8	17479.7	16018.8	17317	18912.9	15945.3	7817.18	15138.8	18711.1	14188.2			M+ACN+H, M+2Na-H
0.72_342.1178n	342.118	365.107	1	0.717533	0.383317	0.134903	0.940775	1.15321	St_DR	St_WW	100 - 9.73 - 1.53 - 0.0631 - 0.00801	39340.4	16.09	34884.6	42463.4	42781.1	49470.5	37931.5	38870	28981.9	28709.4	27748.7	39776.6	30650.1	42212.2	34418.7	35280.8	11269.5	16585.9	14585.5	15939.5	12192.5	15371.1	12048.9	9341.72	11500.5	15780	10960.2	16808.8	14081.5	15147.1			M+H-H2O, M+NH4, M+Na, 2M+Na
11.85_968.5719n	968.572	1007.54	1	11.8512	1.07563	0.552081	0.984141	1.05238	St_DR	St_WW	100 - 47.6 - 15.1 - 2.15	39267	13.08	31789.8	37117.6	38331.9	52737	40655.1	38682.5	35554.8	33661.8	29003.9	43832.1	39309.5	40775.8	38344.7	36260.5	10269.8	14497.8	13068.7	16992	13068	15297	14781.5	10953.1	12020.8	17388.9	14056.7	16236.9	15687.7	15567.8			M+H-2H2O, M+K
10.72_353.2685m/z		353.268	1	10.724	1.0928	0.458369	0.974617	1.11325	St_WW	St_DR	100 - 17 - 0.566	39117.7	25.33	33460.3	32002	35379.8	52403.9	35510.1	34889.6	22323.5	41582.6	58123.7	47879.3	34481.3	28430.6	31591.4	31735.2	10809.4	12499.7	12062.2	16884.7	11414.2	13797.1	9280.78	13530.5	24089.6	18994.5	12330.2	11321	12924.7	13624.9
3.99_595.1694m/z		595.169	1	3.98988	0.2975	0.254161	0.940775	1.19928	St_WW	St_DR	100 - 22.8 - 3.08 - 0.225	38910	27.43	19570.7	43992.2	31337.4	20916.1	31428.8	33116	46749	35267	34595.5	54369.5	42712	29072.4	50425.4	25927.9	6322.35	17183	10684	6739.23	10102.3	13095.7	19435.4	11475.5	14338.3	21569.3	15273.4	11576.6	20630.2	11131.6
13.38_582.4074n	582.407	615.427	1	13.3788	1.2415	0.347605	0.940775	1.07371	St_DR	St_WW	100 - 60.3 - 40.6 - 6.13 - 2.26	38470.7	7.26	35905.5	39802.9	40967	39181.8	33370.6	40661.9	39405.1	29778.9	45520.4	48190.1	25996	28065	40391.9	32865.9	11599.3	15546.7	13967	12624.5	10726.5	16079.8	16382.3	9689.7	18866.1	19117.8	9295.91	11175.5	16525.2	14110.3			M+H, M+CH3OH+H
14.06_610.3873n	610.387	628.476	1	14.0596	2.32285	0.97191	1	1.00339	St_WW	St_DR	56.4 - 100 - 36.8	38303.3	46.09	23875.4	26723.3	72561.9	50468.4	33578.8	34120.9	25889.7	28108.8	85307.8	31442.4	31162	26566.6	37489.6	28045.8	7712.99	10437.9	24738.8	16261.1	10793.4	13493.1	10763.4	9146.28	35356.1	12473.7	11143.2	10578.8	15337.8	12040.9			M+H-H2O, M+NH4
13.81_748.4792m/z		748.479	1	13.8079	0.200217	0.603216	0.997044	1.05716	St_DR	St_WW	100 - 40.2 - 10.7	38265.1	20.76	37301.5	31840.9	34779.4	52418.8	34437.5	45927.7	31150.2	42719.3	35729.6	34018.2	24276.6	30685.2	36739.5	49204	12050.3	12436.8	11857.5	16889.5	11069.4	18162.1	12950.4	13900.4	14808.3	13495.6	8681.08	12218.8	15030.9	21124.8
5.58_1210.6031n	1210.6	1228.64	1	5.58042	0.566417	0.33497	0.940775	1.15947	St_WW	St_DR	100 - 51.7 - 33.3 - 7.22	38216.3	32.22	31078.8	9579.95	67136.9	41857.2	25381.8	12515.2	43171.1	52113.4	23836.4	57197.4	39838.2	31570.1	29017.4	33941.2	10040.1	3741.85	22889.2	13486.5	8158.62	4949.12	17948	16957.1	9879.09	22691.1	14245.7	12571.2	11871.7	14572			M+H-H2O, M+NH4
15.07_848.5970m/z		848.597	1	15.0723	0.9955	0.621702	1	1.02233	St_DR	St_WW	74.8 - 100 - 43 - 25 - 28.1 - 22.8	38112	6.71	33949.3	40221.5	36576.5	38484.2	37702.9	44124.1	35725.2	33028.8	36526	40925.1	36778.4	36654.6	39500.5	37542.4	10967.4	15710.2	12470.2	12399.7	12119.1	17448.9	14852.4	10747.2	15138.3	16235.7	13151.6	14595.8	16160.5	16118.1
14.85_622.4512m/z		622.451	1	14.8549	3.11812	0.551787	0.984141	1.03675	St_WW	St_DR	79.2 - 100 - 45.1 - 75.8 - 33.2	38092.2	8.61	28583.1	37776.9	29785.7	51760.4	41193.5	30688.2	37404.9	36397.1	40420.3	43733	38402.7	38440.2	34278.8	34973.3	9233.85	14755.3	10154.9	16677.3	13241.1	12135.6	15550.7	11843.2	16752.3	17349.6	13732.4	15306.8	14024.2	15015.1
11.70_522.3573m/z		522.357	1	11.7024	0.297517	0.694256	1	1.02832	St_DR	St_WW	100 - 23.7 - 2.73 - 0.132	37952.7	12.67	37950.3	44018.3	37064.4	34459.1	29745.2	40847.2	41584.3	35318.6	47103.3	33845.9	39197.8	37794.3	33107.3	31985.7	12259.9	17193.2	12636.5	11102.8	9561.15	16153	17288.2	11492.3	19522.2	13427.2	14016.8	15049.6	13544.9	13732.5
15.52_835.5600n	835.56	874.592	1	15.5185	0.680833	0.274664	0.940775	1.13259	St_DR	St_WW	100 - 68 - 68.3 - 2.86	37414.6	12.93	33561.3	38803.4	35953.5	48068	36002.7	45056.4	24457.2	38356.5	25013.1	31903	32528.9	36905.1	33489.5	33046.3	10842.1	15156.3	12257.8	15487.6	11572.5	17817.6	10167.8	12480.8	10366.8	12656.4	11632	14695.6	13701.3	14187.8			M+H, M+K
5.15_516.1299n	516.13	517.137	1	5.15132	0.251733	0.563039	0.984141	1.12209	St_WW	St_DR	100 - 16.8 - 3.39 - 0.0221	37328.9	38.65	19741.4	22595	30093.3	21935.8	46698.5	40576.5	51231	21202.8	47907.2	31190.5	27327.9	38061.1	31442.7	64169.9	6377.49	8825.42	10259.8	7067.77	15010.6	16046	21298.8	6899.14	19855.3	12373.8	9772.18	15155.9	12863.9	27550.1			M+H-H2O, M+H, M+K, 2M+NH4
12.40_352.2624n	352.262	353.27	1	12.4004	0.549267	0.323536	0.940775	1.11243	St_WW	St_DR	100 - 14.2 - 1.47 - 0.0968	37243.8	14.51	39986.8	37862.1	28435.5	27531.4	33225.8	30567.4	36749.3	34720.9	52561.8	37400.7	31746.4	27904.3	41643.6	34729.1	12917.8	14788.6	9694.62	8870.71	10680	12087.9	15278.1	11297.8	21784.4	14837.5	11352.2	11111.5	17037.3	14910.3			M+H, M+NH4, M+CH3OH+H, M+K
6.72_678.8357m/z		678.836	2	6.7247	0.4806	0.325003	0.940775	1.2721	St_WW	St_DR	100 - 70.1 - 22.7 - 6.05 - 0.919	37096	34.81	23052.6	32593.7	17392.2	19049.6	33714.6	25314.3	53012.2	39899.6	52894.8	38332.7	13106.2	34485.9	48731.1	32221.9	7447.2	12730.8	5929.57	6137.82	10837.1	10010.5	22039.3	12982.9	21922.4	15207.2	4686.65	13732.2	19937	13833.8
10.44_1352.7419m/z		1352.74	3	10.4437	0.286067	0.505516	0.980097	1.05268	St_DR	St_WW	23.6 - 75 - 100 - 82.7 - 48.4 - 22.3 - 8.66 - 2.87 - 0.595	36659	12.27	34539.8	40851.2	36462.5	44019.7	30237.5	35317.8	35184.9	33653.9	39374.2	38289.3	23305.6	29597.2	36439.5	43111.9	11158.2	15956.1	12431.3	14183.3	9719.41	13966.4	14627.7	10950.6	16318.8	15190	8333.84	11785.6	14908.2	18509.2
15.26_642.4783n	642.478	660.512	1	15.2553	3.9191	0.109424	0.940775	1.16679	St_WW	St_DR	100 - 87.7	36618.9	8.1	27901.2	39854.3	19470.6	27943.2	29632.1	30948.5	43940.5	36237.9	33176.9	42090.2	36677.3	33493.9	37443.5	37212.9	9013.54	15566.7	6638.19	9003.38	9524.82	12238.6	18267.8	11791.4	13750.3	16697.9	13115.5	13337.2	15319	15976.6			M+NH4, M+K
13.28_643.4634n	643.463	644.471	1	13.2815	1.991	0.613863	1	1.04941	St_DR	St_WW	100 - 65.7 - 27 - 9.43 - 14.9	36418.3	18.96	41782	34900.4	34697.9	44077.2	43528.8	27850.2	28091.8	56590.3	28708.9	33691.1	37411.5	29090.2	27691	29743.1	13497.8	13631.8	11829.7	14201.8	13991.7	11013.4	11678.9	18413.8	11898.5	13365.8	13378	11583.7	11329	12769.6			M+H, M+K
15.85_816.5606n	816.561	817.568	1	15.8504	0.411933	0.371657	0.942156	1.47997	St_WW	St_DR	100 - 75.7 - 46.7 - 18.4	36141.5	44.72	48793	19236.1	19177.5	19847.1	24484.2	20628.2	18776.1	71408.7	18553.8	46016.6	17781.4	64475.6	17359.1	17395	15762.7	7513.47	6538.26	6394.78	7870.09	8157.43	7805.97	23235.6	7689.67	18255.5	6358.46	25674.1	7101.98	7468.18			M+H, M+ACN+H
16.00_764.6119m/z		764.612	1	15.9991	0.331833	0.416521	0.960957	1.14713	St_DR	St_WW	100 - 46.7 - 57.4	35733.1	21.49	45354.7	18736.9	32555.6	46122.7	39109.2	37528.9	30723.5	24679.7	35098.7	38365.8	34716.8	26711.8	36968.9	21508.7	14651.9	7318.49	11099.3	14860.9	12571.1	14840.8	12773	8030.48	14546.8	15220.3	12414.4	10636.6	15124.8	9234.35
15.26_954.6168m/z		954.617	1	15.2553	0.446267	0.65209	1	1.08479	St_WW	St_DR	79.5 - 100 - 52.1 - 49.1 - 39.5 - 28.7	35619.5	39.37	36871.3	28440.8	26866.5	15170.8	26652.7	56058.1	39787	27368.9	62003.7	27007.3	24799.8	27196.4	47779.8	33180.5	11911.3	11108.7	9159.69	4888.06	8567.14	22168.1	16541	8905.53	25697.7	10714.2	8868.18	10829.6	19547.8	14245.4
14.52_794.5233m/z		794.523	1	14.523	0.663683	0.649872	1	1.0969	St_WW	St_DR	100 - 43.2	35617.3	34.28	27056.6	18849.6	33827	54244.9	26090.5	35765	31461.9	38781.3	59723.4	22566.6	20702.8	34353.4	36069.3	37124.1	8740.68	7362.5	11532.7	17477.9	8386.43	14143.3	13079.9	12619	24752.6	8952.53	7403.13	13679.5	14756.8	15938.5
15.42_653.5952n	653.595	654.604	1	15.4213	0.514933	0.837444	1	1.01135	St_DR	St_WW	100 - 35.9 - 6.47 - 0.22	35577.5	175.9	421.572	107.677	171997	43714.3	700.197	29268.6	2833.45	2475.33	177488	2176.91	17465	803.922	45598.4	239.218	136.19	42.0578	58639.4	14084.9	225.068	11574.3	1177.98	805.442	73560.7	863.615	6245.3	320.121	18655.3	102.703			M+H-H2O, M+H
4.53_568.2143n	568.214	586.258	1	4.5334	0.629333	0.398735	0.952751	1.13645	St_WW	St_DR	100 - 19 - 17.7 - 3.4 - 0.575	35570.1	25.57	23578.7	35538.9	25947.3	21714.3	40247.8	43469.7	28597.9	39858.7	27279	40274.5	30563.5	21762.3	42712	46540.7	7617.17	13881.2	8846.3	6996.41	12937.1	17190.1	11889.3	12969.6	11305.9	15977.6	10929.2	8665.74	17474.4	19981.3			M+H-2H2O, M+NH4
4.97_499.1254m/z		499.125	1	4.96823	0.297517	0.0747302	0.90039	1.35122	St_WW	St_DR	100 - 18.1 - 2.02	35401.8	28.74	15093.2	23659.4	24642.9	24488	37889.7	23579.1	34046.8	25350.5	36799.1	23154.2	33673.4	37773.3	36304.8	54757.2	4875.88	9241.15	8401.59	7890.11	12179.1	9324.37	14154.6	8248.76	15251.5	9185.67	12041.3	15041.3	14853.1	23509
5.91_898.3641n	898.364	937.33	1	5.91227	0.514933	0.899795	1	1.12914	St_WW	St_DR	100 - 40.5 - 12.3 - 3.01 - 0.421	35304	26.65	35745.1	36002.3	36409.8	12838.8	31298.6	33176.9	33393.2	9925.09	22649.5	37085.3	30330.7	53299.4	62043.4	31794.6	11547.5	14062.2	12413.3	4136.69	10060.5	13119.8	13882.9	3229.51	9387.17	14712.4	10846	21223.8	25383.3	13650.4			M+H-H2O, M+NH4, M+K
4.37_1045.2864m/z		1045.29	1	4.3675	0.2975	0.995193	1	1.02333	St_DR	St_WW	100 - 39.6 - 8.4 - 1.22	35266.9	43.54	21759.2	32602.4	45251.2	50822.3	24012.1	14284	58137.3	23722.9	47971.4	36278.7	16140.6	59032.7	23962.7	34131.4	7029.36	12734.2	15427.6	16375.1	7718.33	5648.61	24170	7719.16	19881.9	14392.4	5771.73	23506.8	9803.7	14653.6
15.82_816.6561m/z		816.656	1	15.816	0.331833	0.735114	1	1.3167	St_DR	St_WW	100 - 45.9 - 12.7 - 0.424	35247.6	132.12	12581.8	4902.33	145741	41324	7791.59	25529.6	8863.31	5896.02	102808	8394.55	22808.6	6561.72	35406.2	5512.58	4064.56	1914.81	49687.9	13314.7	2504.49	10095.7	3684.83	1918.5	42609.3	3330.26	8156.11	2612.87	14485.5	2366.72
15.19_920.5492n	920.549	953.583	1	15.1867	3.0666	0.411723	0.960957	1.13426	St_WW	St_DR	100 - 91.7 - 47.7 - 29.7 - 28.4 - 24.8 - 19.5	35135.7	14.14	25999.9	30855.5	33377.7	31779.2	25215.2	38073.3	31536.7	25540.3	58108.4	33457.3	31113.3	32434.6	38535.5	26760.2	8399.33	12051.9	11379.6	10239.3	8105.06	15056.1	13111.1	8310.52	24083.2	13273.1	11125.8	12915.4	15765.7	11489			M+CH3OH+H, M+ACN+H
9.86_1176.5966n	1176.6	1194.63	1	9.86005	0.228867	0.607962	0.998975	1.09511	St_WW	St_DR	100 - 54.5 - 15 - 2.55 - 0.174	34813.9	81.96	15819.1	112326	23234.8	21364.3	25463.3	19255	5070.55	26356.8	9597.16	94919.5	31535.5	13608.5	40993.5	26686.6	5110.4	43873.5	7921.51	6883.64	8184.81	7614.38	2108.03	8576.19	3977.58	37656.1	11276.8	5418.87	16771.4	11457.4			M+NH4, M+K
15.50_893.5969m/z		893.597	1	15.5014	2.40293	0.462945	0.974617	1.03452	St_WW	St_DR	73.5 - 100 - 73.4 - 74.1 - 65.5 - 68.6 - 63.4 - 45.4	34762.2	5.56	26957.6	35629.5	29509.2	33828.4	35102.1	35817.4	38372.1	37388.4	34452.7	35662.2	33284.9	34344.8	36486.7	31715.8	8708.72	13916.6	10060.7	10899.6	11283.1	14164	15952.8	12165.8	14279.1	14147.8	11902.4	13676	14927.5	13616.5
12.85_342.2337n	342.234	707.38	1	12.8467	0.349	0.540212	0.984141	1.03681	St_WW	St_DR	100 - 24.9 - 8.82 - 0.622	34530.8	8.85	25327.5	30984	36605.3	42862.1	34237.4	31448.2	31668.8	30120.9	35485.2	37354.5	38973.1	34694.5	32676.1	32411.2	8182.11	12102.1	12480	13810.3	11005.1	12436.2	13166	9801	14707	14819.1	13936.4	13815.3	13368.5	13915.1			M+CH3OH+H, 2M+Na
15.77_550.4194n	550.419	592.463	1	15.7703	0.331833	0.351048	0.940775	1.07112	St_DR	St_WW	100 - 38.6 - 12.8	34414.7	10.01	28995.6	34486.3	34522.9	32423.9	33153.6	38330	38990.7	30658.7	39701.3	35947.3	23741.4	26954.5	38868.9	29035.3	9367.09	13470.1	11770	10447.1	10656.8	15157.6	16210	9975.97	16454.3	14260.9	8489.7	10733.2	15902.2	12465.7			M+H, M+ACN+H
15.87_463.3813m/z		463.381	1	15.8675	0.863917	0.126642	0.940775	1.13183	St_WW	St_DR	100 - 25.9	34185.2	12.36	31894.8	26841.9	28727.6	31839.3	39912.4	25058.5	27149.4	37798.1	25905.5	35259.8	31647.8	34904.3	38076.4	35704.7	10303.7	10484.2	9794.19	10258.7	12829.3	9909.36	11287.1	12299.1	10736.6	13988.1	11316.9	13898.8	15577.9	15329.1
12.95_859.4626m/z		859.463	1	12.9497	0.532067	0.706294	1	1.0226	St_WW	St_DR	100 - 31.1	33988.9	13.11	26720	28380.8	31000.4	51500.7	29807.3	34613.7	30640.7	31848	32237.4	40866.9	34160.6	34713.3	26752.1	37343.6	8631.94	11085.3	10569.1	16593.7	9581.11	13688	12738.6	10363	13360.9	16212.6	12215.5	13822.8	10944.9	16032.8
14.71_500.3731n	500.373	539.336	1	14.7061	1.37883	0.493287	0.980097	1.07849	St_WW	St_DR	100 - 30 - 10.3 - 2.52 - 1.69	33833	22.32	29645.6	57079.4	19572.2	24465.4	28348.8	36068	24415.5	28137.8	23102.3	33269.6	46906.1	32596.9	34341.7	38476.4	9577.08	22294.7	6672.83	7882.82	9112.32	14263.1	10150.5	9155.72	9574.83	13198.6	16773.2	12980	14050	16519.1			M+H-2H2O, M+NH4, M+K, 2M+K
9.21_326.1893n	326.189	359.199	1	9.21353	0.995533	0.18988	0.940775	1.11897	St_WW	St_DR	100 - 12.1 - 5.05 - 0.304	33699.3	6.28	29555.3	33944	30724	29875	28019.5	29846.8	28849.6	33834	35140	47384.6	28969.9	32786.5	30270.2	27510.1	9547.91	13258.2	10474.9	9625.8	9006.48	11802.9	11993.9	11009.2	14563.9	18798.2	10359.4	13055.5	12384.2	11810.9			M+Na, M+CH3OH+H
15.63_320.3077n	320.308	338.342	1	15.6329	0.514933	0.0279657	0.704705	1.90858	St_WW	St_DR	100 - 21.7 - 1.62	33585.1	50.21	9153.22	17959.7	12339.7	10677.2	17894.8	10297.7	44855.7	18526.2	39814.7	45891.6	18253	20202.7	29523	62884.3	2956.97	7014.92	4207.03	3440.22	5752.02	4072.22	18648.3	6028.2	16501.4	18206	6527.08	8044.7	12078.5	26998.1			M+H, M+NH4
9.61_368.2547n	368.255	407.219	1	9.61405	0.68085	0.000439774	0.127036	1.54585	St_WW	St_DR	100 - 18.5	33442.8	11.74	18319.8	30572	20627.6	23115.9	23923.2	15725.7	19152.9	35144.4	35274.9	37077.1	35212.5	27754.7	35831.1	27804.7	5918.26	11941.2	7032.64	7448.01	7689.78	6218.73	7962.63	11435.6	14619.8	14709.1	12591.6	11051.9	14659.3	11937.4			M+H-H2O, M+K
15.77_1444.9638m/z		1444.96	1	15.7703	0.234567	0.744066	1	1.14855	St_WW	St_DR	100 - 89.3 - 35.6 - 8.23 - 2.9 - 0.873	33216.8	30.66	30633.9	20275.9	16615.2	33464.6	24706.3	34801.1	41947.3	22065.6	51089.2	26833.3	11852.9	27857	44747.3	48072.1	9896.36	7919.61	5664.67	10782.4	7941.48	13762.1	17439.1	7179.88	21174.1	10645.2	4238.47	11092.6	18307.1	20638.8
5.84_516.2572n	516.257	555.223	1	5.84362	0.28035	0.13653	0.940775	1.38612	St_DR	St_WW	100 - 17 - 4.3 - 0.535	33136.6	37.8	38482.5	20135.3	56459.9	21819.4	35409.6	34551.2	25098.5	3628.05	14985	10887	18515.9	40926	16292.3	62108.4	12431.9	7864.7	19249.1	7030.26	11381.9	13663.3	10434.4	1180.52	6210.6	4319.05	6621.12	16296.7	6665.56	26665			M+H, M+K
14.51_423.2459n	423.246	847.499	1	14.5059	0.383333	0.178735	0.940775	1.07567	St_DR	St_WW	100 - 46.9 - 23.2	33066.6	8.95	28096.1	32510.2	35670.3	36389.2	30790.9	35181.2	32828.2	27921.9	28868.2	34251.1	30013.9	29262.5	28485.4	36380.4	9076.52	12698.2	12161.2	11724.7	9897.31	13912.4	13648	9085.46	11964.5	13588	10732.7	11652.3	11654	15619.2			M+NH4, 2M+H
15.63_692.5442n	692.544	731.521	1	15.6329	0.863917	0.196749	0.940775	1.20289	St_DR	St_WW	100 - 92.3 - 36.6 - 14.3	33038.2	24.43	39730.9	27345.8	22573	35979.7	44642.2	25595.1	35400.7	32260.6	22156.7	38959.9	28233.4	27645.9	25612.8	17391	12835.2	10681.1	7695.89	11592.8	14349.6	10121.6	14717.5	10497.2	9182.92	15456	10096	11008.5	10478.8	7466.47			M+H, M+NH4, M+K
4.82_386.1938n	386.194	425.159	1	4.81948	0.331833	0.4386	0.969124	1.46209	St_WW	St_DR	100 - 13.7 - 18.5	33005.1	73.21	5597.74	25841.6	45293.1	49492.6	17007.1	6621.46	8163.59	6168.39	66110.5	61317	29410.6	18804.2	40887	8337.97	1808.36	10093.5	15442	15946.7	5466.68	2618.45	3393.93	2007.12	27399.7	24325.5	10516.9	7487.82	16727.8	3579.74			M+H, M+K
6.01_1373.6826n	1373.68	1374.69	1	6.00953	0.234583	0.647877	1	1.04154	St_WW	St_DR	100 - 62.4 - 20.8 - 4.75 - 0.377	32347.6	40.15	24191.5	73715.3	24947.9	18086.5	21524.3	41597.9	13339.3	27933.5	15589	49258.8	27256.9	26486.9	51125.6	28782.5	7815.13	28792.6	8505.58	5827.53	6918.68	16449.9	5545.67	9089.24	6460.91	19541.8	9746.78	10547.1	20916.6	12357.2			M+H-H2O, M+H
3.26_708.1935n	708.194	726.227	1	3.25758	1.17852	0.968659	1	1.24152	St_DR	St_WW	100 - 22.3 - 3.49 - 0.125	32150.1	42.22	30525.9	12273.3	17840.1	104911	22956.7	20394	16149.6	13658.6	21787.2	23175.8	19457.7	30570.3	24841.8	47778.9	9861.45	4793.85	6082.3	33802.6	7379.11	8064.81	6714.04	4444.36	9029.78	9194.2	6957.9	12173	10163.3	20512.9			M+NH4, M+K
6.26_448.2322n	448.232	487.195	1	6.26127	0.25175	0.195849	0.940775	1.45304	St_WW	St_DR	100 - 15.5 - 15.3 - 2.35 - 2.27	32019.4	59.86	1390.88	15703.1	10047.4	51461.5	12689.8	40090.6	22870	69379.1	22892.5	46614.7	22477.6	19814.3	26470.3	16486.9	449.326	6133.5	3425.5	16581	4078.96	15853.8	9507.97	22575.2	9487.87	18492.8	8037.78	7890.03	10829.6	7078.34			M+NH4, M+K
15.17_866.6005m/z		866.6	1	15.1695	0.909683	0.563756	0.984141	1.05513	St_DR	St_WW	100 - 73.7 - 66.7 - 78.5 - 73.8	31958.5	16.9	23517.8	33341.4	32232.4	31663.8	31032.1	41830.7	30091.2	31828.2	39701.6	24719.9	23740.7	27439.7	30330.4	34259.3	7597.46	13022.9	10989.1	10202.2	9974.83	16541.9	12510.1	10356.5	16454.5	9806.79	8489.44	10926.5	12408.9	14708.5
13.74_802.5241m/z		802.524	1	13.7449	0.71515	0.944143	1	1.02223	St_DR	St_WW	100 - 44 - 48 - 57.9	31952.8	8.41	22974.1	31077.7	27501.8	53255.2	30030.6	31045.9	27784.6	28670.5	32280.5	33090.3	30106.1	32394.8	27411.1	34853.7	7421.83	12138.7	9376.28	17159	9652.9	12277.1	11551.2	9329.05	13378.8	13127.5	10765.6	12899.5	11214.5	14963.8
14.39_571.4721m/z		571.472	1	14.3914	0.280333	0.17419	0.940775	1.14169	St_DR	St_WW	100 - 32.1	31927.6	9.3	32162.6	26049.1	29943.8	45873.2	33798.6	30104.1	25561.9	30856.7	24518.3	30536.6	27991.7	27052.1	29873.3	24928.1	10390.2	10174.6	10208.9	14780.5	10864.1	11904.6	10627.1	10040.4	10161.7	12114.4	10009.6	10772.1	12221.8	10702.4
13.84_812.5451m/z		812.545	1	13.8422	1.01267	0.913511	1	1.00947	St_DR	St_WW	100 - 39.1	31676	28.8	23971	19068.9	27167.2	61133.5	22550.8	36190.3	31650.4	38029.3	43192.6	21826.7	18415.9	33806.5	27731.5	36648.8	7743.88	7448.15	9262.2	19697.4	7248.62	14311.4	13158.3	12374.3	17901.3	8659	6585.36	13461.7	11345.6	15734.4
14.85_507.4992n	507.499	571.471	1	14.8549	0.612183	0.0903028	0.940775	1.24288	St_DR	St_WW	100 - 35	31617.7	11.72	29903.2	27789.1	31735.3	47348.4	37641.7	23078.3	23827.8	29185.2	21482.1	25286.5	29133.2	26277	23880.3	22828.4	9660.3	10854.2	10819.6	15255.8	12099.4	9126.32	9906.18	9496.52	8903.34	10031.6	10417.7	10463.4	9769.96	9800.94			M+CH3OH+H, M+ACN+Na
15.90_619.5566n	619.557	620.493	1	15.9018	0.532083	0.0236472	0.691205	1.18352	St_WW	St_DR	100 - 64 - 78.8 - 32.3 - 12.5 - 15.2	31419.5	7.37	20929	30086.7	21984.1	25504	27618.9	25971	33738.9	35662.8	29279.7	33052.8	31724.2	30680	30400.1	29136.6	6761.16	11751.6	7495.11	8217.46	8877.7	10270.2	14026.6	11604.3	12135.1	13112.6	11344.3	12216.8	12437.4	12509.2			M+H-H2O, M+H, M+K, M+2Na-H, 2M+H
12.37_814.5036n	814.504	859.463	1	12.3661	0.7266	0.919389	1	1.02307	St_DR	St_WW	100 - 32.4 - 6.12	31147.5	18.07	20665.5	27448.1	31463.1	58608.3	27558.4	26035	26253.9	26559.1	26134.3	36862.3	34137.3	34843.6	22105.8	32472.5	6676.03	10721	10726.8	18883.8	8858.25	10295.5	10914.8	8642.03	10831.5	14623.9	12207.2	13874.7	9043.99	13941.4			M+ACN+H, M+2Na-H
13.48_961.6044n	961.604	984.594	1	13.476	0.829567	0.565958	0.984141	1.04789	St_WW	St_DR	100 - 54.9	31090.8	14.61	26385.9	22035.3	23679.9	43345.6	27061.9	32371.3	32808.9	28090.6	33225.1	36879.8	26750.1	31775.9	25134.8	35779.1	8524.03	8606.82	8073.28	13966.1	8698.66	12801.2	13640	9140.37	13770.3	14630.8	9565.58	12653.1	10283.2	15361			M+Na, M+ACN+H
15.20_930.6136m/z		930.614	1	15.2038	1.5619	0.214475	0.940775	1.56297	St_WW	St_DR	35 - 27.5 - 100 - 56.2	30795	21.4	16310.7	23739.4	26063.2	19595.1	13770.9	20392.6	18048.6	16516.5	82857.8	24287.1	17482.7	21808.4	33474.1	19138.4	5269.19	9272.4	8885.84	6313.6	4426.46	8064.23	7503.52	5374.27	34340.7	9635.1	6251.66	8684.06	13695	8216.7
4.65_598.2291n	598.229	637.191	1	4.65357	0.732333	0.582385	0.98921	1.07865	St_WW	St_DR	100 - 19.4 - 55.8 - 7.35 - 2.46	30624.8	24.79	15457.6	36913.4	22082.3	24807.6	33196.5	37927.1	28358.2	28961.3	32886.7	33544.8	20126.9	21989.7	41796.5	35068	4993.62	14418.1	7528.61	7993.08	10670.5	14998.3	11789.6	9423.66	13630	13307.8	7197.2	8756.26	17099.9	15055.8			M+NH4, M+K
13.26_826.5229m/z		826.523	1	13.2643	2.05972	0.885701	1	1.00627	St_DR	St_WW	100 - 35.4 - 17.1 - 11.4 - 14.7	30593	10.54	20770.7	36962.2	30423.2	43446.1	24874.6	29854.4	27819.5	29357.9	29867.1	31241.7	35885	32632	27258.1	26575.4	6710.01	14437.1	10372.3	13998.4	7995.6	11805.9	11565.7	9552.71	12378.5	12394.1	12832.1	12994	11151.9	11409.6
14.32_386.2433n	386.243	814.561	1	14.3228	1.04125	0.843994	1	1.00144	St_WW	St_DR	100 - 38.4 - 22.2 - 9.74	30475.8	18.9	19382.2	27135.9	33493.8	48262.2	21003.7	31961.8	31784.8	28819.8	39572.2	27445.1	23144.3	35688.8	26108.3	32552.1	6261.45	10599	11419.2	15550.2	6751.35	12639.3	13214.2	9377.63	16400.9	10887.9	8276.18	14211.2	10681.5	13975.6			M+H-2H2O, 2M+ACN+H
9.51_1338.6494n	1338.65	1356.68	1	9.51105	0.28035	0.145896	0.940775	1.94412	St_WW	St_DR	100 - 61.1 - 17.3 - 2.92 - 0.389	30434	64.76	9653.69	17584.5	11011.1	2133.56	26493.3	11602.2	31102.6	8716.32	18034.1	56411.5	44771.3	9545.78	49784.6	25774.4	3118.65	6868.36	3754.07	687.439	8515.89	4588.09	12930.6	2836.19	7474.29	22379.4	16009.8	3801.12	20368	11065.7			M+NH4, M+K
5.80_918.4849n	918.485	936.52	1	5.79785	0.38335	0.354215	0.941581	2.18617	St_DR	St_WW	100 - 39.8 - 7.72 - 0.797 - 0.0265	30052.5	80.01	84723.5	11288.5	74067.2	16452.7	6107.86	5430.64	12297.1	34277.1	3651.19	13795.4	7434.44	22572.9	7001.71	7493.63	27370.1	4409.19	25252	5301.09	1963.29	2147.55	5112.39	11153.4	1513.25	5472.88	2658.48	8988.48	2864.56	3217.24			M+H-H2O, M+NH4, M+K
4.45_374.1373n	374.137	375.145	1	4.45332	0.680833	0.362411	0.942156	1.16127	St_DR	St_WW	100 - 17.2	29842.7	28.46	26816.4	36355.8	36604.1	41946	19087.9	26388.2	21700.5	21237.6	14589.4	32048.5	22230.3	25793.1	36786.2	27203.2	8663.08	14200.3	12479.6	13515.1	6135.55	10435.2	9021.75	6910.48	6046.65	12714.2	7949.34	10270.8	15050	11679.2			M+H-2H2O, M+H-H2O, M+H
4.55_538.2077n	538.208	577.171	1	4.55057	0.4005	0.528479	0.982431	1.0403	St_WW	St_DR	100 - 22.6 - 0.244 - 0.066 - 0.189	29816.3	7.66	18023.2	43579.4	28240.5	23125.6	24960.8	36819.9	25878.9	32288.4	25918.1	30371.2	32691.2	28959.1	29352.5	29133.9	5822.42	17021.8	9628.13	7451.13	8023.29	14560.4	10758.9	10506.3	10741.9	12048.7	11690	11531.5	12008.7	12508.1			M+K, 2M+K
0.93_185.0085m/z		185.009	1	0.934933	0.594967	0.0277011	0.704705	1.17011	St_WW	St_DR	100 - 2.98 - 0.28	29727.1	7.63	21704.8	26953.9	23064.3	19819.9	28418.3	27696.7	30179.6	27334.8	30645	33288.3	27374.8	28384.5	31745.8	29316.2	7011.79	10528	7863.38	6386.01	9134.67	10952.7	12546.9	8894.42	12701	13206	9788.95	11302.7	12987.9	12586.3
15.54_486.3922n	486.392	1036.69	1	15.5357	2.73478	0.101004	0.940775	1.21239	St_WW	St_DR	93 - 63.3 - 100 - 55.7 - 45.8 - 30.4 - 39.2 - 29.9	29089.9	18.54	22639.4	25956.9	18553.9	19197.8	17476.3	39084.1	25048.5	27883.1	26292.7	25446.1	40998.6	29312.8	26981.9	26714	7313.71	10138.5	6325.65	6185.59	5617.51	15455.8	10413.6	9072.85	10897.1	10094.9	14660.7	11672.3	11038.9	11469.2			M+H, 2M+ACN+Na
15.50_1055.7251n	1055.73	1056.73	1	15.5014	1.29302	0.431127	0.967314	1.14165	St_WW	St_DR	100 - 69.4 - 59.5 - 40.8 - 56.5 - 40.8	29024	27.01	26385.6	33389.2	26432.3	13591.4	21580.5	23477.6	33104	20893.7	24760	37925.2	24032.7	43292.1	31840.1	20424.2	8523.94	13041.5	9011.65	4379.2	6936.75	9284.2	13762.6	6798.56	10261.9	15045.6	8593.86	17238.8	13026.5	8768.72			M+H, M+K
0.72_372.1060n	372.106	395.095	1	0.717533	0.228833	0.133815	0.940775	1.18088	St_WW	St_DR	100 - 8.2 - 6.4 - 0.352	28764.9	15.76	31035.1	20201.8	20411.2	26774.6	25067.4	24769.5	22252.8	30774.2	31523.3	39243.7	22599.5	23523	30758	22932.9	10026	7890.64	6958.88	8626.85	8057.56	9795.08	9251.39	10013.6	13065	15568.6	8081.35	9366.84	12583.8	9845.78			M+Na, M+K
4.72_899.2276m/z		899.228	1	4.7165	0.881067	0.531418	0.983873	1.22684	St_WW	St_DR	100 - 34.6 - 7.18 - 1.09	28571.5	74.79	18029.1	13779.4	40366.1	16947.9	7015.49	9849.98	57032.1	16604	23741.1	24117.5	12353.8	71028.7	10665.1	41490	5824.34	5382.13	13762.1	5460.66	2255.03	3895.17	23710.5	5402.76	9839.59	9567.82	4417.6	28283.5	4363.35	17812.9
0.72_104.1074m/z		104.107	1	0.717533	0.377583	0.456019	0.974617	1.04661	St_WW	St_DR	100 - 3.74 - 0.0394	28567	9.47	27307.8	35438.1	27135.7	23438.5	28171.9	22873.5	26697.4	27658.9	27337.5	29765.2	31437.8	23665.9	31371.7	28732.2	8821.83	13841.8	9251.48	7551.95	9055.46	9045.31	11099.2	8999.9	11330.1	11808.3	11241.9	9423.73	12834.9	12335.6
5.73_689.2116m/z		689.212	1	5.72918	0.22885	0.3598	0.942156	1.22806	St_WW	St_DR	100 - 28.1 - 5.06	28457.1	46.96	15526.3	16488.1	20575.7	10570.1	37672.5	42322.8	19052.1	24676.3	33324.6	14770.9	27226	23490.5	55790.5	19921.1	5015.81	6440.1	7014.94	3405.72	12109.3	16736.5	7920.7	8029.38	13811.5	5859.86	9735.75	9353.89	22825.2	8552.74
15.47_657.5057n	657.506	721.525	1	15.467	1.27585	0.312679	0.940775	1.07211	St_WW	St_DR	96.7 - 100 - 85.5	28176.3	9.04	23162	33403.4	19671.2	24757.4	27158.4	24769	31046	32528.7	24270.2	28691.7	29390.2	27376.9	28328.9	26647.5	7482.54	13047.1	6706.57	7976.91	8729.68	9794.91	12907	10584.5	10058.9	11382.5	10509.7	10901.4	11590	11440.6			M+H, M+ACN+Na
5.13_358.1425n	358.143	341.139	1	5.13415	0.94975	0.628895	1	1.10479	St_DR	St_WW	100 - 13 - 22.9 - 1.77	27760.6	20.76	17484.9	29441.6	28173.1	43404.5	17074.2	28040.8	30705.2	25279.6	16679.6	23568.6	22887.3	24643.8	33015	29818.6	5648.53	11499.6	9605.17	13985	5488.25	11088.7	12765.4	8225.69	6912.94	9350.03	8184.27	9813.12	13507.2	12802			M+H-2H2O, M+H-H2O, M+H
15.17_788.5456m/z		788.546	1	15.1695	0.28035	0.885778	1	1.03693	St_DR	St_WW	100 - 43.9	27621.2	18.5	18047.1	36641.7	27126.8	38867.2	20641.4	26012	26012.1	23676.6	28415.5	22495.7	28306.8	32153.5	19317.9	32096.1	5830.14	14312	9248.44	12523.1	6634.9	10286.5	10814.3	7704.1	11776.9	8924.41	10122.2	12803.5	7903.41	13779.8
15.00_358.3082n	358.308	341.305	1	15.0036	0.62935	0.491591	0.980097	1.12737	St_DR	St_WW	100 - 25.5 - 1.14 - 0.0273 - 0.0158 - 0.00192	27389.5	15.71	19169.9	19663.5	30460.1	45841.5	26226.4	27063.4	23301.5	22753.7	31741.9	19815	23571.9	26475.5	23049.7	22658.3	6192.89	7680.4	10384.9	14770.3	8430.1	10702.2	9687.36	7403.8	13155.5	7860.92	8429.07	10542.5	9430.13	9727.89			M+H-H2O, M+H, M+Na, 2M+ACN+Na
15.42_1137.6985m/z		1137.7	1	15.4213	1.25868	0.757725	1	1.02232	St_WW	St_DR	100 - 81.3 - 79.4 - 77.3 - 50.1 - 44.4 - 28.6 - 28.6 - 21.7 - 24.6 - 18	27360.1	38.67	35091.9	46429	23669.9	9319.21	25096.5	14764.8	32967.9	18936.5	20413.3	37314.1	18732.8	45344.2	30272.2	20507.4	11336.5	18134.8	8069.87	3002.68	8066.92	5838.76	13706.1	6161.71	8460.37	14803.1	6698.67	18056	12385	8804.45
14.51_826.5653m/z		826.565	1	14.5059	0.183083	0.134693	0.940775	1.09138	St_WW	St_DR	100 - 46.5 - 27.2	27292.2	5.54	26411.8	20298.8	24381.1	29664	20425	26082.5	27785.7	26913.3	28684.3	29523.4	25594.1	26943.9	25477.7	27908.8	8532.39	7928.53	8312.34	9557.83	6565.33	10314.3	11551.6	8757.27	11888.3	11712.4	9152.19	10729	10423.5	11982.1
15.02_730.4883m/z		730.488	1	15.0208	3.68455	0.909821	1	1.00097	St_WW	St_DR	100 - 73.1	27119.6	12.57	24074.9	25872.8	23464.2	36077.1	23662.1	33690.7	22810.6	29908.1	30437	23803.1	23571.4	23336.2	28219.3	30561.8	7777.44	10105.7	7999.74	11624.1	7605.86	13323	9483.29	9731.74	12614.7	9443.09	8428.91	9292.43	11545.1	13121.1
14.94_669.4532m/z		669.453	1	14.9407	0.532083	0.223505	0.940775	1.94652	St_DR	St_WW	100 - 41	27101	75.99	47935	14364.5	35201.3	30116.9	54834.3	4688.41	2566.83	37104.8	1018.78	9567.43	34364	8968.67	3251.65	3184.49	15485.5	5610.67	12001.3	9703.74	17625.7	1854.03	1067.13	12073.5	422.239	3795.55	12288.2	3571.31	1330.32	1367.2
14.51_899.6063n	899.606	864.558	1	14.5059	2.37435	0.67496	1	1.04434	St_DR	St_WW	96.9 - 100 - 27.9 - 21.4	26917.5	8.89	21428.5	27962.5	23065.5	30066.9	24597.7	36357.5	24943.8	28386	27318.2	24879.1	21446.7	25414.7	25590.8	27387.7	6922.53	10921.9	7863.8	9687.63	7906.58	14377.6	10370.1	9236.48	11322.1	9869.96	7669.12	10120.1	10469.8	11758.4			M+H-2H2O, M+Na, M+K
13.00_559.3677n	559.368	560.375	1	12.9954	0.57785	0.34402	0.940775	1.51706	St_DR	St_WW	100 - 22.4 - 4.55 - 0.256 - 0.0455	26884.5	56.35	36188.9	16717.8	41097.2	39831.6	36864.4	14207.8	3283.62	36444.9	5202	12724.8	42659.9	9104.72	6392.71	11520.9	11690.9	6529.85	14011.4	12833.9	11849.5	5618.48	1365.13	11858.7	2155.99	5048.12	15254.7	3625.49	2615.4	4946.27			M+H, M+K
13.06_693.4567n	693.457	694.464	1	13.0641	0.9097	0.704673	1	1.04922	St_DR	St_WW	100 - 50.8 - 22.7	26833.6	14.32	18940.9	30989.6	27308.3	27237.3	21655.7	35887.1	25816.5	30921.4	27351.2	26561.8	19348.6	22710.9	26466.9	25662.6	6118.89	12104.3	9310.31	8775.94	6960.9	14191.5	10733	10061.5	11335.8	10537.5	6918.87	9043.45	10828.2	11017.7			M+H, M+K
5.95_759.8724m/z		759.872	2	5.9466	0.217433	0.394491	0.950141	1.09666	St_WW	St_DR	100 - 74.4 - 26.4 - 7.62 - 1.3	26788.3	17.51	23288.7	23140.7	15284.7	13398.3	24249.1	33852.1	37777.1	26573.1	19920.6	35243.3	25220.7	24817.3	29382.5	26360.4	7523.47	9038.56	5211.06	4316.96	7794.53	13386.8	15705.4	8646.59	8256.16	13981.6	9018.69	9882.22	12021	11317.3
12.40_545.3515n	545.351	546.359	1	12.4004	1.04702	0.141913	0.940775	1.3327	St_DR	St_WW	100 - 23.4 - 5.44 - 1.87 - 0.219	26704.6	24.99	33255.8	20678.1	33246.1	31496.4	34509.1	20281.4	13465.6	26486.9	20144.8	18722.5	25904.8	12706.5	15718.3	20581.9	10743.3	8076.71	11334.7	10148.2	11092.4	8020.27	5598.19	8618.52	8349.08	7427.52	9263.32	5059.72	6430.72	8836.42			M+H, M+K
5.75_593.2734n	593.273	1228.63	1	5.74635	0.25175	0.542137	0.984141	1.71505	St_DR	St_WW	100 - 51.7 - 21.1 - 5.57 - 1.46	26617.9	96.28	89274.3	15153.6	50048.5	11147.6	7518.88	3796.27	9386.22	44502.1	3740.65	9774.14	8990.74	27416.7	8185.87	6031.1	28840.2	5918.86	17063.2	3591.79	2416.84	1501.23	3902.23	14480.5	1550.33	3877.56	3215	10917.3	3349.02	2589.33			M+Na, 2M+ACN+H
11.27_654.3846n	654.385	672.418	1	11.2733	0.25175	0.0347011	0.752467	1.23613	St_DR	St_WW	100 - 26.9 - 6.11 - 1.79 - 0.613	26519.8	13.69	24441.4	32353.3	30059	23653.7	25178.4	27566.4	22386.6	19763.5	20449.3	31893.9	17794	16778.9	23049.7	20447.9	7895.84	12636.9	10248.1	7621.29	8093.24	10901.1	9306.99	6430.81	8475.28	12652.8	6362.96	6681.34	9430.17	8778.89			M+H, M+NH4, M+K
5.48_532.2548n	532.255	571.219	1	5.48317	0.28035	0.435225	0.968258	1.22999	St_DR	St_WW	100 - 20.9 - 9.86 - 1.85	26193.5	35.09	39485.7	19531.1	13066.1	32962.9	40744.4	16045.6	21518.7	20632.9	36339.9	22520.6	12759.3	21637.7	19380.5	15799.5	12756	7628.68	4454.67	10620.7	13096.7	6345.21	8946.19	6713.71	15061.2	8934.27	4562.61	8616.11	7929	6783.2			M+H, M+NH4, M+K
15.70_1026.6953n	1026.7	1044.73	1	15.7016	1.27585	0.865566	1	1.03027	St_WW	St_DR	100 - 94.3 - 87.8 - 84.6 - 79.8 - 30.2 - 29.8 - 16.2 - 19.4	26139.8	13.12	25550.6	28056.5	27547	18642.6	25095.8	24454.7	28256.1	22985.9	26998.5	31779.7	23442.2	32784.7	27967.2	17020.2	8254.18	10958.6	9391.72	6006.7	8066.68	9670.59	11747.2	7479.36	11189.6	12607.5	8382.7	13054.8	11442	7307.3			M+NH4, M+K
5.48_904.4701n	904.47	922.504	1	5.48317	0.314683	0.227931	0.940775	1.96056	St_DR	St_WW	100 - 34.7 - 5.14 - 0.392	26090.5	81.54	4806	23404.7	5559.95	67075.5	30294.7	14278	37214.4	179.553	6662.54	9892.49	31751.7	15685	22544.5	6437.96	1552.59	9141.68	1895.57	21611.9	9737.8	5646.24	15471.5	58.4243	2761.32	3924.51	11354.1	6245.74	9223.45	2764.01			M+H-H2O, M+NH4, M+K
5.32_326.1364n	326.136	327.144	1	5.31723	0.612183	0.683813	1	1.07956	St_DR	St_WW	100 - 16.4 - 6.2 - 4.14	25873.7	31.6	36682.5	20299.1	18251.6	33073.6	33116.2	15461	24232	18256	35191.5	28526.5	15398.5	29295.5	24993.5	16106.7	11850.4	7928.65	6222.59	10656.4	10644.7	6114.05	10074.2	5940.28	14585.2	11316.9	5506.37	11665.4	10225.4	6915.11			M+H, M+K, 2M+ACN+H
13.38_680.4822m/z		680.482	1	13.3788	0.600733	0.330288	0.940775	1.18185	St_DR	St_WW	100 - 39.4 - 3.14	25747	22.91	18018.7	28748.8	22656	25571.8	19105.4	44207.9	21920.3	24306.5	20534.7	26281.7	14299.6	17964	20351	28759.5	5820.97	11229	7724.2	8239.32	6141.15	17482	9113.15	7909.05	8510.7	10426.4	5113.38	7153.22	8326.05	12347.3
11.46_521.3563n	521.356	522.364	1	11.4564	0.434833	0.377254	0.942156	1.40175	St_WW	St_DR	100 - 21.2 - 2.77 - 0.227	25740.6	31.05	15583.7	14079.6	19776.4	28321.9	11819.5	22837.4	16123.7	64287.1	24679.2	14141.2	13087.3	28042.1	13787.2	22159.9	5034.33	5499.37	6742.45	9125.39	3799.22	9031.04	6703.27	20918.3	10228.4	5610.03	4679.9	11166.3	5640.63	9513.93			M+H, M+K
15.94_887.5861n	887.586	932.631	1	15.9362	1.16143	0.207805	0.940775	1.6098	St_WW	St_DR	100 - 69.5 - 25.4	25612.9	26.99	9685.16	17548.3	22023.6	15263.8	11116.7	17255.9	18480.4	14520.3	72485.1	16837.9	16647.3	16849.1	27232.8	14717.5	3128.81	6854.23	7508.6	4918.04	3573.32	6823.83	7683.03	4724.72	30041.7	6679.88	5952.9	6709.29	11141.6	6318.67			M+NH4, M+2Na-H
5.13_639.1952m/z		639.195	1	5.13415	0.2174	0.863498	1	1.05204	St_DR	St_WW	100 - 22.7 - 22.5 - 5.14 - 2.35	25454.7	21.5	20630.5	35906	33790.8	15044.5	26173.3	29276.3	17361.6	25226.5	28080.2	18502.8	25694.1	26396	29893.5	15575.2	6664.73	14024.6	11520.4	4847.38	8413.02	11577.3	7217.9	8208.41	11638	7340.36	9187.97	10510.9	12230.1	6686.9
12.72_523.3661n	523.366	524.373	1	12.7151	1.26438	0.846474	1	1.00768	St_DR	St_WW	100 - 31.3 - 7.38	25311.7	19.17	29657.6	31343.5	26343.5	20392.8	27424.7	17906.4	24113.2	20538.1	34994.4	35549.8	22443.3	21945.9	24169.4	16190.5	9580.94	12242.5	8981.4	6570.61	8815.28	7081.08	10024.8	6682.87	14503.6	14103.2	8025.52	8738.82	9888.24	6951.08			M+H, M+K
14.16_989.5281m/z		989.528	1	14.1569	0.383333	0.30296	0.940775	1.05619	St_WW	St_DR	100 - 43.5	24958.3	7.78	25884.7	20898.8	19922.2	21574.4	24531.5	26914.3	25687	24117.4	25126.8	25588.4	22322.3	23004.5	27260.1	27288.5	8362.1	8162.9	6792.15	6951.35	7885.29	10643.3	10679.1	7847.51	10413.9	10151.4	7982.24	9160.35	11152.7	11715.8
15.04_1027.6448m/z		1027.64	1	15.0379	2.23702	0.616775	1	1.05383	St_WW	St_DR	29.7 - 87.9 - 100 - 93.1 - 76 - 80.8 - 65.7 - 64.2 - 53	24642.9	17.45	23983.1	29220.4	23972.2	16008.6	22243.2	22089.7	26171.5	21258.1	21869.2	29612.4	23016.8	31456.2	26509.9	18777.6	7747.8	11413.3	8172.92	5158	7149.77	8735.36	10880.5	6917.14	9063.78	11747.7	8230.6	12525.8	10845.8	8061.78
5.48_287.0565m/z		287.056	1	5.48317	0.349017	0.215407	0.940775	1.4322	St_DR	St_WW	100 - 10.7 - 0.795	24598.4	34.23	19489	22929.2	7827.57	23630.8	40764.7	32398.3	25148.9	24150.8	25276.7	14082.5	8396.35	14714.2	16523.8	17082.5	6295.98	8955.96	2668.68	7613.89	13103.2	12811.9	10455.4	7858.39	10476	5586.74	3002.45	5859.18	6760.26	7334.03
14.76_614.4812m/z		614.481	1	14.7576	0.514917	0.814185	1	1.01926	St_DR	St_WW	100 - 34.8	24462.9	8.16	20541.9	21577.9	22535.3	30421.8	26356	24586.9	25220.4	22141.8	24508.1	26716	22608	22292.9	26541.1	23197.1	6636.1	8428.13	7683.06	9801.98	8471.77	9722.9	10485.1	7204.69	10157.5	10598.7	8084.41	8876.99	10858.5	9959.21
11.79_532.3430m/z		532.343	1	11.7882	0.73235	0.168087	0.940775	1.26046	St_DR	St_WW	100 - 20.4 - 28.7 - 5.71	24316.6	23.15	28690.9	20780.1	26992.9	28273.1	31229.7	21734.4	12514.8	26502.9	16905.4	19214.7	21612.6	13289.6	15597.8	21919.6	9268.65	8116.52	9202.8	9109.68	10038.3	8594.87	5202.92	8623.74	7006.51	7622.79	7728.44	5291.88	6381.41	9410.75
15.74_335.2580m/z		335.258	1	15.7359	0.4806	0.326045	0.940775	1.10386	St_DR	St_WW	100 - 12	24311.7	7.13	21749.9	22230.8	19426.9	24071.3	36533.1	22826.1	23343.6	21793.5	23349.3	21579.3	20232.5	19936.7	23607.7	23670.7	7026.34	8683.17	6623.28	7755.85	11743	9026.58	9704.84	7091.34	9677.2	8560.87	7234.93	7938.77	9658.46	10162.5
15.47_878.6062m/z		878.606	1	15.467	0.57785	0.325842	0.940775	1.10672	St_DR	St_WW	100 - 47.9 - 33.7 - 6.86 - 6.48 - 5.77	24160.7	10.92	18318.1	22477.1	24676.4	26938.1	20626.3	33892.8	22196.2	24718.7	21205	21422.6	17262.1	21777.4	23696.8	22734.2	5917.72	8779.38	8413.03	8679.53	6630.02	13402.9	9227.85	8043.19	8788.48	8498.71	6172.76	8671.74	9694.87	9760.48
14.71_735.4793m/z		735.479	1	14.7061	0.663667	0.777428	1	1.07912	St_WW	St_DR	41.8 - 100	24132.6	37.52	20408.4	11169.7	17583.9	37476	17534.1	27350.6	25020.6	26551	39499.6	19952.1	9175.87	24229.2	26762.6	22757.8	6592.99	4362.79	5994.93	12074.9	5636.1	10815.8	10402	8639.4	16370.8	7915.32	3281.2	9648.04	10949.2	9770.62
5.28_532.2544n	532.254	571.219	1	5.2829	0.2975	0.224598	0.940775	1.66124	St_DR	St_WW	100 - 18.5 - 9.95 - 1.48	24040.3	87.51	7957.39	19099.5	17359.5	61454.8	45251.4	8510.57	8648.85	2613.45	24288.4	44093	4992.42	12792.8	5855.81	6663.03	2570.65	7460.1	5918.45	19800.9	14545.4	3365.5	3595.67	850.387	10066.4	17492.4	1785.24	5094.07	2395.74	2860.64			M+NH4, M+K
8.68_432.2395m/z		432.239	1	8.68145	0.394767	0.293298	0.940775	1.13654	St_WW	St_DR	100 - 22 - 1.74 - 0.131	24029.1	22.95	20115.1	27763.3	21074.8	16634.6	14015.9	27472.2	20920.6	22782.1	25346.7	18349.6	21692.7	23562	35508.1	20962.5	6498.24	10844.1	7185.12	5359.73	4505.21	10863.9	8697.53	7413.03	10505	7279.59	7757.08	9382.34	14527.1	8999.84
11.67_1004.6171m/z		1004.62	1	11.6681	0.532083	0.561546	0.984141	1.04013	St_WW	St_DR	100 - 39.9 - 9.2	24023.3	11.53	19413.2	18545.8	18491.6	30985.5	22628.2	27052.2	24559.2	21308.4	22775.8	29499.9	22265.6	22707.1	24058.5	25547.9	6271.49	7243.82	6304.41	9983.62	7273.51	10697.8	10210.2	6933.51	9439.5	11703.1	7961.95	9041.95	9842.88	10968.5
6.23_902.4870n	902.487	920.521	1	6.22693	0.4291	0.279331	0.940775	1.3677	St_WW	St_DR	100 - 38.9 - 4.58 - 1.42	23873.7	44.13	15768.4	13191.5	14606.3	16217.9	6929.37	28973.4	26500.5	14384.7	35740.7	28886.6	9779.42	16250.9	23029.3	39044.5	5094.01	5152.51	4979.8	5225.46	2227.34	11457.5	11017.3	4680.61	14812.9	11459.8	3497.02	6471.07	9421.79	16763			M+NH4, M+K
5.96_678.1618n	678.162	696.195	1	5.96377	0.268917	0.313916	0.940775	1.3046	St_WW	St_DR	100 - 40.6 - 7.71 - 3.46	23825.2	44.43	14432.9	28445.6	28040.4	22437.3	9492.72	9320.47	15668.3	32458.4	24365	45685.8	13206.7	18597.1	19577.8	12885.9	4662.59	11110.6	9559.93	7229.36	3051.3	3685.78	6513.95	10561.6	10098.2	18124.3	4722.58	7405.35	8009.71	5532.32			M+H, M+NH4
7.57_699.8510m/z		699.851	2	7.57147	0.200267	0.0722598	0.90039	1.83819	St_WW	St_DR	100 - 67.4 - 23.1 - 6.13 - 0.966	23505.6	47.39	4248.49	14623.2	5478.23	10270.7	16223.1	23798.3	14869.7	8257.93	18863.3	31885.5	25006.5	11219.7	37702.2	31604.3	1372.48	5711.69	1867.71	3309.26	5214.68	9411.04	6181.95	2687.03	7817.97	12649.5	8942.06	4467.66	15424.8	13568.7
9.69_270.2187n	270.219	309.184	1	9.69415	0.297517	1.09809e-11	2.37901e-08	85.7934	St_DR	St_WW	100 - 9.44 - 3.75 - 0.196 - 0.788 - 0.0822	23259.8	33.53	25885.8	11798.6	18116	18707.1	28182.3	24466.4	35662.5	266.781	456.439	300.543	179.88	260.503	197.68	235.975	8362.47	4608.42	6176.36	6027.47	9058.81	9675.23	14826.3	86.8073	189.173	119.23	64.3233	103.732	80.8754	101.311			M+H-H2O, M+K
16.00_871.5767m/z		871.577	1	15.9991	0.909683	0.539711	0.984141	1.26993	St_WW	St_DR	100 - 63 - 24.5	23237.7	24.23	25179.1	16192.5	19649.9	19298.5	20977.7	15409.4	11382.2	41537.7	14674.1	24059.1	10270.5	39645.5	13624.9	18852	8134.15	6324.66	6699.3	6218.02	6742.97	6093.63	4732.02	13515.9	6081.73	9544.64	3672.63	15786.8	5574.23	8093.73
12.55_812.5185m/z		812.518	1	12.5492	1.16147	0.48516	0.979299	1.13915	St_DR	St_WW	100 - 35.4 - 24.9 - 6.22 - 2.91	23197.6	25.15	16672.9	19436	20009.4	33798.7	17062.6	35963.5	19439.8	26941.9	24330.9	17151.1	12076.7	18493.9	19333.8	24219.6	5386.21	7591.55	6821.89	10890	5484.54	14221.8	8081.92	8766.58	10084	6804.11	4318.51	7364.23	7909.89	10398.2
13.60_574.3908m/z		574.391	1	13.5962	0.766633	0.228943	0.940775	2.38794	St_DR	St_WW	100 - 24.5 - 5.52 - 11	23111.3	74.62	41101.5	10703.3	29808.2	33504	41016	5092.08	553.817	30756.7	368.064	3936.92	21894.9	4666.79	1647	4477.8	13277.9	4180.63	10162.6	10795.1	13184	2013.66	230.244	10007.9	152.546	1561.84	7829.4	1858.31	673.826	1922.46
11.95_1469.4217m/z		1469.42	3	11.9542	0.46345	0.943735	1	1.80437	St_DR	St_WW	19.3 - 71.8 - 100 - 83.7 - 49.3 - 21.3 - 7.23 - 2.01	22897	49.47	27492.2	24186.4	29373.2	32447.3	30062.3	16717.8	0	25296.4	155.917	9815.34	28403.3	15235.6	3458.99	6462.73	8881.41	9447.02	10014.3	10454.6	9663.1	6611.04	0	8231.15	64.6204	3893.91	10156.7	6066.8	1415.15	2774.64
4.80_737.1745m/z		737.175	1	4.80232	1.0985	0.68766	1	1.06348	St_WW	St_DR	100 - 25.6 - 2.43 - 0.126	22876	33.52	12004.7	29967.3	21908.6	37579.2	17731.5	12404.6	18977.1	33350	29482.1	27548.1	12272.8	22959.6	18299.1	16220.1	3878.16	11705	7469.37	12108.1	5699.53	4905.41	7889.55	10851.7	12219	10928.8	4388.63	9142.49	7486.56	6963.76
15.54_638.4724n	638.472	656.506	1	15.5357	1.27585	0.417645	0.960957	1.07765	St_WW	St_DR	100 - 62.1	22718.8	13.8	18204.6	28492.9	13709.7	19396.4	23060	18250.5	26458.3	18526.9	17876.4	25301.6	24228.8	25096.5	23833.2	24168.1	5881.03	11129.1	4674.1	6249.57	7412.3	7217.14	10999.8	6028.43	7408.96	10037.6	8663.98	9993.4	9750.68	10376.1			M+NH4, M+2Na-H
15.48_884.5879m/z		884.588	1	15.4842	3.1009	0.745425	1	1.01843	St_DR	St_WW	94 - 100 - 26.5	22487	7.84	19157	22229.1	21394.4	23341	26890.5	21492.5	22904.5	21642.5	23705.3	20521	21779.3	22671.2	24597.4	19643.1	6188.73	8682.51	7294.07	7520.52	8643.55	8499.22	9522.29	7042.22	9824.77	8141.03	7788.06	9027.65	10063.4	8433.37
5.05_236.1055n	236.106	219.102	1	5.04833	0.28035	0.199654	0.940775	1.22797	St_DR	St_WW	100 - 9.31 - 0.103	22464.3	12.88	13901.4	22181.1	38094.8	20208.2	21100.3	23634	18130.5	16999.2	15953.5	17327.7	20679.2	20221.6	15630.1	21246.4	4490.89	8663.77	12987.8	6511.13	6782.39	9346.07	7537.59	5531.33	6611.97	6874.18	7394.67	8052.21	6394.62	9121.72			M+H-H2O, M+H
15.48_1019.6768m/z		1019.68	1	15.4842	2.83777	0.0603903	0.845749	1.19865	St_WW	St_DR	63.5 - 66.3 - 66.6 - 100 - 83 - 93.1 - 80.6 - 65.8 - 25.8	22417.1	15.4	14152.7	23744.4	15278.2	18419.9	18298.1	18552.3	22468.1	28808.2	21047.5	21141.6	24189.6	23558.7	19583.5	18590.7	4572.06	9274.36	5208.86	5934.94	5881.67	7336.5	9340.88	9373.85	8723.21	8387.22	8649.96	9381.06	8012.03	7981.55
3.94_393.0601m/z		393.06	1	3.9384	0.280333	0.738447	1	1.00509	St_WW	St_DR	100 - 9.47	22415.3	10.9	19572.1	15726.7	23390.2	37676.8	22403.7	15641.4	21702.1	19776.1	26063.2	20052.9	22289.4	25262	21050.7	22413.2	6322.82	6142.72	7974.52	12139.6	7201.34	6185.37	9022.41	6434.9	10802	7955.32	7970.47	10059.3	8612.31	9622.66
15.55_486.4261n	486.426	469.423	1	15.5528	1.4246	0.900048	1	1.02165	St_DR	St_WW	100 - 30.2 - 3.31	22303.6	18.13	19783.1	29870.8	23382.6	17042.3	16071.3	25092.6	24882.2	18379	20885.3	26655.3	24579.8	26365.8	17833.5	18117.7	6390.99	11667.3	7971.92	5491.08	5165.87	9922.88	10344.5	5980.31	8655.99	10574.6	8789.5	10498.8	7296.1	7778.48			M+H-H2O, M+K
3.72_194.0584n	194.058	177.055	1	3.721	0.4806	0.430523	0.967314	1.14608	St_DR	St_WW	100 - 5.64 - 0.191	22291.2	21.92	29938.7	20171.6	23157.1	13464.8	14936.9	27478.5	26891.1	22877.6	15053.4	15049.1	23139	20978.5	14906.1	24146.3	9671.77	7878.87	7895.04	4338.4	4801.25	10866.4	11179.7	7444.12	6238.95	5970.24	8274.29	8353.62	6098.43	10366.8			M+H-H2O, 2M+ACN+H
7.74_1254.6257n	1254.63	1255.66	1	7.7374	0.263183	0.466117	0.974929	1.1882	St_WW	St_DR	100 - 34.9 - 6.86 - 0.989	22187.8	68.71	3603.39	51711	9062.73	18810.6	20200.8	24341.7	2984.34	6074.86	11880.5	48509.6	19201.2	10508.9	23185.4	35954.3	1164.08	20197.9	3089.79	6060.82	6493.25	9625.9	1240.71	1976.69	4923.93	19244.6	6866.16	4184.62	9485.66	15436.3			M+H-2H2O, M+H
15.26_704.4928m/z		704.493	1	15.2553	1.92235	0.21892	0.940775	1.15006	St_WW	St_DR	81.7 - 100 - 29.6	22072.7	18.29	16975.2	19038.6	14812.6	20476	20137.6	17149.3	25759	28842.8	19920.9	26517.1	24851.1	18750.5	19378.2	16248.6	5483.86	7436.33	5050.11	6597.43	6472.94	6781.7	10709	9385.12	8256.29	10519.8	8886.5	7466.43	7928.05	6976.02
4.72_626.2203n	626.22	665.185	1	4.7165	0.349	0.796118	1	1.0029	St_DR	St_WW	100 - 19.6 - 5.96 - 0.54	22037.2	29.64	18760.6	30245.3	25870.6	11407	22112.4	27864.4	18000.1	25342.3	10352.2	16015.7	16136.4	31493.8	14446	40027.2	6060.64	11813.6	8820.15	3675.37	7107.71	11019	7483.37	8246.1	4290.52	6353.68	5770.21	12540.8	5910.18	17184.9			M+NH4, M+K
11.22_294.2198n	294.22	333.183	1	11.2218	0.349017	0.0442858	0.789672	1.24727	St_WW	St_DR	100 - 11.9 - 3.53 - 0.117	21810.6	14.99	14030.6	17024.9	16498.2	16416.3	16583.4	19812.7	22040.7	25786.9	27284.1	24685.1	16666.6	16607.1	19658.1	21986.4	4532.6	6649.79	5624.78	5289.37	5330.49	7834.93	9163.18	8390.76	11308	9792.98	5959.82	6612.92	8042.55	9439.42			M+H-H2O, M+K
15.44_941.6174m/z		941.617	1	15.4384	1.44177	0.211909	0.940775	1.33493	St_WW	St_DR	100 - 66.2 - 63.9 - 58.1 - 58.7	21770.1	39.05	9141.2	18138.8	12219.6	13521.1	12114.2	22064.3	26957.5	10656.6	36665	18437.7	15375	18232.5	29504.6	23519.3	2953.08	7084.85	4166.09	4356.55	3893.94	8725.32	11207.3	3467.52	15196	7314.55	5497.96	7260.16	12071	10097.6
6.03_678.8455m/z		678.845	2	6.0267	0.452	0.552036	0.984141	1.0809	St_WW	St_DR	100 - 64.1 - 21.6 - 5.12 - 0.735	21718.9	36.02	15289	44831.7	15898.8	12103.4	13891.8	25533.1	13106	17239	12779.8	31651.8	17930.5	17948.5	33527.6	20955	4939.14	17510.9	5420.44	3899.76	4465.31	10097.1	5448.66	5609.37	5296.65	12556.8	6411.79	7147.08	13716.9	8996.62
5.23_568.2423m/z		568.242	1	5.2314	0.194533	0.0240937	0.691205	1.62341	St_DR	St_WW	100 - 29.3 - 11	21436.9	38.14	13911.5	20295.4	20676.6	40234.4	14945.5	18996	20998.9	9388.47	12897.3	11049.4	8171.46	10412.8	19900.3	20614.2	4494.13	7927.2	7049.36	12963.6	4804	7511.97	8730.07	3054.9	5345.34	4383.49	2922.03	4146.36	8141.64	8850.28
13.33_702.4745m/z		702.474	1	13.3273	0.429083	0.381473	0.94316	1.17937	St_DR	St_WW	100 - 38.4 - 14.6 - 9.63	21396.3	25.9	12962.7	24884.1	24629.5	23718.1	14235	32339.2	17005.8	20320.3	21027.4	16817.3	11165.8	15019.2	16905.7	25739	4187.62	9719.51	8397.03	7642.03	4575.64	12788.5	7069.97	6611.98	8714.9	6671.69	3992.78	5980.61	6916.52	11050.5
3.97_338.1014n	338.101	377.065	1	3.97272	0.314667	0.278719	0.940775	1.56603	St_WW	St_DR	100 - 8.58 - 3.43 - 0.161 - 0.0977	21344.7	43.67	22935.1	5229.35	9571.34	17310.9	11865.7	10969.2	17527.3	45615.5	33302.7	12006.8	6643.67	24292.8	11742.3	15809.3	7409.25	2042.54	3263.19	5577.63	3814.06	4337.75	7286.8	14842.8	13802.4	4763.28	2375.71	9673.37	4804.02	6787.43			M+H, M+K
9.28_316.2048n	316.205	317.212	1	9.2822	0.566417	0.344933	0.940775	1.8462	St_DR	St_WW	100 - 21.7 - 4.67 - 0.362 - 0.0138	21252.1	71.02	8283.43	25990	29847.1	46982	18239.9	18785.6	636.708	4386.9	3596.29	42985.1	4998.36	17306.4	2293.63	5012.4	2675.98	10151.5	10175.9	15137.7	5862.94	7428.76	264.705	1427.45	1490.5	17052.9	1787.36	6891.39	938.374	2151.97			M+H-H2O, M+H, M+K, 2M+K
4.80_330.1470n	330.147	331.155	1	4.80232	0.1659	0.549182	0.984141	1.04902	St_DR	St_WW	100 - 11.9 - 1.3	21228.9	14.54	19549.9	22608.6	19452.1	18553	20502.4	27612	20324	20412	12139.2	11907.1	24213.5	24236.5	21465.7	27284.2	6315.64	8830.72	6631.89	5977.84	6590.19	10919.2	8449.49	6641.82	5031.12	4723.74	8658.51	9650.96	8782.1	11713.9			M+H-H2O, M+H
10.44_1358.4164m/z		1358.42	3	10.4437	0.286067	0.550195	0.984141	1.04741	St_DR	St_WW	25.6 - 76.7 - 100 - 81.8 - 48.4 - 22.2 - 8.77 - 2.85 - 0.264	21155	12.45	18842.7	23776.9	21431.6	24845.8	17345.3	20197.2	21645.8	19114.8	22799.3	22154.5	12814.8	17574.1	20847.6	26077.3	6087.17	9287.06	7306.75	8005.38	5575.38	7986.97	8999	6219.74	9449.28	8789.06	4582.46	6997.97	8529.22	11195.8
13.64_759.4111m/z		759.411	1	13.6419	0.36615	0.95816	1	1.00192	St_DR	St_WW	100 - 29.1 - 10.4	21113.1	20.86	20243.4	19504.6	20395.5	31177.1	17992.7	20012.6	18465.6	20140.2	22024	26187	15820.9	23118	14895.7	25323.2	6539.68	7618.33	6953.52	10045.4	5783.5	7913.98	7676.9	6553.4	9127.92	10388.8	5657.4	9205.54	6094.16	10872
15.02_816.5713m/z		816.571	1	15.0208	0.57785	0.52129	0.981121	1.63076	St_WW	St_DR	100 - 61	21091.5	48.73	7001.11	9591.66	24687.7	17153.9	8142.43	14349.8	9607.88	8826.56	73375.2	8523.34	12295.6	10144.7	25381.5	9093.4	2261.73	3746.42	8416.88	5527.03	2617.27	5674.63	3994.38	2872.06	30410.6	3381.35	4396.78	4039.63	10384.1	3904.07
13.95_776.5270m/z		776.527	1	13.9452	0.646483	0.89389	1	1.06446	St_DR	St_WW	100 - 53.3	21086.1	27.05	19868.7	10473.2	14213	37118.6	24021.9	24210.7	17696.8	27245.3	25075.9	15044.4	11819.8	18751	21055.5	19673.2	6418.64	4090.76	4845.68	11959.7	7721.49	9574.12	7357.25	8865.29	10392.8	5968.34	4226.65	7466.63	8614.3	8446.3
13.84_701.4425m/z		701.443	1	13.8422	0.480583	0.0625857	0.853888	1.17914	St_WW	St_DR	100 - 81.5 - 79.9	20913.4	14.27	17381.7	19924.7	12915.4	19059.2	20263.4	14918	19690.2	22815.9	26817.5	19795.9	20501.3	19293.1	18420	18750.2	5615.19	7782.43	4403.3	6140.94	6513.38	5899.3	8185.99	7424.04	11114.6	7853.34	7331.06	7682.48	7536.03	8050.04
15.34_587.4664m/z		587.466	1	15.3354	0.532083	0.342921	0.940775	1.12108	St_DR	St_WW	100 - 90.7	20905.2	12.1	18650.7	20845.4	17220.7	29871.3	25901	15948.8	17898.6	18899.5	16035.1	21565.2	16548.9	21428.7	16965.1	19088.8	6025.16	8142.04	5871.13	9624.63	8325.5	6306.94	7441.15	6149.67	6645.83	8555.27	5917.74	8532.88	6940.81	8195.39
15.87_530.4390m/z		530.439	1	15.8675	0.944017	0.598905	0.994274	1.03824	St_WW	St_DR	78.7 - 100 - 47.3	20858.6	12.41	17199.8	22271.3	15995.7	16781.5	24709.9	22999.9	20673.9	19382.8	16897.6	21620.8	19450.6	21312.9	25039.3	22306.2	5556.43	8698.98	5453.46	5407.06	7942.65	9095.31	8594.96	6306.95	7003.27	8577.33	6955.34	8486.77	10244.2	9576.74
15.59_908.6282m/z		908.628	1	15.5872	2.02535	0.995272	1	1.00858	St_DR	St_WW	100 - 77.3 - 96.5 - 68.1 - 59.3	20817.4	11.89	13613	19961.3	25747.7	22774.2	20320.1	21887.8	21417.5	19646.3	23098.3	22363.4	21450.4	19762.2	22229.5	15931.8	4397.72	7796.72	8778.25	7337.91	6531.61	8655.54	8904.09	6392.68	9573.17	8871.91	7670.46	7869.29	9094.58	6840.01
14.69_743.4922m/z		743.492	1	14.6889	0.463417	0.371749	0.942156	1.13844	St_DR	St_WW	100 - 75.7	20689.3	15.77	15166.8	20278.2	17899	33803.4	21259.6	16146.7	20271.5	13859.7	18148.8	15128.1	21354.1	17839.5	21112.7	19770.6	4899.66	7920.52	6102.36	10891.5	6833.59	6385.23	8427.68	4509.77	7521.83	6001.57	7636.02	7103.67	8637.66	8488.13
3.69_372.1418n	372.142	411.107	1	3.68667	0.2975	0.420278	0.962508	1.08054	St_DR	St_WW	100 - 9.63 - 15.1 - 2.2 - 0.0304	20654	17.13	16664.7	24341.7	16952	20066.2	19312.8	21157.6	26083.4	17353.7	24874.1	20948.9	15796.2	14875.7	16846.8	23106.3	5383.55	9507.66	5779.51	6465.37	6207.82	8366.77	10843.9	5646.69	10309.2	8310.78	5648.56	5923.47	6892.41	9920.25			M+NH4, M+K
13.99_786.6035m/z		786.603	1	13.9909	0.4634	0.35867	0.942156	1.15759	St_DR	St_WW	100 - 35.5	20602.7	22.85	19004.8	13240.3	19614.9	30222.7	19967.5	26940.8	15227.8	19167.8	19547.3	16213.7	13074.4	16271.4	14864.5	25446.7	6139.55	5171.54	6687.4	9737.84	6418.25	10653.8	6330.8	6236.99	8101.44	6432.23	4675.29	6479.23	6081.41	10925.1
11.72_300.2099n	300.21	301.217	1	11.7196	0.446283	0.418936	0.960957	1.02645	St_DR	St_WW	100 - 26.5 - 1.96 - 0.0157	20554.4	52.87	19626	20898.7	29611.5	26303.9	14537.9	32615.2	287.555	4392.05	501.584	97054.6	5550.94	27533.8	2166.11	2974.08	6340.22	8162.86	10095.5	8475.18	4672.99	12897.7	119.548	1429.12	207.884	38503.1	1984.96	10963.9	886.203	1276.86			M+H-2H2O, M+H-H2O, M+H, M+K
15.54_832.5800m/z		832.58	1	15.5357	0.263167	0.361715	0.942156	1.05334	St_DR	St_WW	100 - 72 - 52.5 - 60.4	20485.3	9.71	18605.3	21446.6	19016.8	20802.8	18914.7	25173.5	19437.4	18318.6	18933.8	20651.9	17996.7	17961.5	19088.4	23184.8	6010.47	8376.85	6483.48	6702.71	6079.87	9954.87	8080.9	5960.64	7847.19	8192.93	6435.44	7152.24	7809.48	9953.94
12.92_799.5084n	799.508	838.532	1	12.9153	0.566383	0.761921	1	1.00182	St_WW	St_DR	100 - 42.6 - 11.4	20376.3	14.14	13581.2	17238.6	18341.6	36979.5	17496.1	20063.1	18675.3	17530.7	20254.9	25382	20280.3	20462.3	16666.3	22057.9	4387.44	6733.25	6253.28	11914.9	5623.86	7933.97	7764.07	5704.3	8394.71	10069.4	7252.02	8148.04	6818.55	9470.13			M+H-2H2O, M+K
6.13_577.3756m/z		577.376	1	6.12968	0.73235	0.409303	0.958654	1.05253	St_WW	St_DR	100 - 23.2	20170	10.48	17302.8	18663.6	16098.7	17233.3	22364.2	22577.9	19902.4	18889.1	18364.6	23077	17817.8	19567.3	20588.9	22885.5	5589.72	7289.86	5488.58	5552.63	7188.64	8928.42	8274.24	6146.28	7611.26	9155.01	6371.47	7791.67	8423.38	9825.43
15.30_549.4806m/z		549.481	1	15.3011	1.82508	0.626448	1	1.09101	St_WW	St_DR	100 - 41.4	20152.3	23.78	14691	14753.9	22755.1	17888.7	16298	16636.2	26276.1	17395	31710.2	23806.5	15008.6	16285.5	22916.8	13943.7	4745.96	5762.77	7757.99	5763.8	5238.75	6578.77	10924	5660.13	13142.4	9444.42	5366.93	6484.86	9375.79	5986.44
13.18_772.4911m/z		772.491	1	13.1785	0.41765	0.464253	0.974617	1.13703	St_DR	St_WW	100 - 58.9 - 30.6 - 6.42	20099.1	13.1	13426.8	16817.9	21334.3	30465.9	15491	26894.8	16263.1	17679.8	20116.5	16955.9	14373.3	15840.3	17718.5	21054.1	4337.54	6568.94	7273.57	9816.2	4979.37	10635.5	6761.21	5752.8	8337.35	6726.69	5139.76	6307.59	7249.03	9039.15
4.45_268.0963n	268.096	537.2	1	4.45332	0.44625	0.433499	0.967314	1.06091	St_WW	St_DR	100 - 19.3 - 95.4	20097.2	11.18	17055.4	25720.8	19665.7	19255.7	13176.9	19169.5	18559.5	19908.5	16706.3	21942.9	20751.2	20831.5	22944.6	17595.6	5509.77	10046.3	6704.71	6204.25	4235.53	7580.58	7715.93	6478	6923.97	8705.09	7420.42	8295.1	9387.14	7554.34			M+H-H2O, M+K, 2M+H, 2M+K
15.54_405.1305m/z		405.13	1	15.5357	0.3776	0.764271	1	1.02417	St_WW	St_DR	100 - 13.4 - 1.04	20085	14.35	19950.4	20525.1	15839.7	20661.6	23188.2	15687.1	21425.9	17208.3	16939.7	22653.4	17158.9	23506	21095.5	22033.6	6445.04	8016.94	5400.27	6657.21	7453.51	6203.46	8907.59	5599.39	7020.71	8986.99	6135.84	9360.04	8630.63	9459.7
15.77_639.5037n	639.504	672.504	1	15.7703	1.25868	0.91221	1	1.01173	St_WW	St_DR	100 - 84.1 - 38.9 - 17.3	20033.9	14.37	17877.4	24688.5	16798.5	18954	21849.8	17438.2	21005	21600.2	14742.7	21824.8	23794.8	21189.3	19811.6	17273.6	5775.33	9643.14	5727.16	6107.03	7023.32	6895.92	8732.62	7028.44	6110.19	8658.24	8508.79	8437.56	8105.37	7416.1			M+H, M+CH3OH+H
15.44_1006.6956m/z		1006.7	1	15.4384	2.23702	0.21081	0.940775	1.12884	St_WW	St_DR	100 - 74 - 66.1 - 61.9	20012.6	17.52	13217.5	19974.5	15039.1	17158.8	16397.8	22601.6	19709.8	21257.2	18546.3	18678.6	26887.9	20883.5	17645.6	16189	4269.94	7801.88	5127.32	5528.62	5270.83	8937.79	8194.14	6916.85	7686.56	7410.09	9614.85	8315.79	7219.2	6950.45
4.32_372.1078n	372.108	411.07	1	4.32172	0.183083	0.749309	1	1.06147	St_DR	St_WW	100 - 9.62 - 0.265	19996.1	25.89	25223.4	18619.2	20493	23798	23719	10028.7	18091.5	12916.3	17912.9	21666.5	16331.4	16884.5	17789.7	28366	8148.48	7272.52	6986.77	7667.79	7624.14	3965.83	7521.37	4202.82	7424.07	8595.44	5839.94	6723.39	7278.16	12178.4			M+H, M+NH4, M+K
6.64_886.4950n	886.495	904.529	1	6.6446	0.46345	0.766979	1	1.00578	St_DR	St_WW	100 - 38.3 - 27.8 - 2.89	19907.3	60.66	22176.9	22986	7410.5	3149.29	50300.1	11438.5	21890	5757.37	11073.8	15078.1	16441.4	17818	33302.9	39078.4	7164.31	8978.15	2526.49	1014.71	16168.2	4523.36	9100.53	1873.38	4589.58	5981.72	5879.28	7095.1	13625	16777.5			M+NH4, M+K
3.69_462.1762n	462.176	480.21	1	3.68667	0.25175	0.315841	0.940775	1.25338	St_DR	St_WW	100 - 14.4 - 2.87 - 0.238	19865.3	38.77	17832.8	24501.3	30719	17692.3	15197.3	25615.9	7498.33	27261.6	1437.38	13857	19848.6	24578.4	17746.8	6215.56	5760.91	9570	10473.1	5700.52	4884.95	10129.8	3117.35	8870.62	595.726	5497.3	7097.68	9787.09	7260.59	2668.53			M+H, M+NH4, M+K
4.22_416.1697n	416.17	434.203	1	4.21873	0.263183	0.196804	0.940775	1.25577	St_DR	St_WW	100 - 14.8 - 2.49 - 0.119	19828.2	33.83	23178.3	32184.5	16947.3	22604.2	17060.2	13420.8	13401.9	5456.38	10108.5	13515.1	14476.9	13211.5	13213.5	40545.8	7487.81	12571	5777.89	7283.13	5483.77	5307.23	5571.71	1775.44	4189.51	5361.67	5176.81	5260.82	5405.92	17407.6			M+H, M+NH4, M+K
14.99_585.4342m/z		585.434	1	14.9864	0.92685	0.42668	0.965538	1.08387	St_WW	St_DR	100 - 72.8 - 63.4	19738.3	14.81	14972.8	19703.3	15030.8	17724.9	17830.2	19757	22457.2	14743.8	23737.6	24013.2	16126.7	18057.2	21865	19624.6	4837.01	7695.94	5124.5	5711.03	5731.25	7812.88	9336.37	4797.45	9838.16	9526.42	5766.74	7190.37	8945.48	8425.43
4.72_568.2164n	568.216	607.18	1	4.7165	0.766667	0.583523	0.989979	1.07567	St_WW	St_DR	100 - 19.1 - 22.9	19720.4	23.18	13827.8	22939.6	16437.2	12563.9	22125.5	25436.3	15001.8	20939.1	22286.8	20013.3	14754.5	12532	25789.5	21727.4	4467.1	8960.03	5603.98	4048.14	7111.92	10058.8	6236.84	6813.35	9236.86	7939.59	5276.06	4990.24	10551.1	9328.25			M+H-2H2O, M+H-H2O, M+K
13.97_368.2567n	368.257	737.49	1	13.9738	0.74375	0.810726	1	1.03648	St_DR	St_WW	86.6 - 100 - 55.8	19460.8	11.26	14921.6	16566.7	19318.1	28303.5	20831.9	19289.7	16994.2	17025.3	22413.4	20816.5	16556.4	17746.8	18697.9	18175	4820.47	6470.8	6586.19	9119.45	6696.1	7628.12	7065.18	5539.82	9289.31	8258.25	5920.41	7066.74	7649.71	7803.1			M+H-2H2O, 2M+H
14.80_718.5114m/z		718.511	1	14.8034	0.60075	0.236471	0.940775	1.13237	St_DR	St_WW	63.4 - 100 - 32.1 - 25.5	19248.8	9.05	15876.4	17452.9	16881.6	28270.9	22310.2	17638.6	16311.2	18253.4	16396.5	19903.1	15486.2	16002.5	16538.6	16410.7	5128.9	6816.96	5755.52	9108.96	7171.3	6975.19	6781.2	5939.44	6795.58	7895.89	5537.7	6372.18	6766.31	7045.6
15.68_747.5454m/z		747.545	1	15.6845	1.65917	0.859198	1	1.00269	St_DR	St_WW	100 - 94.6 - 79.2	19225	17.01	15776.9	14672	20325.1	21045.6	18258.3	20269.6	24227.3	17549.8	31302.9	19879.6	17379	16513	18166.5	13423.3	5096.76	5730.75	6929.5	6780.96	5868.86	8015.62	10072.3	5710.51	12973.6	7886.57	6214.58	6575.44	7432.3	5763.04
13.51_763.4948n	763.495	786.547	1	13.5104	0.41765	0.54387	0.984141	1.1128	St_DR	St_WW	100 - 80.8 - 9.91	19123.9	10.08	14338.1	14635.1	16492.9	31766	18709	22619.7	15306.4	17688.4	17498.6	17722.3	15001.4	16336.1	15738.7	20312.3	4631.97	5716.37	5622.97	10235.1	6013.74	8944.97	6363.48	5755.58	7252.36	7030.73	5364.36	6505.03	6439.06	8720.71			M+H-2H2O, M+Na, M+ACN+Na
12.45_284.3310m/z		284.331	1	12.4519	0.366167	0.0585889	0.838139	2.62585	St_DR	St_WW	100 - 12.9 - 0.378	19032.3	52.62	12302.7	7613.3	9975.82	8511.29	7075.73	62330	25416.9	3023.42	6054.17	7573.08	7365.77	7499.23	14933.6	4287	3974.43	2973.69	3401.09	2742.36	2274.39	24648.4	10566.8	983.786	2509.17	3004.37	2633.93	2986.18	6109.65	1840.54
15.67_659.5034n	659.503	642.5	1	15.6673	0.280333	0.843261	1	1.02974	St_DR	St_WW	100 - 57.8	18831	24.87	16389.9	27980.5	15117.8	11968.2	18817.7	21583.2	19959.8	15580.3	9783.85	22198.5	17708	18974	23012.3	20753.4	5294.78	10928.9	5154.16	3856.2	6048.69	8535.06	8298.07	5069.66	4054.95	8806.52	6332.19	7555.44	9414.83	8910.05			M+H-H2O, M+H
15.55_681.6174n	681.617	682.633	1	15.5528	0.595	0.110164	0.940775	2.08228	St_WW	St_DR	100 - 34 - 5.11 - 0.107	18771.6	118.27	34342.5	187.145	20385.1	198.722	229.422	1426.98	6334.65	54996.3	45871.6	5128.58	4110.94	2498.64	15265.7	3529.48	11094.4	73.0973	6949.98	64.0289	73.7444	564.301	2633.57	17895.1	19011.7	2034.59	1470.03	994.955	6245.55	1515.31			M+H-2H2O, M+H-H2O, M+H
4.16_1045.2861m/z		1045.29	1	4.1558	0.349	0.912967	1	1.02517	St_DR	St_WW	100 - 39.9 - 9.52 - 1.25	18732.2	44.09	10597	17003.3	21304.4	31749.8	15022.4	5841.35	29607.4	12519.2	30304.9	17745.3	9980.81	28648.4	15784.4	12923.1	3423.4	6641.34	7263.4	10229.9	4828.72	2309.96	12309	4073.6	12560	7039.85	3569.04	11407.7	6457.77	5548.26
14.74_370.2724n	370.272	335.259	1	14.7404	0.349	0.324997	0.940775	1.12802	St_DR	St_WW	100 - 12.8 - 0.0138	18731.4	6.46	15108.4	16401.4	17766.7	29242.8	20758.8	17308.3	14533.3	15934.4	16433.9	18507.9	15732.6	15402	16917.3	17311.3	4880.82	6406.25	6057.27	9422.12	6672.6	6844.56	6042.07	5184.87	6811.09	7342.38	5625.82	6133.06	6921.24	7432.25			M+H-2H2O, M+H-H2O, M+NH4
6.10_689.2115m/z		689.212	1	6.09537	0.314667	0.363663	0.942156	1.42938	St_WW	St_DR	100 - 25 - 4.01 - 0.316	18718.1	59.89	6054.33	17276.3	12771.5	1951.26	15498.8	26997.1	11117.3	16091.8	27972.9	3786.35	20019.9	13121.9	37788.5	12245.2	1955.86	6747.98	4354.23	628.702	4981.88	10676	4621.91	5236.07	11593.5	1502.11	7158.91	5225.11	15460.1	5257.25
15.65_523.4670m/z		523.467	1	15.6501	0.978333	0.866537	1	1.02473	St_WW	St_DR	100 - 27.7	18685.5	29.16	15976.1	23756.8	10505.3	13488	16738.4	20210.4	26966.6	15282.5	10082.4	27944.6	18792.7	19401.9	18168	21126.1	5161.12	9279.21	3581.61	4345.86	5380.32	7992.21	11211.1	4972.76	4178.69	11086.1	6720.07	7725.81	7432.92	9070.09
4.92_639.2078m/z		639.208	1	4.91673	0.22885	0.0899112	0.940775	1.2043	St_WW	St_DR	100 - 19.7 - 7.44	18399.1	15.3	11597.7	16295.4	12123.1	11066.6	17968.8	18402.9	19489.8	19849.4	15736.5	17802.6	17529.9	14581.2	22528.7	20765.2	3746.67	6364.84	4133.19	3565.68	5775.8	7277.42	8102.7	6458.76	6522.07	7062.57	6268.53	5806.22	9216.98	8915.13
15.35_381.3342n	381.334	423.361	1	15.3526	0.663667	0.408956	0.958654	1.16129	St_DR	St_WW	100 - 33.5 - 79.2 - 19.3	18368.4	24.73	17005.1	17520.3	12222.3	17458.1	26116.3	11620.9	26635.8	14227.7	14497.3	14689	12843	16737.5	24249.1	13477	5493.53	6843.28	4166.99	5625.06	8394.7	4595.5	11073.5	4629.53	6008.45	5827.36	4592.54	6664.84	9920.84	5786.11			M+H, M+ACN+H
15.83_465.4095m/z		465.41	1	15.8332	0.314667	0.651518	1	1.0335	St_WW	St_DR	100 - 25.3 - 61.7 - 18.9	18341.8	13.31	18364.5	13732.3	15164.8	19079	24308	14006.4	19575.5	15107	19929.5	20336.6	17813.9	19193.3	20969.6	15042.6	5932.68	5363.72	5170.2	6147.32	7813.46	5538.81	8138.32	4915.64	8259.87	8067.88	6370.07	7642.75	8579.13	6458.23
0.82_79.0219m/z		79.0219	1	0.820517	0.949667	0.874323	1	1.005	St_DR	St_WW	100 - 1.1 - 1.76	18335.4	5.02	17777.4	19403	17413.3	19232.2	18487.4	16750.1	19284.2	17042.3	18654	18353.9	17696.7	17587.9	18513.7	19860.4	5743.04	7578.64	5936.78	6196.67	5942.51	6623.81	8017.21	5545.36	7731.24	7281.29	6328.17	7003.48	7574.36	8526.66
4.93_294.1258n	294.126	327.159	1	4.9339	0.297517	0.194518	0.940775	1.20219	St_DR	St_WW	100 - 13.1	18157.4	22.49	13194	24486.5	19941.8	21489.2	15716.8	14267.8	18005.7	25713.4	11463.8	18948.4	14454.9	10546.3	15351.8	9246.93	4262.36	9564.24	6798.84	6923.88	5051.94	5642.2	7485.69	8366.84	4751.23	7517.15	5168.94	4199.54	6280.75	3969.99			M+H, M+CH3OH+H
5.21_370.1990n	370.199	409.164	1	5.21425	0.497767	0.503393	0.980097	1.02469	St_DR	St_WW	100 - 13.2	18093.5	54.98	21463.8	14693.8	5504.11	6967.56	30407.5	17829.1	29788.3	54303.6	1594.31	5682.33	6843.59	12236.2	14852.2	28090.6	6933.93	5739.29	1876.54	2244.97	9774.06	7050.53	12384.2	17669.8	660.767	2254.27	2447.2	4872.46	6076.37	12060.1			M+H, M+K
5.58_689.2115m/z		689.212	1	5.58042	0.183083	0.367973	0.942156	1.21515	St_WW	St_DR	100 - 24.7 - 5.2	18054.8	44.96	10017.7	10875.3	13641.9	5875.86	22963.3	28077.2	12555.1	14017.1	20776	9348.13	18720	16204.1	34362.6	12955.7	3236.23	4247.81	4650.97	1893.22	7381.22	11103.1	5219.67	4560.99	8610.69	3708.56	6694.1	6452.46	14058.5	5562.29
11.67_879.4844m/z		879.484	1	11.6681	1.82517	0.753151	1	1.06695	St_DR	St_WW	100 - 42.3	17984	8.77	11927	20014.2	18228.8	28440.9	16450.4	16330.6	14496.4	14263.7	16718.1	18257.3	18620.4	16605.1	15980.4	17543.5	3853.03	7817.37	6214.8	9163.74	5287.75	6457.95	6026.73	4641.25	6928.88	7242.98	6658.47	6612.11	6537.94	7531.96
5.51_559.1612m/z		559.161	1	5.51177	0.263183	0.893415	1	1.01601	St_DR	St_WW	100 - 16 - 29.2 - 3.79 - 2.04	17896.4	19.94	17280.2	12126	23370.8	17865.3	15505.1	20418.6	18708.6	14775.1	19865.5	13741.7	22125.4	16358	21698.3	14736.9	5582.4	4736.31	7967.88	5756.25	4983.89	8074.55	7777.91	4807.65	8233.35	5451.57	7911.84	6513.73	8877.24	6327.01
15.24_736.6079m/z		736.608	1	15.2382	2.62035	0.783436	1	1.28867	St_WW	St_DR	100 - 40.6	17851.9	121.11	2998.6	2566.32	3918.9	28022.4	2354.05	45578.1	11532.3	3419.56	10201.1	6411.89	47657.5	2658.55	51964.2	2650.37	968.703	1002.38	1336.08	9028.9	756.677	18023.8	4794.44	1112.69	4227.9	2543.7	17041.8	1058.63	21259.7	1137.89
7.62_181.1227m/z		181.123	1	7.62297	0.2861	0.857359	1	1.01634	St_DR	St_WW	100 - 7.39 - 0.253	17836	14.59	15538.5	18298.2	18014.5	18917.3	23023.9	14012.3	17047.4	13786.1	19492.2	18202.2	20784.6	17324.6	18720.3	14534.9	5019.76	7147.13	6141.77	6095.22	7400.7	5541.18	7087.29	4485.84	8078.62	7221.1	7432.36	6898.61	7658.89	6240.28
9.06_1064.5635m/z		1064.56	1	9.0648	0.383333	0.150047	0.940775	2.61726	St_DR	St_WW	100 - 43.3 - 9.97 - 1.44 - 0.102	17726.2	63.21	16827.5	55216.3	28079.8	8790.84	5319.99	3207.45	6641.6	3828.02	566.12	12512.7	10418.1	7277.57	9233.33	3573.74	5436.16	21567	9573.34	2832.43	1710.03	1268.39	2761.18	1245.59	234.631	4964	3725.41	2897.92	3777.56	1534.31
12.58_651.4476n	651.448	616.434	1	12.5835	4.27965	0.255138	0.940775	1.16408	St_WW	St_DR	100 - 45.8 - 30 - 14.1	17715.4	23.04	11336.1	16755.8	12959.4	13913.5	12508.2	17941.9	21113.8	12765.8	23289.1	22443	13136.1	15182.4	18897.7	18293.6	3662.15	6544.7	4418.28	4482.97	4020.59	7095.12	8777.85	4153.86	9652.27	8903.49	4697.35	6045.61	7731.49	7853.98			M+H-2H2O, M+Na
15.67_960.6603m/z		960.66	1	15.6673	2.93502	0.650805	1	1.33263	St_WW	St_DR	100 - 59.5	17689.2	69.37	5404.41	9390.36	32780.5	14534.6	7453.47	13989.8	9364.29	7338.43	57396.5	9797.36	12098.9	9760.96	19757	7675.03	1745.9	3667.8	11176	4683.09	2395.81	5532.27	3893.11	2387.84	23788.2	3886.77	4326.46	3886.8	8083.02	3295.12
14.57_605.4704m/z		605.47	1	14.5745	2.75767	0.108877	0.940775	1.61636	St_WW	St_DR	100 - 32.2 - 51.2	17660.2	23.01	8003.11	12780.9	9291.95	12494.3	10911.6	8324.37	14675.1	46212.7	12998.8	15979.6	13101.5	12083.6	13171	10074	2585.42	4992.13	3167.94	4025.69	3507.38	3291.87	6101.02	15037.1	5387.4	6339.39	4684.97	4811.68	5388.56	4325.08
4.38_522.2098n	522.21	523.22	1	4.38465	0.57785	0.326603	0.940775	1.17308	St_DR	St_WW	100 - 18.1 - 25.8 - 5.64	17642.5	22.76	13631.7	28288.2	16805.3	16892.4	11515.5	15648.1	20716.1	10506.4	10723.4	14420.7	19713	17293	15777.1	16842.6	4403.74	11049.1	5729.48	5442.76	3701.49	6188.05	8612.49	3418.66	4444.34	5720.92	7049.19	6886.06	6454.75	7231.05			M+H-2H2O, M+H-H2O, M+H
15.92_699.5169m/z		699.517	1	15.919	1.09277	0.840547	1	1.0063	St_WW	St_DR	100 - 95.1 - 35.4 - 36.1 - 38.5 - 30.1	17621.7	14.14	15040.2	20282.2	12647.3	13202.6	16692.1	23173.6	21541.8	17780.2	13331.1	19644.3	17117.4	16052.5	20989.1	18437.3	4858.77	7922.06	4311.9	4253.92	5365.43	9164.01	8955.8	5785.46	5525.14	7793.23	6121.01	6392.08	8587.12	7915.7
15.48_990.6750m/z		990.675	1	15.4842	1.24152	0.118973	0.940775	1.14563	St_WW	St_DR	100 - 85.2	17609	15.65	14362.1	18926.9	13528.5	14279.8	15555.4	12502.1	18438.6	18178.8	16015.1	19638	16194.2	22655.3	14868.4	15712.9	4639.7	7392.71	4612.31	4600.98	5000.05	4943.95	7665.67	5915.17	6637.51	7790.74	5790.88	9021.3	6083	6746.02
3.54_134.0372n	134.037	135.045	1	3.53792	0.314667	0.833345	1	1.00295	St_WW	St_DR	100 - 5.15	17511.6	12.2	16683	13107.8	17228.6	27539.7	16433.8	15744.9	15483.3	16768.3	19436.7	14554.9	15075.8	18259.2	18271.9	20214.7	5389.48	5119.82	5873.83	8873.36	5282.4	6226.31	6437.01	5456.2	8055.61	5774.18	5390.96	7270.79	7475.46	8678.77			M+H-H2O, M+H
10.44_1015.0578m/z		1015.06	2	10.4437	0.331833	0.608865	1	1.03305	St_DR	St_WW	88.2 - 100 - 30.7 - 5.86 - 0.0496	17494.3	10.18	16022.9	19726.5	16510.1	19647.7	15202.1	16977.9	18373.2	15576.5	19237.1	17804.4	11725.3	14782.2	18447	20970.2	5176.22	7705	5628.85	6330.55	4886.49	6713.91	7638.46	5068.4	7972.88	7063.29	4192.86	5886.25	7547.08	9003.16
4.47_331.1542m/z		331.154	1	4.47048	0.8296	0.630729	1	1.0527	St_WW	St_DR	100 - 10.6 - 1.33	17472.4	18.09	13090.6	21201.7	16595.8	11850.8	13911.8	21649.6	17883.5	18383.7	11319.9	15227.6	18942.7	20041.4	18319.6	20072.1	4228.96	8281.23	5658.07	3818.35	4471.74	8561.34	7434.87	5981.84	4691.57	6041.06	6773.74	7980.46	7494.95	8617.55
14.65_998.6343m/z		998.634	1	14.6546	1.67633	0.0717534	0.90039	1.14894	St_WW	St_DR	100 - 73.7 - 48.7 - 29.2 - 28 - 25.8 - 29.6	17390.2	12.69	12523.7	17415.8	13319.3	16487.1	15015.2	14087.4	17102.7	15184.3	17710.4	21301.4	16089	19777.2	16713.5	14955.2	4045.82	6802.46	4540.98	5312.19	4826.42	5570.87	7110.27	4940.81	7340.16	8450.62	5753.26	7875.25	6837.85	6420.74
6.44_880.3480n	880.348	919.318	1	6.44437	0.595017	0.526864	0.982316	1.11687	St_WW	St_DR	100 - 40.4 - 16.7 - 5.94	17328.8	25.03	13611.8	14749.5	13449.1	9497.33	17993.7	18007.6	21299.5	13081.7	16652.7	12967	13449.8	27250.3	23271.3	14628.5	4397.32	5761.02	4585.25	3060.07	5783.82	7121.12	8855.06	4256.64	6901.78	5144.23	4809.52	10851	9520.8	6280.48			M+H-H2O, M+H, M+K
10.17_316.2047n	316.205	317.212	1	10.1747	0.680867	0.927502	1	1.29017	St_WW	St_DR	100 - 21 - 15.1	17295.5	112.5	10542	12455.2	46276.4	12262.8	6403.3	4685.45	1213.79	5585.42	2583.28	77228.9	2882.36	10190.1	2762.71	19835.9	3405.62	4864.91	15777.2	3951.12	2058.25	1852.86	504.619	1817.43	1070.65	30638	1030.7	4057.67	1130.29	8516.15			M+H-H2O, M+H, M+NH4, M+K
6.81_878.2609n	878.261	896.295	1	6.81053	0.33185	0.233374	0.940775	1.11339	St_DR	St_WW	100 - 28.2 - 5.92 - 0.459	17292.9	14.45	14041.5	18465.4	16679.1	21475.3	16957.6	14862.1	18569.2	10499.7	14961.8	17207.7	16492.8	17334.3	13978.9	18246.8	4536.14	7212.44	5686.48	6919.4	5450.78	5877.22	7719.96	3416.47	6200.99	6826.58	5897.65	6902.5	5719.09	7833.9			M+NH4, M+K
13.20_354.2775n	354.277	393.241	1	13.1957	0.49775	0.0288375	0.709846	1.2717	St_WW	St_DR	100 - 14 - 3.84 - 0.309 - 0.0167	17282.1	17.71	13278.7	13115.7	11597.2	10438.6	13020.9	15074	18603.1	16570.9	22048	17314.9	13620.2	13558.3	18561.4	19300.9	4289.7	5122.88	3953.87	3363.33	4185.39	5961.02	7734.05	5391.99	9137.9	6869.11	4870.45	5398.9	7593.89	8286.44			M+H-H2O, M+H, M+NH4, M+K
16.00_656.6174m/z		656.617	1	15.9991	0.331833	0.0179026	0.660916	6.67513	St_WW	St_DR	100 - 34.2 - 11.4 - 2.7	17235.7	109.27	6122.96	15.1109	5498.3	103.125	253.405	1023.36	5058.25	50768.7	42569.4	4971.16	4988.66	3467.22	8418.5	5465.99	1978.04	5.90221	1874.56	33.2272	81.4534	404.688	2102.92	16519.6	17643	1972.14	1783.9	1380.64	3444.2	2346.72
11.17_517.3200n	517.32	518.327	1	11.1703	0.583617	0.217433	0.940775	1.21274	St_DR	St_WW	100 - 18.9 - 0.521 - 0.0645	17120.9	20.01	21035.1	15431.5	18163.3	20108.1	21224.7	14651.6	9231.88	17198.3	12096.1	13676.6	16033.7	10543.8	11709.7	17564.2	6795.42	6027.42	6192.49	6478.89	6822.36	5793.98	3838.06	5596.12	5013.28	5425.75	5733.49	4198.51	4790.69	7540.87			M+H, M+K
9.55_460.2710m/z		460.271	1	9.54538	0.417667	0.560765	0.984141	1.10388	St_WW	St_DR	100 - 24.7 - 2.33 - 0.161	17055.7	29.32	14660.8	21602	14338.1	12623.9	9060.23	21272.5	14597.6	18628.5	21232.8	11469.8	11502.4	18194.2	24921.5	13440.6	4736.2	8437.58	4888.33	4067.46	2912.28	8412.21	6068.81	6061.51	8800.01	4550.27	4113.13	7244.92	10195.9	5770.47
14.72_826.5681m/z		826.568	1	14.7233	0.22885	0.719867	1	1.01796	St_WW	St_DR	100 - 52.5 - 45.3	17053	8.85	14304	15594.7	19100.2	16514	13615.4	19875.7	18261.3	15626.6	16730.8	18434	15755.5	17551	15763.2	19509.9	4620.93	6091.15	6511.89	5320.85	4376.48	7859.82	7591.93	5084.7	6934.16	7313.06	5634	6988.8	6449.08	8376.19
4.05_568.2191n	568.219	586.253	1	4.05283	0.612167	0.0424112	0.789672	1.39721	St_DR	St_WW	100 - 22.1 - 13.7 - 3.17 - 2.11	17003.8	27.19	11541.6	18738.3	14893.4	13905.3	13966.1	23479.3	22502.6	8480.68	12365.7	11069.5	12311.8	7934.12	17095.3	15931.5	3728.55	7319.02	5077.65	4480.34	4489.19	9284.89	9355.23	2759.52	5125	4391.45	4402.58	3159.36	6994.07	6839.88			M+NH4, M+K
15.24_974.6447m/z		974.645	1	15.2382	0.74375	0.1027	0.940775	1.13413	St_WW	St_DR	100 - 65.3	16984.2	7.33	12370.2	15431.6	15348.8	12149.2	12017.9	18851.7	18659.1	14830.8	17447.8	15844.6	17873.6	16938.2	17535.7	18418.7	3996.21	6027.44	5232.92	3914.51	3862.99	7454.9	7757.33	4825.76	7231.3	6285.8	6391.42	6744.79	7174.23	7907.71
14.51_678.4608n	678.461	701.451	1	14.5059	0.829583	0.260955	0.940775	1.08639	St_WW	St_DR	100 - 62.6	16944.2	8.79	12447.1	17250	12009.9	18538.2	18852.8	13234.1	16845.5	17782.2	16715.7	18929.6	17068.8	18019.9	15397.1	14696	4021.07	6737.7	4094.58	5973.08	6059.96	5233.41	7003.34	5786.13	6927.87	7509.68	6103.63	7175.51	6299.3	6309.44			M+H, M+Na
15.50_826.5855m/z		826.585	1	15.5014	0.394767	0.00917746	0.656784	1.13186	St_DR	St_WW	100 - 62 - 56.5 - 20 - 12.9	16819.3	5.16	17663.7	15478.4	18864.3	16998.8	16935.9	17420.9	14373.2	14139.6	13807.3	15125.7	15158.6	15545.6	14366.9	15875.8	5706.3	6045.75	6431.47	5477.06	5443.81	6889.11	5975.52	4600.87	5722.49	6000.62	5420.57	6190.22	5877.81	6815.96
15.54_1130.7645m/z		1130.76	1	15.5357	1.27585	0.37511	0.942156	1.1564	St_WW	St_DR	100 - 74.6 - 93.9 - 72.7 - 70.5 - 66.4 - 66.5	16791.8	30.92	17030.3	19762.7	14554.4	6597.93	14270.2	10278.5	19151.5	13772.6	14130.4	21125.5	13050.5	26531.3	16354.1	12578.4	5501.67	7719.15	4962.09	2125.87	4586.96	4064.64	7962.03	4481.44	5856.42	8380.83	4666.75	10564.7	6690.83	5400.28
15.32_685.4414m/z		685.441	1	15.3183	0.446267	0.0415094	0.789672	1.26705	St_WW	St_DR	100 - 53	16742.4	17.18	14636.1	16059.2	8191.24	11607.9	14475.1	12341.4	15185.2	20350.3	15426.3	13525.5	16183.2	15842.9	14727.1	21141.6	4728.23	6272.59	2792.67	3740.09	4652.8	4880.42	6313.09	6621.76	6393.49	5365.79	5786.96	6308.63	6025.18	9076.71
14.01_856.5361m/z		856.536	1	14.0081	0.92685	0.532076	0.984141	1.03793	St_WW	St_DR	100 - 55.6 - 20.7 - 10.4	16668.7	8.8	12887	16924.4	18121.8	14973.5	12941.1	18364.4	18205.2	14758.3	18115.5	18283.8	14646.9	16854.8	17338.3	16683.6	4163.18	6610.53	6178.32	4824.51	4159.73	7262.19	7568.64	4802.17	7508.06	7253.5	5237.58	6711.54	7093.47	7162.79
13.93_866.5349m/z		866.535	1	13.928	0.377583	0.517468	0.980097	1.08107	St_WW	St_DR	100 - 38 - 18.9 - 10.1	16596.3	13.88	12714	14985.9	14190.9	18294.1	15055.6	14001.9	18219.2	13645.4	16718.1	22240.6	11672.1	20330	15790.3	15777.2	4107.29	5853.36	4838.15	5894.4	4839.39	5537.05	7574.45	4440.05	6928.88	8823.22	4173.84	8095.39	6460.16	6773.65
3.56_400.1615m/z		400.162	1	3.55508	0.2975	0.575551	0.987959	1.04932	St_WW	St_DR	100 - 10.3 - 1.4 - 0.227	16551.3	13.85	17151.6	18985	17223.3	13179.2	16064	17464.1	10346.5	16126.8	12033	17292.7	18643	18243.6	15520.2	18000	5540.85	7415.37	5872.01	4246.38	5163.55	6906.19	4301.47	5247.46	4987.11	6860.29	6666.55	7264.58	6349.65	7727.95
15.39_507.3937n	507.394	540.427	1	15.3869	2.58602	0.22276	0.940775	1.23848	St_WW	St_DR	100 - 52.5 - 39.1 - 9.8 - 9.75	16467.5	33.16	12785.8	12101.1	8566.57	9287.28	10913.7	13540.1	25881.2	18317.7	11364.1	26412.4	14721.6	19674.5	13794.7	10987.1	4130.47	4726.57	2920.63	2992.39	3508.06	5354.43	10759.9	5960.37	4709.91	10478.2	5264.3	7834.36	5643.73	4717.11			M+CH3OH+H, 2M+K
2.39_268.1051m/z		268.105	1	2.39373	1.10982	0.885419	1	1.01023	St_WW	St_DR	100 - 5.78 - 0.18	16441.2	13.6	16384.8	17802.7	14105.3	15025.4	18307.9	13021.5	19274.8	13361.2	19205.5	18704.7	15584.8	14849.5	18169	15213.5	5293.13	6953.6	4808.96	4841.24	5884.8	5149.34	8013.32	4347.59	7959.81	7420.45	5572.96	5913.07	7433.33	6531.62
3.52_426.0822n	426.082	449.112	1	3.52075	0.66365	0.288667	0.940775	1.13147	St_WW	St_DR	100 - 11 - 6.78 - 0.0572	16385.6	17.72	14612.4	32044.5	6266.28	13795.3	6975	11994.2	15684.3	17737.7	15872.5	16616.9	12478.8	20800.7	18090.3	13102.4	4720.58	12516.3	2136.38	4444.89	2242.01	4743.09	6520.59	5771.63	6578.43	6592.19	4462.31	8282.79	7401.15	5625.24			M+H, M+Na
12.03_258.1979n	258.198	291.232	1	12.0343	0.4005	0.030092	0.716834	2.58703	St_WW	St_DR	100 - 14.7	16380.4	58.33	3193.2	11116.2	7635.52	11312.7	3607.78	4628.59	2828.27	13241.9	39560.5	21071.6	19439.4	8797.5	4212.49	8339.57	1031.57	4341.9	2603.21	3644.98	1159.67	1830.37	1175.82	4308.76	16396	8359.45	6951.34	3503.15	1723.43	3580.43			M+H, M+CH3OH+H
15.34_533.5125n	533.513	534.524	1	15.3354	0.8124	0.991767	1	1.07719	St_WW	St_DR	100 - 58.4 - 23	16356.9	102.45	10628.8	13016.7	1415.24	7223.3	11501.7	2839.78	59668.2	32828.4	2211.21	42588.9	2158.94	24071.3	8521.87	2117.46	3433.66	5084.21	482.502	2327.37	3697.04	1122.99	24806.5	10682	916.444	16895.7	772.015	9585.17	3486.49	909.089			M+H-H2O, M+H
4.47_361.1647m/z		361.165	1	4.47048	0.41195	0.342643	0.940775	1.10693	St_WW	St_DR	100 - 13.6	16308.3	16.58	11207.2	17095.9	14434.8	9614.84	13260.2	19965.4	17552.1	17439.2	11849.1	14647.3	14614.1	19590.7	17501.9	18515.6	3620.52	6677.5	4921.3	3097.93	4262.29	7895.33	7297.09	5674.52	4910.89	5810.84	5225.84	7801	7160.43	7949.3
15.54_766.5803m/z		766.58	1	15.5357	0.863917	0.282451	0.940775	1.10816	St_DR	St_WW	100 - 78.7	16248.2	14.2	13477.9	16086.3	15628	21564.7	17547.1	12419.4	17014.1	14558.1	16515.5	18115.1	13305.4	14768.3	11979.7	13394	4354.07	6283.18	5328.1	6948.19	5640.27	4911.26	7073.42	4737.03	6844.92	7186.56	4757.87	5880.72	4901.15	5750.46
13.01_583.4143m/z		583.414	1	13.0126	0.732333	0.662242	1	1.03208	St_DR	St_WW	100 - 34.2 - 24.4 - 9.63	16239.9	14.92	13102.6	15899.6	17124.4	17327.1	13026.7	19558.6	17640.5	11571.8	20460	21034	12130.3	12515.5	18888.3	13545.9	4232.81	6210.27	5838.27	5582.84	4187.26	7734.43	7333.87	3765.33	8479.71	8344.54	4337.67	4983.66	7727.62	5815.68
15.87_889.6257n	889.626	922.69	1	15.8675	0.6465	0.83467	1	1.04689	St_WW	St_DR	100 - 74.7 - 78.7 - 35.9 - 44 - 37.3	16022.3	35.09	8954.99	13896.1	26560.1	15052.5	13651.6	14596.6	14420.6	13603.3	30202.4	14833.6	14281.2	13086.4	15926	10223.1	2892.93	5427.69	9055.22	4849.97	4388.11	5772.23	5995.23	4426.36	12517.5	5884.72	5106.82	5210.99	6515.7	4389.08			M+H, M+CH3OH+H
11.95_1475.0957m/z		1475.1	3	11.9542	0.46345	0.955925	1	1.84846	St_DR	St_WW	19.1 - 70.8 - 100 - 84 - 48.7 - 21.6 - 7.24 - 1.92	15924.8	49.08	17447.4	17414.4	20147.1	22764.3	21438.2	12262.2	0	16800.7	35.9351	6884.66	18627	11019.4	2411.92	4526.59	5636.41	6801.92	6868.83	7334.72	6891.01	4849.08	0	5466.74	14.8934	2731.26	6660.85	4387.89	986.769	1943.4
3.44_899.2278m/z		899.228	1	3.44067	1.04122	0.872764	1	1.06001	St_WW	St_DR	100 - 31.5 - 4.67 - 0.389	15919.7	56.05	10358.9	33557.6	3264.93	12265.4	15906.3	6664.35	23112	27914.7	22804	21341.3	2580.46	7497.93	13075.3	16224.2	3346.45	13107.3	1113.12	3951.93	5112.84	2635.42	9608.59	9083.12	9451.18	8466.44	922.749	2985.67	5349.41	6965.53
15.67_714.5122m/z		714.512	1	15.6673	0.394767	0.135638	0.940775	1.63898	St_DR	St_WW	100 - 48.2 - 60.8	15812.5	49.24	18187.7	10524.9	18260.9	31049.1	17807.9	9900.7	4956.08	18939.3	5459.42	7327.09	12294.6	10312.2	6330.33	6871.49	5875.57	4110.95	6225.76	10004.1	5724.1	3915.23	2060.44	6162.61	2262.68	2906.78	4396.42	4106.31	2589.88	2950.14
4.58_236.1053n	236.105	219.102	1	4.5849	0.331833	0.480041	0.979299	1.19873	St_DR	St_WW	100 - 7.35 - 1.61	15775.4	48.63	8716.93	11967	15436.4	32999.5	8828.07	14030.1	18449.8	9628.65	4889.07	9176.37	10813.5	14945.9	23159.7	19507.1	2816.02	4674.2	5262.78	10632.5	2837.66	5548.2	7670.3	3133.05	2026.29	3640.42	3866.8	5951.44	9475.17	8375.01			M+H-H2O, M+H
15.32_408.3400n	408.34	441.373	1	15.3183	0.909683	0.194233	0.940775	1.23519	St_DR	St_WW	100 - 36.4 - 43.7 - 18	15692.8	16.12	17817.4	23264.2	12631.2	17597.2	14987.8	8551.03	15000.5	10537.5	11277.3	12516.3	12464.7	13871.8	16673.3	11592.1	5755.96	9086.82	4306.41	5669.87	4817.62	3381.5	6236.32	3428.8	4673.94	4965.41	4457.25	5523.72	6821.41	4976.82			M+CH3OH+H, M+ACN+H
14.74_611.7998m/z		611.8	1	14.7404	0.20025	0.490004	0.980097	1.16146	St_DR	St_WW	100 - 6.53	15684.4	12.69	10345.5	14680.1	11716.8	29062.5	17217.6	15210.8	11557.2	12167.4	13443.6	16217.2	11350.4	13668.6	12504.3	15176.8	3342.15	5733.93	3994.65	9364.02	5534.34	6015.13	4804.8	3959.14	5571.73	6433.63	4058.79	5442.81	5115.77	6515.87
6.04_894.3321n	894.332	912.366	1	6.04387	0.76095	0.935843	1	1.0308	St_WW	St_DR	100 - 47.2 - 59.4 - 23.8	15673.8	22.26	13571.5	17734.1	13469.7	10362.6	14877.3	20950.3	15473	11024.8	11213.8	14470.9	11812.4	19397.7	23705	18092.2	4384.31	6926.81	4592.29	3338.85	4782.09	8284.78	6432.73	3587.35	4647.59	5740.86	4223.99	7724.15	9698.23	7767.55			M+H-H2O, M+NH4, M+K
15.82_702.2153m/z		702.215	1	15.816	0.881067	0.550916	0.984141	1.06468	St_DR	St_WW	100 - 64.9 - 50.6 - 19.4 - 7.52 - 1.97 - 0.349	15671.4	47.33	14122.3	8030.67	52440	4767.84	7162.19	4799.06	18377.8	11214.9	12210.5	10029	14512	8084.97	18364.3	28620.1	4562.24	3136.71	17878.6	1536.21	2302.18	1897.79	7640.4	3649.21	5060.67	3978.66	5189.33	3219.42	7513.23	12287.5
10.56_504.3118m/z		504.312	1	10.5581	0.411933	0.174038	0.940775	1.24873	St_DR	St_WW	100 - 17.4 - 5.14 - 1.18 - 0.315	15571.9	18.97	19154.4	13327.7	16291.2	19248.1	19581.6	13127.1	8272.86	14889.8	10833.8	12040.8	13853.1	9705.17	10267.7	15700.5	6187.89	5205.7	5554.2	6201.78	6294.24	5191.1	3439.36	4844.97	4490.11	4776.78	4953.75	3864.58	4200.75	6740.72
4.24_245.1633n	245.163	246.171	1	4.2359	0.314667	0.198634	0.940775	1.37193	St_WW	St_DR	100 - 7.09 - 0.295	15540.1	30.24	1751.32	16137.2	13357.4	6917.59	14342.8	11117.3	15666.6	19932.8	19816.8	19290.2	7048.82	13340.1	15775.2	13576.7	565.767	6303.07	4553.99	2228.87	4610.3	4396.33	6513.24	6485.89	8213.14	7652.73	2520.59	5312	6453.98	5828.9			M+H-H2O, M+H
7.06_526.1507n	526.151	527.158	1	7.05655	0.22885	0.217937	0.940775	1.44113	St_WW	St_DR	100 - 17.9 - 1.83 - 0.0438	15437.1	45.23	8398.78	9750.62	13424	1775.07	11071.8	19965.1	10597.3	16124.5	20836.6	6011.12	16570.4	11262.5	26842.5	10412.1	2713.24	3808.51	4576.7	571.933	3558.88	7895.19	4405.73	5246.73	8635.81	2384.71	5925.42	4484.73	10981.9	4470.21			M+H, M+K
6.79_331.0825m/z		331.082	1	6.79337	0.314683	0.160028	0.940775	1.5967	St_WW	St_DR	100 - 10.1 - 0.66	15434.3	41.46	8093.73	8457.45	8839.62	2825.5	11155.1	15287.2	13005.7	20940.1	23595.9	6644.98	16190.3	7085.76	24089.9	9493.03	2614.7	3303.41	3013.73	910.383	3585.66	6045.34	5407	6813.67	9779.41	2636.17	5789.48	2821.54	9855.71	4075.64
11.35_497.3726n	497.373	498.38	1	11.3534	0.297517	0.606595	0.998975	1.05985	St_DR	St_WW	100 - 25.7 - 3.55 - 0.362 - 0.0529	15410	20.51	18250.7	17216.2	13034.1	18464.6	16823.4	9925.11	14156	11316.2	20184.5	20761.8	10224.4	13757.1	12740.1	12794.2	5895.92	6724.49	4443.78	5949.34	5407.65	3924.88	5885.22	3682.15	8365.53	8236.55	3656.15	5478.04	5212.28	5492.96			M+H, M+K
6.15_608.2843m/z		608.284	2	6.14685	0.429117	0.217245	0.940775	1.10206	St_WW	St_DR	100 - 52.5 - 23.5 - 5.79 - 3.21 - 0.0175	15408.3	12.52	12214.3	13654.4	11960.3	11234	16160.6	16814.3	15831.9	13291.9	15290.7	16958	12775.4	15418.6	15830.4	18293.3	3945.85	5333.31	4077.69	3619.63	5194.59	6649.23	6581.94	4325.04	6337.28	6727.52	4568.35	6139.65	6476.58	7853.87
10.44_1001.2971n	1001.3	1015.31	2	10.4437	0.4291	0.585851	0.991599	1.03599	St_DR	St_WW	100 - 50.7 - 10.9 - 1.11	15318.4	10.1	14138.4	17242.1	14354.1	17223.7	13281.9	14990.8	15997.6	13564.7	16799.8	15544.9	10159.2	12976.1	16237.3	18221.6	4567.45	6734.61	4893.8	5549.52	4269.27	5928.11	6650.85	4413.8	6962.74	6166.93	3632.83	5167.06	6643.02	7823.09			M+Na, 2M+3H2O+2H
15.27_688.4965m/z		688.497	1	15.2725	0.514917	0.471083	0.975017	1.08993	St_DR	St_WW	100 - 57.1 - 55.1 - 33.1 - 39.4 - 36.6 - 29.3 - 12.5	15305.5	20.88	14634.1	20255.5	12648	15135.2	16012.4	10592.3	17860.8	16993.6	9501.2	16434.7	17367.1	14336.4	13021.5	10643.9	4727.57	7911.64	4312.14	4876.61	5146.95	4188.72	7425.44	5529.51	3937.81	6519.92	6210.32	5708.72	5327.4	4569.74
15.54_252.2818n	252.282	568.528	1	15.5357	0.331817	0.310572	0.940775	1.27856	St_WW	St_DR	86.3 - 100 - 0.477	15219.1	45.79	15847	9570.49	10838.9	7540.51	8242.38	8100.8	23183.5	23187.8	8986.96	26151.2	15951.3	13208.9	9389.72	9657.81	5119.4	3738.15	3695.34	2429.57	2649.39	3203.46	9638.29	7545.03	3724.68	10374.6	5704.04	5259.75	3841.55	4146.39			M+2Na-H, 2M+ACN+Na
6.89_527.1573m/z		527.157	1	6.89063	0.165917	0.216585	0.940775	1.41674	St_WW	St_DR	100 - 18.4	15212.3	42.99	8657.58	10201.6	13397.1	2077.49	11234.4	19316.6	10278.2	15812.3	20118.9	6285.42	16863.2	10879	25758.7	10768.7	2796.85	3984.66	4567.51	669.374	3611.13	7638.74	4273.04	5145.13	8338.35	2493.53	6030.11	4332	10538.5	4623.34
15.47_577.5160m/z		577.516	1	15.467	0.961167	0.834945	1	1.3746	St_WW	St_DR	100 - 47.3 - 10.6	15111.5	41.74	10263.8	7380.93	16417.6	9671.65	6215.32	8697.96	18306.7	11121.1	14454.7	38471.8	5793.16	20759.5	13012.8	2167.71	3315.74	2882.93	5597.32	3116.23	1997.82	3439.61	7610.82	3618.68	5990.82	15262.4	2071.58	8266.42	5323.83	930.664
10.28_879.4874m/z		879.487	1	10.2777	0.858217	0.945676	1	1.01825	St_DR	St_WW	100 - 33.1	15094.4	19.2	7815.47	11824.5	15381	22643.1	16757	14327.2	16912.4	12856.8	11450.3	15843.2	15866.3	18004.8	11624.3	18121.2	2524.81	4618.55	5243.92	7295.66	5386.28	5665.7	7031.15	4183.47	4745.63	6285.26	5673.63	7169.47	4755.77	7779.98
15.32_882.5774m/z		882.577	1	15.3183	2.02533	0.726933	1	1.01351	St_WW	St_DR	100 - 88.9	15067.8	6.5	12630.6	14967.9	13836.3	15321.7	16593.7	15124.5	15594.1	15102.1	15655.4	14623.2	13694.6	15963.8	16332.2	14103.1	4080.33	5846.34	4717.26	4936.69	5333.82	5980.99	6483.08	4914.05	6488.44	5801.26	4897.05	6356.78	6681.86	6054.88
9.16_724.4061n	724.406	742.44	1	9.16205	0.434833	0.264986	0.940775	2.1203	St_DR	St_WW	100 - 35.7 - 6.3 - 0.123	15022.6	93.46	1461.82	17527.9	1691.41	11752.1	37022.4	5517.41	30185.2	224.257	1545.56	5557.04	18802.7	4570.98	16618.5	2276.84	472.245	6846.26	576.66	3786.55	11900.3	2181.86	12549.2	72.9705	640.564	2204.57	6723.68	1820.16	6798.99	977.515			M+NH4, M+K
15.37_678.6038n	678.604	717.514	1	15.3698	1.1271	0.62483	1	1.06283	St_DR	St_WW	100 - 53.5 - 42 - 38.3	14881.5	21.36	13547.5	11155.3	12420	13778	14451.2	16971.2	21847.1	17765.2	11877.9	16454.9	15523.2	12358.2	14849.6	9183.34	4376.55	4357.16	4234.38	4439.32	4645.13	6711.27	9082.71	5780.58	4922.85	6527.94	5550.96	4921.01	6075.29	3942.69			M+NH4, M+K
15.87_462.3737n	462.374	507.422	1	15.8675	0.595017	0.974825	1	1.0187	St_WW	St_DR	100 - 46.3 - 52.4 - 3.58	14874.7	19.15	14890	13830.4	10024.7	16538.6	18461.8	12452.5	16013.5	23946.3	11764.7	16087.2	12099.9	14383	14664.6	11177.4	4810.24	5402.04	3417.75	5328.79	5934.28	4924.35	6657.47	7791.83	4875.91	6382.06	4326.81	5727.29	5999.61	4798.78			M+H-H2O, M+CH3OH+H, M+2Na-H
15.65_1081.7118n	1081.71	1114.75	1	15.6501	2.23702	0.463438	0.974617	1.17785	St_WW	St_DR	100 - 74.1	14808.6	35.96	14869	17418.4	12589.1	5625.9	11496.8	8309.96	17698.6	10810.7	10874.9	20553.9	10474.6	26588	14342.3	10015.8	4803.46	6803.47	4292.05	1812.68	3695.48	3286.17	7358.02	3517.67	4507.14	8154.07	3745.62	10587.3	5867.75	4300.1			M+CH3OH+H, M+2Na-H
0.73_510.1015n	510.102	543.135	1	0.7347	0.228833	0.492348	0.980097	1.1186	St_DR	St_WW	100 - 10.1 - 6.62 - 0.774	14596.9	11.98	10266.1	21430.6	10904.1	19301.9	15543.5	12333	12399.3	15122.1	12780.4	12494.9	13569.2	12114.7	10570.5	14693.6	3316.49	8370.63	3717.59	6219.14	4996.24	4877.07	5154.87	4920.56	5296.9	4956.92	4852.2	4824.05	4324.65	6308.43			M+CH3OH+H, M+K
7.62_400.2475n	400.248	439.211	1	7.62297	1.45895	0.861035	1	1.65376	St_DR	St_WW	100 - 18.1 - 50.8 - 9.03	14555.1	45.13	3101.48	7753.94	27633.8	48543.8	4657.91	6325.78	3869.02	14074.3	4860.62	11185.7	7961.32	13099.2	5809.52	4617.86	1001.94	3028.62	9421.28	15641	1497.22	2501.53	1608.5	4579.61	2014.5	4437.55	2846.89	5216.1	2376.81	1982.59			M+H-2H2O, M+NH4, M+K
7.22_784.4267n	784.427	802.461	1	7.22247	0.280333	0.354056	0.941581	2.16385	St_DR	St_WW	100 - 28.3 - 4.96 - 0.0754	14495.8	74.34	359.575	19056.4	1365.63	16317.3	23399.4	11845.8	29126.5	178.618	1771.32	2123.88	10460.9	5013.19	22861.6	4484.19	116.162	7443.27	465.591	5257.49	7521.4	4684.42	12109	58.1201	734.129	842.577	3740.7	1996.24	9353.17	1925.2			M+H-H2O, M+NH4, M+K
6.23_698.2587n	698.259	716.292	1	6.22693	0.411933	0.394203	0.950141	1.15933	St_WW	St_DR	100 - 31.5 - 15.2 - 3.91	14443.1	47.23	5467.66	26670	5290.8	2091.95	11097	14992.8	21596.4	9251.62	13070.5	5669.74	12823.9	14092.8	26331.4	19861.6	1766.34	10417.1	1803.81	674.032	3566.97	5928.92	8978.46	3010.37	5417.14	2249.28	4585.68	5611.75	10772.8	8527.19			M+NH4, M+K
2.54_376.1364n	376.136	415.102	1	2.54247	1.07552	0.660275	1	1.22149	St_DR	St_WW	100 - 7.63 - 3.33 - 0.0519	14397.4	34.33	11076.1	21669	11570.5	4820.67	8367.44	17607.6	25670.7	7559.8	10598	11162.9	12669.2	8078	12701.6	19738.1	3578.15	8463.73	3944.77	1553.23	2689.59	6962.94	10672.3	2459.87	4392.36	4428.51	4530.38	3216.65	5196.52	8474.17			M+H-H2O, M+NH4, M+K
12.23_984.5902m/z		984.59	1	12.2345	0.9612	0.26731	0.940775	1.09035	St_WW	St_DR	100 - 43.4	14324.4	12.18	10324	11701	11600.4	17490.4	13025.9	12844.5	14976	12116.4	12440.1	17334.3	14797.2	14931.4	14636.4	14015.2	3335.18	4570.32	3954.95	5635.46	4187	5079.37	6226.1	3942.55	5155.84	6876.78	5291.32	5945.66	5988.09	6017.14
7.70_546.3033n	546.303	585.269	1	7.70307	0.812433	0.997467	1	1.00011	St_DR	St_WW	100 - 18 - 10.1 - 0.214	14278.3	19.06	11454.5	13052.7	14533.9	15680.3	15057.6	19022.2	11147	12199.5	13387.4	20190.6	11288.4	14052.4	14063	14755.8	3700.41	5098.29	4955.11	5052.23	4840.04	7522.34	4634.26	3969.58	5548.47	8009.95	4036.62	5595.66	5753.48	6335.09			M+NH4, M+K
7.26_1124.5874m/z		1124.59	1	7.2568	0.183083	0.245252	0.940775	1.66723	St_DR	St_WW	100 - 47.6 - 12.8 - 2.39 - 0.114	14206.7	58.22	15496.1	30365.6	23017.5	11291	5247.21	3880.77	10148.8	6806.91	1055.82	12665.4	6442.14	14521.9	13006	5149.96	5006.03	11860.6	7847.43	3637.99	1686.64	1534.65	4219.26	2214.89	437.587	5024.58	2303.65	5782.59	5321.06	2211.03
15.55_477.3919m/z		477.392	1	15.5528	0.629333	0.151511	0.940775	1.46914	St_WW	St_DR	100 - 29.7	14089.6	16.51	11496.5	7729.84	7910.45	10743.1	9507.73	11221	8523.59	21147.3	9539.76	15183.7	6749.84	7345.45	17090.4	21570.5	3713.96	3019.21	2696.94	3461.46	3056.12	4437.34	3543.59	6881.08	3953.79	6023.63	2413.68	2924.95	6992.05	9260.87
15.80_356.1012n	356.101	389.136	1	15.7988	0.28605	0.51763	0.980097	1.0886	St_DR	St_WW	100 - 13.4 - 0.983 - 0.00708	14073.6	14.17	15053.9	15122	16004.1	13557.9	18559.4	9254.77	10963	13161.3	9413.4	13895.9	14072.6	14696.6	13668.9	11588.2	4863.21	5906.51	5456.34	4368.38	5965.64	3659.8	4557.77	4282.54	3901.42	5512.72	5032.23	5852.17	5592.27	4975.16			M+H, M+CH3OH+H
12.18_473.3730n	473.373	474.38	1	12.183	0.28035	0.295206	0.940775	1.43098	St_DR	St_WW	100 - 26.2 - 3.46 - 4.76 - 0.00401	13980.1	49.59	18986.6	21904.9	6643.76	16889.6	19424.9	4632.86	9378.05	7322.57	16543.7	16912.7	4681.91	8002.41	8817.8	6106.16	6133.66	8555.87	2265.08	5441.86	6243.85	1832.06	3898.83	2382.68	6856.59	6709.56	1674.21	3186.55	3607.56	2621.56			M+H, M+K
7.01_328.2242n	328.224	367.189	1	7.00505	0.76095	0.042403	0.789672	1.1939	St_WW	St_DR	100 - 10.3	13954	13.54	12294.6	11527.2	9875.67	8825.92	12210.6	13294.7	13785.6	16026.8	16185.8	15517.7	12614.5	12548.7	13114	11670.7	3971.78	4502.42	3366.95	2843.74	3924.94	5257.4	5731.24	5214.93	6708.26	6156.11	4510.82	4996.86	5365.23	5010.6			M+NH4, M+K
13.54_852.5126n	852.513	870.546	1	13.5447	1.71068	0.891659	1	1.01498	St_DR	St_WW	100 - 59.4 - 19.7	13868.5	10.47	11416.4	14897.9	14398.4	17372.2	14819.4	11704.2	12470.9	11692.2	13921.2	14739.1	15263.3	14332.6	14042.6	11655.9	3688.1	5819.01	4908.9	5597.36	4763.48	4628.41	5184.64	3804.52	5769.69	5847.25	5458	5707.21	5745.14	5004.22			M+NH4, M+K
14.82_980.6251m/z		980.625	1	14.8205	1.21292	0.23397	0.940775	1.11933	St_WW	St_DR	94.2 - 100 - 68.7 - 61.1 - 41.4 - 12.6	13845.2	14.48	10179.5	13452.4	11615.5	9849.47	9723.85	18094.7	13668.4	13715.8	15795.4	14005.8	11726.1	13006.5	11630.3	17036.3	3288.52	5254.38	3960.11	3173.53	3125.59	7155.56	5682.5	4462.96	6546.47	5556.32	4193.14	5179.18	4758.22	7314.18
15.02_509.4919m/z		509.492	1	15.0208	0.9955	0.904502	1	1.82604	St_WW	St_DR	100 - 65.1 - 20.4 - 3.85	13794.9	83.41	12772.6	5238.63	358.16	10530.3	6285.75	480.969	17215.5	65663.5	561.084	17038.1	561.804	8854.03	3319.43	566.681	4126.2	2046.17	122.109	3392.89	2020.46	190.199	7157.19	21366.2	232.543	6759.28	200.896	3525.66	1358.05	243.294
16.00_562.4460n	562.446	545.443	1	15.9991	2.15693	0.198625	0.940775	1.09134	St_WW	St_DR	100 - 81.7 - 47.9 - 23.4	13779	8.18	11568.2	13893	9702.08	13245.3	15181.1	10365.4	14425.2	13361.8	12726.6	16178.9	13821.9	13223.6	13868.7	13271.2	3737.14	5426.5	3307.77	4267.69	4879.74	4098.98	5997.14	4347.79	5274.57	6418.44	4942.57	5265.64	5673.98	5697.74			M+H-H2O, M+H
14.59_991.5882m/z		991.588	1	14.5917	0.612167	0.783462	1	1.0147	St_DR	St_WW	100 - 43	13726.3	8	12812.6	13929.9	11955.6	12511.3	15012.9	15373.8	14487.8	12657.4	13562.6	13874.9	12189.6	12670.7	14733	15003.4	4139.14	5440.91	4076.08	4031.17	4825.68	6079.56	6023.14	4118.58	5621.06	5504.39	4358.9	5045.45	6027.6	6441.42
15.34_829.5879m/z		829.588	1	15.3354	0.183083	0.0195884	0.671052	1.16551	St_WW	St_DR	100 - 37.4	13721.3	7.35	12009	9443.41	13563.6	13854.6	11608.7	10363.7	11566.5	14005.8	11930.2	13983.1	14556.3	13228.8	13334.5	15010.8	3879.54	3688.52	4624.27	4464	3731.46	4098.33	4808.64	4557.31	4944.5	5547.31	5205.18	5267.69	5455.44	6444.6
4.87_517.1372m/z		517.137	1	4.86523	0.246017	0.053667	0.830094	1.3979	St_WW	St_DR	100 - 14.6	13522.4	28.18	6139.86	9249.76	7588.19	8351.48	13858.7	9984.16	12541.5	8270.15	17186.3	12238.7	10473.2	14444.3	12142.8	19901.2	1983.49	3612.88	2587.07	2690.87	4454.69	3948.23	5213.99	2691.01	7122.94	4855.31	3745.1	5751.7	4967.88	8544.2
5.41_372.2154n	372.215	411.179	1	5.4145	0.394767	0.685058	1	1.33406	St_DR	St_WW	100 - 11.9 - 4 - 0.292	13516.4	94.96	20689.1	6784.21	38812.8	2001.7	7822.52	14274.5	4230.2	12521.2	2832.72	6503.61	3701.4	9634.95	4943.41	30785.4	6683.64	2649.86	13232.6	644.954	2514.44	5644.86	1758.66	4074.26	1174.03	2580.09	1323.58	3836.62	2022.46	13217.1			M+H, M+K
7.67_1386.6929m/z		1386.69	1	7.66875	0.2861	0.0587519	0.838139	2.40095	St_WW	St_DR	100 - 62.2 - 18.8 - 3.29 - 9.45	13447.7	65.16	4328.07	8608.77	2943.71	1500.83	8072.34	11624.2	2129.09	13523.4	4297.71	20043.3	4078.94	5886.83	23388.1	22915.7	1398.19	3362.51	1003.61	483.571	2594.74	4596.78	885.149	4400.35	1781.2	7951.52	1458.59	2344.13	9568.58	9838.39
6.04_1192.5907n	1192.59	1210.62	1	6.04387	0.28035	0.0833945	0.927088	1.26639	St_WW	St_DR	100 - 53.4	13425.8	20.21	7361.56	10498.1	8135	8331.28	14519	12563.8	12802.2	12989.2	15937.1	15706.6	8737.02	11295.5	13451.1	15863.8	2378.17	4100.48	2773.5	2684.36	4666.94	4968.33	5322.39	4226.54	6605.17	6231.06	3124.27	4497.84	5503.16	6810.82			M+H-H2O, M+NH4
12.62_625.4486m/z		625.449	1	12.6178	0.995517	0.822154	1	1.06028	St_DR	St_WW	100 - 37.5 - 82.5	13353.1	10.36	9483.72	11081.9	12581.5	22266.7	15152.5	11040.7	11864.4	11644.3	11676.7	15274.7	13197.6	12512.7	11825.6	12026.1	3063.74	4328.5	4289.46	7174.4	4870.57	4366.04	4932.52	3788.91	4839.44	6059.71	4719.34	4982.53	4838.11	5163.17
9.73_314.2457n	314.246	353.209	1	9.72847	0.7438	0.000355895	0.11015	10.2902	St_DR	St_WW	100 - 11 - 3.41 - 0.17	13331.4	25.11	17079.6	2205.64	3510.18	5980.37	9514.37	10096.4	44933	1224.94	1813.21	1653.94	1041.05	956.013	1064.86	1314.73	5517.59	861.506	1196.74	1926.89	3058.26	3992.61	18680.4	398.581	751.493	656.147	372.269	380.683	435.657	564.452			M+H-H2O, M+NH4, M+K
0.73_314.1032n	314.103	353.085	1	0.7347	0.211667	0.730375	1	1.01977	St_DR	St_WW	100 - 5.6 - 4.17 - 0.187	13325.7	10.83	14731	12070.4	11909.5	12812.7	14951.7	11984.3	14820.4	12903.2	11377.4	16977.9	11888.2	10613.9	13458.1	14253	4758.88	4714.61	4060.35	4128.29	4806.02	4739.17	6161.44	4198.56	4715.43	6735.42	4251.09	4226.46	5505.99	6119.26			M+Na, M+K
14.49_987.5815m/z		987.582	1	14.4887	0.532083	0.448255	0.971741	1.02611	St_WW	St_DR	41.6 - 35.2 - 100	13310.8	5.24	12748.3	12162.5	11458.3	13190.5	13444.5	14426	13374.5	13381.5	12953	13663	12487.3	12612.2	13572	14506.9	4118.38	4750.58	3906.5	4250.02	4321.55	5704.77	5560.33	4354.17	5368.43	5420.32	4465.32	5022.18	5552.61	6228.25
7.41_330.2408n	330.241	369.204	1	7.40555	0.434833	0.0126683	0.656784	1.26126	St_WW	St_DR	100 - 10.3 - 3.97	13305.5	9.69	9582.56	10898.1	8763.76	11038.4	10635.6	11239.3	11688.1	15285.4	13836.7	17096.9	11677.4	10158.3	12011.8	13072.2	3095.67	4256.71	2987.86	3556.6	3418.66	4444.56	4859.21	4973.7	5734.68	6782.61	4175.72	4045.03	4914.29	5612.28			M+H-2H2O, M+NH4, M+K
13.89_608.5248m/z		608.525	1	13.8937	1.36167	0.537516	0.984141	1.19967	St_WW	St_DR	100 - 26 - 3.47	13269.9	170.35	869.716	1152.64	62095.5	6097.33	902.806	4497.92	1813.12	8431.87	63909.9	1995.53	6523.52	1211.53	9674.59	1142.31	280.964	450.214	21170.4	1964.58	290.194	1778.7	753.786	2743.63	26487.7	791.661	2332.75	482.431	3958.09	490.428
14.80_458.3807n	458.381	497.362	1	14.8034	1.10992	0.665392	1	1.04429	St_WW	St_DR	100 - 24.1 - 23 - 1.98 - 1.99	13240.2	20.84	12826.7	13777.2	9671.21	9757.69	17276.4	11031.7	14409.3	11525.7	12664.7	12027.5	11467.3	11717.7	19127.9	14150.5	4143.7	5381.24	3297.24	3143.95	5553.26	4362.48	5990.51	3750.32	5248.94	4771.5	4100.61	4665.96	7825.66	6075.25			M+H, M+K
12.93_964.5891n	964.589	982.623	1	12.9325	0.583583	0.249219	0.940775	1.09438	St_WW	St_DR	100 - 44.6	13230.4	10.15	8464.52	11626.1	11168.9	16206.4	11500	11638	14021.8	11962.4	13117.4	15293.3	13739.1	14499.6	11834.9	12166.2	2734.48	4541.06	3807.85	5221.75	3696.52	4602.26	5829.41	3892.42	5436.57	6067.12	4912.98	5773.71	4841.92	5223.3			M+NH4, M+K
7.95_1057.5608m/z		1057.56	1	7.95482	0.1831	0.0278909	0.704705	2.83174	St_WW	St_DR	100 - 48.5 - 10.3 - 1.53	13134.5	52.5	747.95	6171.87	2310.61	4034.78	6994.1	10312.9	1896.05	2383.35	18208.6	16325.5	16599.4	5897.22	11274.1	21253.2	241.627	2410.68	787.765	1300.02	2248.15	4078.22	788.262	775.516	7546.64	6476.59	5935.77	2348.27	4612.5	9124.65
6.98_894.3564m/z		894.356	1	6.97645	0.349017	0.680684	1	1.04613	St_WW	St_DR	100 - 39.1	13067.2	24.93	5459.43	11571.7	10642.9	12384.5	11092	18599.8	17686.7	16171	7719.66	16909.4	13028.4	13522.1	14116.3	10003.3	1763.68	4519.83	3628.52	3990.31	3565.37	7355.3	7353.05	5261.87	3199.44	6708.24	4658.82	5384.47	5775.29	4294.71
15.42_400.3346n	400.335	401.342	1	15.4213	0.7266	0.437282	0.968955	1.08876	St_DR	St_WW	100 - 45.7 - 3.82 - 0.829	13019.1	11.98	11968.9	18594.2	10815.8	13821.5	14420.7	10776.7	10736.1	13611.9	10441.1	11125.5	13433.4	11558.7	10323.1	13210.4	3866.57	7262.74	3687.48	4453.31	4635.33	4261.64	4463.42	4429.17	4327.35	4413.67	4803.67	4602.66	4223.42	5671.62			M+H, 2M+ACN+Na
6.71_1160.6000n	1160.6	1193.58	1	6.70753	0.497767	0.373475	0.942156	1.15114	St_WW	St_DR	65 - 100 - 4.98 - 0.626	12935.2	26.13	9194.12	10625.1	7837.12	9009.87	12688.4	13033.8	16269.9	11178.5	14627.1	15822.1	7475.42	10195.1	14367.2	16881.2	2970.18	4150.09	2671.94	2903.01	4078.5	5154.21	6764.03	3637.37	6062.26	6276.89	2673.14	4059.68	5877.94	7247.59			M+H, M+CH3OH+H
3.81_194.0584n	194.058	427.102	1	3.80682	0.2174	0.670897	1	1.05196	St_DR	St_WW	100 - 7.91 - 3.36	12887.1	24.12	10637	16629.9	14204	8646.47	10889.6	16759.5	12442.9	8508.16	11553	17285.7	14894.9	9326.92	8476.77	15707.9	3436.29	6495.52	4842.63	2785.92	3500.32	6627.55	5173.03	2768.46	4788.18	6857.51	5326.28	3713.97	3468.04	6743.89			M+CH3OH+H, 2M+K
16.00_677.5026m/z		677.503	1	15.9991	0.1831	0.827421	1	1.26211	St_WW	St_DR	100 - 46.1	12836.5	113.97	12601.8	3520.9	853.765	4947.86	4974.09	1102.41	43193.7	26243.8	1163.62	38513.4	1127.71	14456.8	7268.28	1081.67	4071.05	1375.24	291.077	1594.21	1598.85	435.948	17957.3	8539.41	482.269	15278.9	403.258	5756.69	2973.62	464.395
5.20_598.2532m/z		598.253	1	5.19708	0.646517	0.00294136	0.436483	1.65809	St_DR	St_WW	100 - 24 - 6.32 - 1.33 - 0.459	12828.4	23.91	13407	16583.8	12904.4	10080.3	10801.1	16902.2	9119.62	5892.72	10248.3	6578.92	6535.87	5531.79	11406	7964.26	4331.18	6477.5	4399.55	3247.91	3471.85	6683.97	3791.39	1917.42	4247.46	2609.96	2337.16	2202.75	4666.45	3419.3
9.38_476.2806m/z		476.281	1	9.37947	0.297517	0.202174	0.940775	1.15635	St_DR	St_WW	100 - 15.2 - 3 - 0.523 - 0.0163	12796.6	16.69	15103.8	11303.6	12729.1	15088.8	15128.6	11870.7	8351.69	11453	10461.4	10845.8	11174.3	8654.27	10167.3	14708.3	4879.32	4415.08	4339.76	4861.65	4862.87	4694.28	3472.13	3726.66	4335.76	4302.72	3995.84	3446.12	4159.65	6314.74
4.90_595.1695m/z		595.17	1	4.89957	0.314683	0.633779	1	1.07217	St_DR	St_WW	100 - 19.5 - 3.06	12778	47.28	13433.9	9850.19	13278.2	4250.25	8036.63	21144.2	19452.7	11684.5	9164.34	9738.66	3815.58	31777	5283.28	11961.6	4339.86	3847.4	4526.97	1369.44	2583.26	8361.48	8087.28	3802.01	3798.2	3863.49	1364.41	12653.6	2161.51	5135.46
9.96_489.2889n	489.289	490.296	1	9.96305	0.394783	0.177783	0.940775	1.20586	St_DR	St_WW	100 - 17.7 - 3.85 - 0.62 - 0.0255	12745.1	17.48	15702.4	10946.2	12769.1	15455.6	15618.5	11113.8	7610.4	11652.6	9644.7	10389	11201.3	7998.56	9371.93	13727.5	5072.7	4275.5	4353.4	4979.82	5020.35	4394.96	3163.94	3791.63	3997.28	4121.47	4005.47	3185.01	3834.27	5893.62			M+H, M+K
5.82_536.2285n	536.229	554.262	1	5.81502	0.497767	0.186979	0.940775	1.41224	St_DR	St_WW	100 - 25.2 - 3.27 - 0.34 - 0.0839	12736	31.75	8979.54	21194.1	6453.49	9180.16	15965.9	8300.18	19078.5	8655.46	7987.61	14106.9	5541.4	11390.4	8441.64	7004.41	2900.86	8278.23	2200.21	2957.87	5132.02	3282.31	7931.67	2816.38	3310.49	5596.46	1981.55	4535.63	3453.66	3007.2			M+NH4, M+K, 2M+K
13.71_638.3113m/z		638.311	1	13.7106	0.263167	0.31929	0.940775	1.64791	St_WW	St_DR	100 - 18.1 - 1.37 - 0.0326	12617.8	28.26	9599.74	7495.76	8049.06	7501.72	5499.49	4608.27	10843.8	35905.7	15758	8095.65	4611.82	5797.06	7058.5	11097.9	3101.22	2927.78	2744.19	2417.08	1767.73	1822.34	4508.2	11683.3	6530.95	3211.68	1649.14	2308.38	2887.79	4764.65
4.20_206.1304n	206.13	207.138	1	4.20157	0.411933	0.619205	1	1.04897	St_DR	St_WW	100 - 7.18	12571.5	34.75	19360.2	11646.9	12430.1	5669.26	13796.5	15580.8	9517.05	24092	7805.17	8963.14	6057.31	6022.75	9981.24	20970.7	6254.34	4549.19	4237.83	1826.65	4434.69	6161.41	3956.62	7839.26	3234.88	3555.82	2166.04	2398.25	4083.55	9003.38			M+H-H2O, M+H
10.39_333.1837m/z		333.184	1	10.3922	0.349017	0.485217	0.979299	1.05712	St_WW	St_DR	100 - 8.77 - 5.15 - 0.0774	12529.8	13.69	11254.9	12173.1	9152.21	9446.46	11770.2	15156.6	14015.9	12904.6	15582.8	11963.7	10231.8	12294.7	13478	11252.8	3635.93	4754.72	3120.3	3043.68	3783.37	5993.68	5826.98	4199.02	6458.36	4746.19	3658.78	4895.74	5514.16	4831.18
11.42_294.2197n	294.22	333.183	1	11.4221	0.366183	0.00764766	0.656784	1.418	St_WW	St_DR	100 - 10.8 - 1.67 - 0.0193	12503.1	19.4	6248.35	8448.16	7250.73	9654.35	8718.79	10172.9	11228.8	15424.3	15335.9	13092.5	10478.7	8885.11	10983.4	13322.1	2018.54	3299.78	2472.02	3110.66	2802.53	4022.88	4668.26	5018.88	6356.02	5194	3747.09	3538.04	4493.57	5719.57			M+H-H2O, M+H, M+K
4.82_224.1414n	224.141	225.149	1	4.81948	0.2975	0.51558	0.980097	1.39276	St_WW	St_DR	100 - 6.49	12489.6	82.06	2160.67	9601.86	17283.8	23810.9	5818.71	1693.87	2402.8	1757.55	25677.8	26552.1	9613.57	6797.99	14480	2548.24	698.009	3750.41	5892.62	7671.95	1870.34	669.841	998.941	571.888	10642.3	10533.7	3437.72	2706.95	5924.11	1094.04			M+H-H2O, M+H
15.40_708.5314m/z		708.531	1	15.4041	1.64202	0.972721	1	1.01651	St_DR	St_WW	84.3 - 100 - 7.78 - 6.24	12462.1	14.34	9826.37	17081.8	9676.23	9367.64	11389.7	13265.3	16628	14706.4	10778.9	14806.3	11866.7	11562.2	11443.2	10654.1	3174.43	6671.99	3298.95	3018.28	3661.05	5245.75	6912.91	4785.31	4467.35	5873.91	4243.42	4604.04	4681.68	4574.13
4.92_554.2233n	554.223	618.278	1	4.91673	0.383333	0.874696	1	1.01071	St_WW	St_DR	100 - 20.6 - 2.8 - 0.0218	12402.6	16.24	11447	15392.9	8909.67	10001	13091.3	13805.2	13250.9	11144.3	11284	12808.8	10088.4	11277.7	15327.2	14887.4	3697.98	6012.33	3037.61	3222.34	4208.01	5459.25	5508.91	3626.22	4676.71	5081.48	3607.52	4490.77	6270.71	6391.61			M+NH4, M+CH3OH+H, M+K, M+ACN+Na
4.64_241.1441m/z		241.144	1	4.6364	0.4005	0.740211	1	1.10487	St_DR	St_WW	100 - 6.74 - 0.549	12337.3	19.5	19663.3	6418.41	10054.6	10956.8	15271.9	8764.13	15232	12571.1	13664.9	9305.81	13263.4	8435.26	9060.74	11862.7	6352.28	2506.98	3427.96	3530.31	4908.95	3465.77	6332.54	4090.49	5663.49	3691.77	4742.85	3358.91	3706.95	5093.02
14.51_413.3154n	413.315	827.513	1	14.5059	0.663667	0.673694	1	1.0248	St_DR	St_WW	100 - 61.7 - 24.2	12317.5	7.6	10715.4	11316	12032.2	15208.1	12404.7	12514.3	12032.1	11608.7	12425.9	12049	11079.1	11554.9	11565.9	13853	3461.63	4419.96	4102.17	4900.09	3987.32	4948.76	5002.24	3777.35	5149.95	4780.02	3961.76	4601.16	4731.89	5947.49			M+CH3OH+H, 2M+H, 2M+ACN+Na
6.10_1066.5723m/z		1066.57	1	6.09537	0.881083	0.422473	0.963329	1.21814	St_WW	St_DR	100 - 48.7	12235.6	25.74	8564.92	9999.7	6389.35	8727.15	9917.44	12701.9	14011.3	7284.6	14058.4	18405.3	6716.37	9178.2	11545.2	18461.3	2766.92	3905.8	2178.34	2811.91	3187.82	5022.97	5825.04	2370.32	5826.54	7301.67	2401.71	3654.75	4723.4	7926.02
13.81_966.6066m/z		966.607	1	13.8079	1.44175	0.020713	0.679919	1.24324	St_WW	St_DR	100 - 60.2	12222.1	10.32	8863.26	10923.4	10214.7	8036.52	7094.57	12813.6	10869.7	14085.7	12794.8	12368.1	10174.3	12978.6	11319.2	11834	2863.3	4266.59	3482.53	2589.39	2280.45	5067.15	4518.95	4583.33	5302.85	4906.64	3638.22	5168.07	4630.94	5080.68
15.88_404.3480n	404.348	427.357	1	15.8847	1.5276	0.559643	0.984141	1.03639	St_WW	St_DR	100 - 27.6	12113.1	14.31	9701.51	22230	11194	10178.3	10874	8893.59	8742.86	10289.1	10475.3	12196.4	15429.5	12791.5	11383.2	12226.4	3134.09	8682.86	3816.42	3279.47	3495.28	3516.97	3634.75	3347.97	4341.52	4838.51	5517.43	5093.54	4657.12	5249.17			M+H, M+Na
5.68_374.1750n	374.175	413.122	1	5.67768	0.297533	0.767008	1	1.0294	St_WW	St_DR	100 - 11 - 1.61 - 0.0726	12047.2	34.54	20700.9	7511.5	6730.77	18624.4	11550.5	6616.2	10187.7	13976.6	15945.1	17645	6217.18	10639.5	12063.3	7843.84	6687.46	2933.93	2294.75	6000.82	3712.73	2616.37	4235.44	4547.81	6608.52	7000.06	2223.2	4236.65	4935.36	3367.6			M+Na, M+K
14.77_818.5610m/z		818.561	1	14.7748	0.680833	0.728143	1	1.141	St_WW	St_DR	100 - 37	11970.1	31.72	7236.17	9923.69	15990	9750.34	7422.74	14112.4	9000.79	10449.9	27811.4	9001.09	7689.55	8547.68	11478.5	8812.35	2337.66	3876.11	5451.52	3141.59	2385.93	5580.76	3741.99	3400.28	11526.5	3570.88	2749.71	3403.68	4696.13	3783.41
4.68_1317.3538m/z		1317.35	1	4.68217	0.8296	0.53256	0.984141	1.04226	St_WW	St_DR	100 - 56.7 - 15.8 - 2.55	11897.1	54.48	2615.05	15742.9	16083.4	31334.4	5924.21	4625.38	3577.59	21433	13258.6	19502.3	6822.69	8807.45	9251.08	4204.49	844.799	6149.03	5483.39	10096	1904.25	1829.11	1487.34	6974.03	5495.1	7736.88	2439.73	3507.12	3784.82	1805.12
11.95_1088.5596n	1088.56	1102.57	2	11.9542	0.549283	0.798636	1	1.6464	St_DR	St_WW	98.5 - 100 - 31.4 - 3.77 - 0.0335	11864.2	46.36	14338.2	13456.2	14674.3	14866.1	15426.6	10287.7	0	12992.9	369.922	6204.08	13681.8	9307.23	2928.85	4957.99	4631.98	5255.88	5002.97	4789.9	4958.67	4068.25	0	4227.75	153.315	2461.26	4892.47	3706.13	1198.26	2128.62			M+NH4, 2M+3H2O+2H
14.92_866.5870m/z		866.587	1	14.9235	0.25175	0.284578	0.940775	1.16068	St_DR	St_WW	100 - 51.4 - 29.3 - 27	11789.9	20.09	8178.11	12449.3	11849.9	13426.9	9821.82	17461.3	9341.78	11243.8	10711.6	8424.44	7201.73	9961.14	9985.59	13576	2641.96	4862.6	4040.03	4326.19	3157.08	6905.05	3883.75	3658.61	4439.45	3342.11	2575.27	3966.51	4085.33	5828.58
15.98_1034.6982n	1034.7	1098.75	1	15.9819	0.263183	0.330493	0.940775	1.24803	St_WW	St_DR	100 - 63.9 - 29.8	11734.7	44.79	16977.8	10751.4	8691.62	3259.25	7338.09	5312.88	13487.2	8729.23	8852.18	17079	7006.54	20745.6	12021	7709.7	5484.72	4199.43	2963.27	1050.14	2358.72	2100.98	5607.17	2840.39	3668.82	6775.52	2505.47	8260.86	4918.06	3310.01			M+NH4, M+ACN+Na
5.84_1056.4113m/z		1056.41	1	5.84362	0.514933	0.453035	0.973333	1.09266	St_WW	St_DR	100 - 45.6 - 19.8 - 10.1 - 5.12	11713	23.75	4052.66	10218.4	8851.27	12191	7819.69	18865.4	13039.6	15136.6	8879.78	15854.2	12036.5	10109.3	10660.1	9314.65	1309.22	3991.22	3017.7	3927.98	2513.53	7460.31	5421.08	4925.28	3680.26	6289.64	4304.13	4025.5	4361.3	3999.06
4.65_552.2222n	552.222	570.256	1	4.65357	0.360433	0.0372224	0.760777	1.40181	St_DR	St_WW	100 - 27.8 - 34.5 - 6.39 - 2.93	11656.9	23.71	16600.3	15792.7	11975.9	8280.12	8963.15	11263.2	8722.8	6980.19	11272.5	7239.3	5734.13	7647.9	10326.7	9008.41	5362.77	6168.49	4082.98	2667.88	2881.08	4454.03	3626.41	2271.27	4671.93	2871.95	2050.47	3045.38	4224.9	3867.58			M+NH4, M+K
14.14_529.3900m/z		529.39	1	14.1397	0.600733	0.565696	0.984141	1.11091	St_DR	St_WW	100 - 31.2 - 27.4 - 17.4 - 18.7 - 5.55	11643.9	8.66	8856.85	8905.78	11462.2	19478	13719.2	10151.3	8934.14	10749.4	10540.4	12155.9	9802.89	9652.27	9605.91	10862.9	2861.22	3478.52	3907.86	6275.85	4409.84	4014.33	3714.28	3497.73	4368.53	4822.45	3505.42	3843.52	3929.99	4663.78
6.36_631.2713n	631.271	649.305	1	6.35853	0.411917	0.141408	0.940775	3.09537	St_WW	St_DR	100 - 32.4 - 4.08	11633.5	67.38	144.662	2247.17	6549.18	2128.96	3121.9	6982.16	5134.55	477.866	23514.7	6248.28	12983.8	14424.5	18455.7	5329.91	46.7335	877.727	2232.84	685.958	1003.49	2761.09	2134.64	155.492	9745.76	2478.8	4642.87	5743.8	7550.65	2288.29			M+NH4, M+K
13.56_690.4303n	690.43	691.439	1	13.5618	0.5149	0.455258	0.974185	1.27294	St_DR	St_WW	100 - 44.2 - 23.3	11633.1	35.98	18874.2	9301.59	12817.8	11235.9	18131.4	6757.25	4313.57	14337.6	5613.85	11521.1	11332.1	7524.26	7712.5	5930.12	6097.35	3633.13	4370.01	3620.25	5828.09	2672.15	1793.32	4665.28	2326.68	4570.6	4052.26	2996.15	3155.35	2545.98			M+H-H2O, M+H
3.72_368.1118n	368.112	407.076	1	3.721	0.280333	0.714527	1	1.11505	St_DR	St_WW	100 - 9.81 - 2.45	11597	29.35	17538.5	11124	10925.3	5269.54	7002.51	15041.1	14278.1	12563.4	7406.76	8137.88	11110.5	12910.5	6442	14232.3	5665.84	4344.93	3724.81	1697.86	2250.86	5947.99	5935.97	4087.98	3069.76	3228.43	3973	5140.92	2635.57	6110.37			M+H, M+K
12.65_700.4500m/z		700.45	1	12.6464	0.829583	0.436181	0.968258	1.10506	St_DR	St_WW	100 - 58.2 - 31.5	11590.5	20.18	8775.42	11142.2	11239.5	12222.9	9866.3	17775.1	10112.2	11470.2	13155.7	11663.5	7064.6	8313.42	10300.6	11451.8	2834.92	4352.06	3831.91	3938.24	3171.38	7029.14	4204.06	3732.27	5452.43	4627.11	2526.23	3310.39	4214.19	4916.61
4.95_298.1206n	298.121	331.155	1	4.95107	0.4005	0.610385	1	1.06887	St_DR	St_WW	100 - 15.4 - 0.267	11588.9	14.27	8914.51	16944	12651.7	9785.09	9505.9	10588.7	12732.2	12600.7	8458.52	10448.9	11798.5	12301.9	9305.92	10980.6	2879.85	6618.17	4313.38	3152.78	3055.53	4187.31	5293.3	4100.12	3505.66	4145.24	4219.01	4898.6	3807.26	4714.3			M+H-H2O, M+H, M+CH3OH+H
15.98_970.6858m/z		970.686	1	15.9819	0.411933	0.351744	0.940775	1.1356	St_DR	St_WW	28.7 - 100	11514.8	23.9	9374.02	11497.7	9019.86	13625.1	15409.7	8183.85	13493.1	15554.5	9950.1	6477.31	10408.9	8183.17	7639.38	12765.1	3028.3	4490.91	3075.18	4390.05	4953.22	3236.3	5609.63	5061.24	4123.86	2569.65	3722.11	3258.53	3125.44	5480.44
5.56_463.1258m/z		463.126	1	5.56325	0.246017	0.85967	1	1.15349	St_WW	St_DR	100 - 13.9 - 2.12 - 0.0426	11452.4	41.13	9759.59	18056.9	5171.61	10464.1	9878.44	9539.56	6628.73	18107.8	16703.8	8920.87	10025.5	2935.17	17157.6	6315.81	3152.86	7052.87	1763.18	3371.57	3175.28	3772.42	2755.83	5892.08	6922.96	3539.05	3585.02	1168.78	7019.57	2711.57
8.62_423.2145m/z		423.214	1	8.61852	1.14432	0.0150478	0.656784	1.26466	St_WW	St_DR	100 - 12.2 - 13.1	11426.4	13.07	8263.61	11187.5	7958.88	9064.88	9893.88	6498.87	10378.5	11989.2	13964.9	11677.3	12016.5	9525.92	10917.4	9893.66	2669.58	4369.74	2713.45	2920.73	3180.24	2569.98	4314.76	3901.15	5787.81	4632.57	4296.98	3793.21	4466.57	4247.65
15.88_597.4871m/z		597.487	1	15.8847	0.263183	0.185396	0.940775	1.0934	St_WW	St_DR	100 - 91.6 - 78.2	11411.4	10.89	9022.19	9025	10883.1	10534.9	10714.8	12294.5	10581.3	9343.34	13835.6	10499.7	10942.4	12084.5	12044.8	11129.2	2914.64	3525.09	3710.42	3394.38	3444.1	4861.86	4399.09	3040.21	5734.21	4165.4	3912.9	4812.04	4927.8	4778.08
15.96_1002.6826m/z		1002.68	1	15.9648	1.05843	0.204169	0.940775	1.06776	St_WW	St_DR	94.9 - 78 - 100 - 93.5	11398.7	6.42	8524.19	12081.1	10067.1	11473.7	9972.95	10722.1	11886.3	12648.5	11062.9	11151	11908.4	11714.1	10604.7	10701.2	2753.76	4718.78	3432.2	3696.86	3205.66	4240.05	4941.62	4115.67	4585.08	4423.78	4258.31	4664.53	4338.6	4594.34
13.10_501.3948n	501.395	565.378	1	13.0984	0.698	0.123171	0.940775	1.18178	St_DR	St_WW	100 - 28.5 - 3.48 - 0.936	11376	16.63	9640.04	13148	13327.1	13209.8	9914.66	11467.9	8924.25	8220.86	11855	12748.5	9473.75	6678.46	10090	8316.02	3114.23	5135.49	4543.67	4256.24	3186.92	4534.96	3710.16	2674.97	4913.36	5057.56	3387.72	2659.35	4128.04	3570.32			M+H, M+ACN+Na
14.51_593.5253n	593.525	576.522	1	14.5059	0.795267	0.93622	1	1.23837	St_WW	St_DR	100 - 78 - 26.7	11367.7	58.22	11890.6	3590.4	9836.84	10389.9	4645.73	5061.57	18841.9	17929.3	7625	29613.1	5930.93	10173.9	7503.58	798.253	3841.29	1402.38	3353.71	3347.64	1493.3	2001.6	7833.32	5833.99	3160.21	11748	2120.84	4051.24	3069.88	342.714			M+H-H2O, M+H
12.85_286.2301n	286.23	287.237	1	12.8467	1.02412	0.86886	1	1.14369	St_DR	St_WW	100 - 24.5 - 4.21	11343.4	88.32	4548.53	29968.3	27378.2	5482.35	5369.83	4990.48	1666.41	7222.17	9000.68	28964	9232.13	3171.72	3508.64	8328.49	1469.41	11705.4	9334.15	1766.43	1726.06	1973.48	692.791	2350.01	3730.37	11490.5	3301.32	1262.98	1435.46	3575.67			M+H, 2M+H
14.03_648.5186n	648.519	649.526	1	14.0253	0.932567	0.343197	0.940775	1.10853	St_DR	St_WW	100 - 36.8 - 8.69 - 9.39 - 3	11332.5	16.84	9335.16	11191.6	13337.2	15909.6	10271.8	9476.94	9805.35	11204.5	9465.83	11110.9	13149.7	9154.47	9555.42	7920.04	3015.74	4371.33	4547.09	5126.11	3301.73	3747.65	4076.47	3645.8	3923.15	4407.89	4702.22	3645.3	3909.34	3400.32			M+H, M+K
8.78_461.2575n	461.258	462.265	1	8.78443	0.349	0.218068	0.940775	1.12427	St_DR	St_WW	100 - 15.3 - 3.24 - 0.467	11312.7	16.17	13101.1	10223.1	10927.8	12887.7	13306.7	10490.8	8252.04	9838.91	9959.05	10145.7	9936.29	7613.8	9763.87	13178.3	4232.32	3993.07	3725.66	4152.45	4277.25	4148.58	3430.7	3201.47	4127.57	4024.98	3553.12	3031.81	3994.62	5657.86			M+H, M+K
13.54_779.5173n	779.517	762.514	1	13.5447	1.45893	0.654259	1	1.07082	St_WW	St_DR	100 - 68.5 - 18.9 - 17.3 - 20.4 - 15.4	11291	23.72	7115.34	10150.9	12218.1	14649.7	9360.5	11618.1	8697.4	8826.41	18513.6	9666.16	12007.5	9498.44	11373	9151.83	2298.63	3964.85	4165.55	4720.19	3008.8	4594.36	3615.85	2872.01	7673.03	3834.72	4293.75	3782.27	4652.95	3929.16			M+H-H2O, M+K
15.96_629.4812m/z		629.481	1	15.9648	0.1831	0.0165689	0.656784	1.24756	St_WW	St_DR	100 - 37.8 - 54.1 - 22.7	11286.5	15.04	8345.48	8306.87	7247.32	10597	8942.68	8761.07	11128	14914.8	11276	9151.14	11428.3	10454.7	10446.8	11334.2	2696.02	3244.59	2470.86	3414.4	2874.5	3464.56	4626.36	4853.11	4673.36	3630.41	4086.64	4163.04	4274	4866.12
15.37_554.4463m/z		554.446	1	15.3698	0.394767	0.738386	1	1.03528	St_WW	St_DR	100 - 65.4 - 42.6 - 58.8	11221.2	19.25	9495.37	13081.2	8538.89	7106	11473.3	13344.7	12832.3	11587.3	7724.98	13070	8931.11	11211.3	13547	12476.9	3067.5	5109.41	2911.2	2289.57	3687.94	5277.16	5334.89	3770.37	3201.65	5185.07	3193.68	4464.32	5542.38	5356.71
13.74_717.4568m/z		717.457	1	13.7449	1.08132	0.417053	0.960957	1.0461	St_WW	St_DR	100 - 61.5 - 61	11194.5	7.21	8590.59	12774.7	8922.98	11456.7	10840.6	11873.7	10449.4	10995.4	12116.1	10469.2	12212	10057.1	10972.6	11539.3	2775.21	4989.69	3042.15	3691.39	3484.56	4695.45	4344.23	3577.77	5021.55	4153.29	4366.91	4004.73	4489.12	4954.17
15.00_633.4862m/z		633.486	1	15.0036	0.944017	0.856085	1	1.02113	St_DR	St_WW	100 - 51.8 - 42.4	11186.7	26.98	20711.3	7206.74	8481.24	7683.29	9146.86	7302.96	17774.7	14581.6	12247.4	14211.8	8703.49	9323.39	11049.8	6569.15	6690.84	2814.89	2891.54	2475.58	2940.13	2887.95	7389.66	4744.69	5075.97	5638.06	3112.28	3712.56	4520.72	2820.34
15.65_346.3613n	346.361	369.35	1	15.6501	0.715167	0.178939	0.940775	1.15317	St_DR	St_WW	100 - 22.9 - 4.58 - 0.434	11154.4	16.95	11175.6	10181.2	9976.01	7753.92	13036.7	13960.4	11996.7	12215.2	8611.21	9697.22	8790.06	9178.69	7670.36	11546.9	3610.3	3976.68	3401.16	2498.34	4190.45	5520.62	4987.52	3974.69	3568.95	3847.05	3143.24	3654.94	3138.12	4957.44			M+Na, M+CH3OH+H
15.65_1062.7714m/z		1062.77	1	15.6501	1.10993	0.810624	1	1.3353	St_WW	St_DR	100 - 64.7 - 40.4	11126	79.24	5106.23	5823.83	23197	7422.54	4992.03	6018.69	5765.2	4347.97	40759.1	6465.93	5649.19	6836.09	10119.1	3704.61	1649.58	2274.74	7908.62	2391.56	1604.62	2380.09	2396.82	1414.78	16892.8	2565.14	2020.09	2722.12	4139.95	1590.5
15.47_510.3951n	510.395	528.434	1	15.467	0.846767	0.180904	0.940775	1.12535	St_WW	St_DR	100 - 60.7 - 20.4	11084.2	11.91	8475.38	11188.6	6534.45	9219.76	11679.8	10790.9	11057.7	10579.9	9818.69	10829	12443.2	9225.46	12208.9	12484.3	2737.99	4370.18	2227.81	2970.63	3754.31	4267.27	4597.14	3442.56	4069.4	4296.04	4449.58	3673.56	4994.91	5359.87			M+H-H2O, M+NH4
15.90_1051.7695n	1051.77	1084.74	1	15.9018	1.27585	0.522003	0.981121	1.19958	St_WW	St_DR	100 - 68.5 - 35.4 - 23.5 - 27.8 - 25.2 - 30.2 - 37.6 - 22.5 - 17.1	11026.9	43.04	4296.62	8263.37	15804.5	7078.51	6188.05	12469.5	10245.6	6856.13	22402.4	10735	9145.53	10627.9	12556.7	4864.74	1388.03	3227.6	5388.3	2280.72	1989.06	4931.07	4259.49	2230.91	9284.76	4258.76	3270.35	4232	5137.24	2088.58			M+Na, M+CH3OH+H
10.76_678.3851n	678.385	696.419	1	10.7584	0.268917	0.315019	0.940775	1.12723	St_WW	St_DR	100 - 24.9 - 4.58	11005.4	18.15	10655	8066.44	8500.99	5578.49	10309.8	13103.8	12128.3	13586.2	11203.4	12290.1	7898.57	8775.9	11909.9	11374	3442.12	3150.68	2898.27	1797.41	3313.94	5181.91	5042.22	4420.78	4643.3	4875.68	2824.45	3494.55	4872.63	4883.22			M+H, M+NH4, M+K
15.20_571.4713m/z		571.471	1	15.2038	0.280333	0.641956	1	1.08294	St_DR	St_WW	100 - 64.7	10917.7	14.29	10410.8	8951.08	8136.24	15392.5	15215.9	8062.22	10255.1	11060.1	9889.23	11275.4	7267.42	11471.2	9681.66	9926.01	3363.22	3496.22	2773.92	4959.51	4890.92	3188.2	4263.47	3598.82	4098.63	4473.13	2598.76	4567.83	3960.98	4261.54
15.26_836.5548m/z		836.555	1	15.2553	0.165933	0.75746	1	1.01346	St_WW	St_DR	100 - 54.8 - 34.7	10888.5	9.47	8043.99	11737.3	9075.33	15016.3	10493.1	10385.2	10456.2	8985.58	9963.05	11650.8	11770.9	11069.5	11375.7	11404.2	2598.63	4584.48	3094.08	4838.31	3372.87	4106.81	4347.07	2923.8	4129.22	4622.08	4209.15	4407.87	4654.07	4896.18
5.80_1356.6594n	1356.66	1374.69	1	5.79785	0.217417	0.512244	0.980097	1.04131	St_WW	St_DR	100 - 57.6 - 16 - 2.72 - 0.0398	10848.9	27.68	3272.48	10318.2	9054.13	6835.44	9176.52	6016.57	28256.3	4533.36	12292.8	13798.2	10761.4	10391.6	12386.2	11779	1057.18	4030.21	3086.86	2202.4	2949.66	2379.25	11747.2	1475.1	5094.79	5473.98	3848.18	4137.93	5067.46	5057.1			M+H-H2O, M+NH4
6.01_888.4745n	888.474	906.508	1	6.00953	0.28035	0.475699	0.97873	1.48259	St_DR	St_WW	100 - 34.8 - 7.69 - 1.37	10793.6	63.56	1325.36	7414.52	6051.82	6835.12	31519.3	11561.3	10847.8	530.806	5641.32	2551.49	13805.6	9039.71	10200.5	9192.24	428.162	2896.05	2063.27	2202.29	10131.4	4571.92	4509.86	172.718	2338.07	1012.22	4936.76	3599.6	4173.26	3946.51			M+NH4, M+K
15.65_928.6152m/z		928.615	1	15.6501	0.760933	0.480294	0.979299	1.06958	St_DR	St_WW	100 - 75.5 - 58.6 - 36.7	10781.5	5.62	8023.04	11586.5	8835.11	13053.2	13004	9872.15	11096.8	10169.4	10082.5	11114.3	9876.45	10285.2	9771.35	9261.79	2591.86	4525.59	3012.19	4205.78	4179.96	3903.94	4613.38	3309.01	4178.73	4409.24	3531.72	4095.54	3997.68	3976.37
15.02_836.5297m/z		836.53	1	15.0208	0.463417	0.42966	0.967314	1.06043	St_WW	St_DR	100 - 48.2 - 31.3	10763.9	10.88	7290.13	10268.3	10877.9	12495.2	7900.25	11364.6	10857.2	9400.47	12487.6	9867.88	9797.89	11583.4	10486.8	11723.3	2355.09	4010.71	3708.66	4025.98	2539.42	4494.14	4513.78	3058.8	5175.55	3914.75	3503.63	4612.5	4290.37	5033.15
9.86_351.1942m/z		351.194	1	9.86005	0.577883	0.000485856	0.13127	1.65457	St_WW	St_DR	100 - 17.1	10711.5	17.69	4584.47	7783.98	5746.42	7835.92	6108.86	6529.11	6728.67	13105.5	12158.9	12478.6	8733.63	7612.82	9327.83	11563.5	1481.02	3040.36	1959.15	2524.76	1963.6	2581.94	2797.38	4264.36	5039.3	4950.45	3123.06	3031.41	3816.22	4964.57
12.10_1005.5282m/z		1005.53	1	12.1029	0.926867	0.452695	0.973333	1.05713	St_DR	St_WW	100 - 36.9	10630.7	13	10085.5	9830.57	10949.4	12999.1	11488.2	10441.1	8620.83	10484	7414.88	10982.3	11254.9	10769.3	9377.57	10110.5	3258.14	3839.74	3733.04	4188.36	3692.71	4128.93	3584.02	3411.37	3073.13	4356.87	4024.62	4288.32	3836.57	4340.74
5.23_281.1525n	281.152	345.17	1	5.2314	0.234583	0.607077	0.998975	1.03237	St_WW	St_DR	100 - 14.5 - 0.791	10604.5	10.01	6993.2	10898.9	13892.1	9258.45	9280.35	11154.3	10426.4	9756.95	10055.1	9974.49	12382.1	11583.4	9545.94	10933.4	2259.17	4257.04	4736.27	2983.1	2983.04	4410.96	4334.68	3174.8	4167.38	3957.04	4427.73	4612.49	3905.46	4694.04			M+ACN+Na, 2M+K, 2M+ACN+Na
7.62_433.2260n	433.226	434.233	1	7.62297	0.251767	0.348062	0.940775	1.07121	St_DR	St_WW	100 - 14.2 - 2.83	10540.3	10.86	11509.4	10710.7	9767.47	11223.8	11660.1	10509.2	8401.24	9154.69	10303.4	9600.92	9344.35	7450.84	9735.01	13287.9	3718.14	4183.53	3330.06	3616.35	3747.96	4155.86	3492.73	2978.83	4270.28	3808.84	3341.45	2966.91	3982.81	5704.9			M+H, M+K
6.56_562.2419n	562.242	601.213	1	6.55878	0.314667	0.0707028	0.90039	3.25394	St_WW	St_DR	100 - 20.8 - 29.1 - 4.68	10455.6	88.03	1160.9	2182.08	9368.55	2611.21	3666.85	1722.97	1779.94	1662.69	34687.7	9172.9	4184.17	5194.14	15596.7	2691.09	375.031	852.303	3194.05	841.339	1178.66	681.35	739.99	541.021	14376.4	3639.04	1496.22	2068.3	6380.94	1155.37			M+H, M+K
13.99_636.4290m/z		636.429	1	13.9909	0.5149	0.88273	1	1.00912	St_DR	St_WW	100 - 39.2 - 15.1 - 18.3	10444.2	23.07	8972.87	9847.42	9706.53	14169.5	8362.22	13562.1	8488.57	10021.4	10918.5	10630.8	5818.45	9174.91	10919.7	14964.4	2898.7	3846.32	3309.28	4565.46	2687.92	5363.13	3529.04	3260.85	4525.23	4217.43	2080.62	3653.44	4467.48	6424.68
12.86_517.3896m/z		517.39	1	12.8638	0.41765	0.790358	1	1.08993	St_DR	St_WW	100 - 23.1 - 3.05	10403.4	15.2	6775.27	7849.22	9913.04	19891.9	9830.01	9878.33	8686.18	8446.08	9788.49	12518.3	9730.34	8339.15	8533	9459.64	2188.76	3065.84	3379.69	6409.23	3159.71	3906.38	3611.19	2748.26	4056.88	4966.2	3479.47	3320.64	3491.04	4061.31
4.77_464.2264n	464.226	503.192	1	4.76798	0.49775	0.57494	0.987959	1.05683	St_DR	St_WW	100 - 15.5 - 4.84 - 0.711	10371.2	19.5	8051.52	8821.46	9348.73	14052.1	9810.2	10884.5	11630	8659.51	7128.79	9841.02	8729.66	7534.02	14479.7	12321.9	2601.06	3445.59	3187.3	4527.63	3153.35	4304.28	4835.04	2817.71	2954.55	3904.1	3121.64	3000.04	5923.97	5290.15			M+H, M+NH4, M+K
15.96_955.6507n	955.651	988.684	1	15.9648	0.909683	0.211491	0.940775	1.08455	St_WW	St_DR	100 - 78	10360.3	10.6	7530.69	10821.5	9226.39	9613.56	8677.32	10371.3	10627.5	12034.2	10650.3	9106.66	11195.1	10737.9	9189.51	9608.15	2432.8	4226.8	3145.59	3097.52	2789.2	4101.32	4418.25	3915.8	4414.06	3612.76	4003.25	4275.82	3759.63	4125.07			M+CH3OH+H, M+2Na-H
5.76_704.2619m/z		704.262	1	5.76352	0.46345	0.485602	0.979299	1.09867	St_WW	St_DR	100 - 34.8 - 27.3 - 14.7	10358.6	24.78	9143.47	13103.6	7801.79	6779.54	6611.55	12643.6	9914.59	13895.8	13426.6	7741.86	7470.64	10427	10708.8	8839.41	2953.82	5118.17	2659.89	2184.39	2125.19	4999.9	4121.89	4521.54	5564.7	3071.32	2671.43	4152.04	4381.22	3795.03
14.64_820.5326m/z		820.533	1	14.6374	1.17858	0.757203	1	1.04121	St_WW	St_DR	100 - 54.9	10354.5	29.39	6522.66	9146.11	9188.01	10685.1	8047.67	16950.1	9072.96	7933.37	12487.3	8774.97	16068.8	8378.91	10894.9	7943.18	2107.16	3572.4	3132.5	3442.78	2586.81	6702.91	3771.99	2581.42	5175.42	3481.18	5746.03	3336.47	4457.33	3410.25
6.10_448.2324n	448.232	466.266	1	6.09537	0.394767	0.338467	0.940775	1.30485	St_DR	St_WW	100 - 17.4 - 7.8 - 1.01 - 0.38 - 0.033	10313.2	54.54	5103.13	7074.98	5988.68	19305.2	8113.54	17171.3	9435.57	17892.2	3197.04	7941.81	4837.14	6623.69	6585.08	8249.1	1648.58	2763.43	2041.74	6220.2	2607.98	6790.39	3922.74	5821.93	1325.02	3150.65	1729.71	2637.55	2694.1	3541.59			M+NH4, M+Na, M+K
5.47_1372.6557n	1372.66	1390.69	1	5.466	0.297517	0.0549644	0.830094	2.70018	St_WW	St_DR	100 - 59.7 - 21.6 - 5.7 - 0.906	10309.1	75.83	6181.68	1313.96	9406.45	3344.49	2567.24	1844.24	2067.44	17655.5	2181.26	22792.6	6464.9	6992.32	13266.6	2810.47	1997.01	513.22	3206.98	1077.6	825.202	729.303	859.515	5744.89	904.032	9042.2	2311.79	2784.33	5427.67	1206.62			M+H-H2O, M+NH4
5.71_746.2799n	746.28	764.314	1	5.71202	0.463433	0.282686	0.940775	1.16729	St_DR	St_WW	100 - 40 - 24.4 - 1.58	10307.7	16.09	7747.86	14829.7	10370.1	9522.73	7112.91	13618.2	8952.17	7671.29	8524.72	8493.97	8618.17	7648.63	11846.3	9010.14	2502.96	5792.36	3535.5	3068.25	2286.34	5385.33	3721.77	2496.15	3533.1	3369.7	3081.77	3045.67	4846.58	3868.33			M+H, M+NH4, M+K
4.52_177.0552m/z		177.055	1	4.51623	0.566417	0.877061	1	1.01652	St_DR	St_WW	100 - 5.48	10298.7	18.62	11951.2	8634.67	11251.1	8552.85	7688.66	11723.4	12288.9	9900.63	9718.24	7061.95	11610.3	12575.6	8697.15	11355.3	3860.84	3372.63	3835.88	2755.75	2471.41	4636	5108.97	3221.55	4027.76	2801.59	4151.73	5007.61	3558.2	4875.17
14.91_726.5202n	726.52	691.506	1	14.9063	0.978333	0.28452	0.940775	1.12262	St_WW	St_DR	89.7 - 100 - 76.2 - 17.1	10246.1	17.93	8497.73	8887.24	7412.73	9866.65	8806.77	8008.86	12408.5	11605.8	8614.1	13516.8	8975.69	11772.6	9525.43	7712.09	2745.21	3471.28	2527.25	3179.06	2830.81	3167.1	5158.73	3776.4	3570.15	5362.33	3209.62	4687.82	3897.07	3311.04			M+H-2H2O, M+H
15.47_1076.7010m/z		1076.7	1	15.467	2.32283	0.4267	0.965538	1.1929	St_WW	St_DR	100 - 79.8 - 63 - 43.3 - 54.6 - 45.7 - 61 - 76.5	10213.8	31.14	5701.21	8691.49	9933.09	6087.22	6240.18	12662.3	10620	6295.01	13203.5	10689.7	13872.3	10217.4	12339.6	4879.3	1841.79	3394.82	3386.53	1961.32	2005.82	5007.32	4415.16	2048.32	5472.24	4240.77	4960.61	4068.57	5048.41	2094.83
12.65_607.2571m/z		607.257	1	12.6464	0.251767	0.549386	0.984141	1.35827	St_DR	St_WW	100 - 27.1 - 21.3 - 4.13	10184.1	57.06	3745.81	3694.94	18267.2	16203.9	4527.39	17170	7679.73	7038.75	15898.5	6612.78	9871.96	4262.42	5616.79	3184.1	1210.09	1443.21	6227.92	5220.95	1455.26	6789.88	3192.77	2290.33	6589.2	2623.4	3530.11	1697.29	2297.95	1367.03
15.40_565.4875m/z		565.488	1	15.4041	0.514917	0.283868	0.940775	1.26253	St_WW	St_DR	100 - 54.4 - 31.4	10152.2	46.21	5740.35	7643.91	4932.78	5295.65	6443.67	6809.24	19422.7	9791.29	8180.43	19641.6	5066.09	10095.2	11390.6	6900.33	1854.43	2985.65	1681.75	1706.27	2071.23	2692.71	8074.8	3185.97	3390.41	7792.15	1811.58	4019.9	4660.17	2962.52
10.52_678.3852n	678.385	696.419	1	10.5238	0.394783	0.0338852	0.750423	1.47071	St_WW	St_DR	100 - 22.7 - 3.64 - 0.511	10149.6	21.62	5522.68	5864.94	7102.12	9816.79	6476.69	7663.35	5861.7	15003.5	13658.6	10681.8	6321.37	9276.78	6306	9799.35	1784.11	2290.8	2421.35	3163	2081.84	3030.47	2436.94	4881.98	5660.87	4237.65	2260.46	3694	2579.93	4207.16			M+H-H2O, M+H, M+NH4, M+K, M+2Na-H
9.08_290.2695m/z		290.27	1	9.08197	0.2174	0.0176455	0.660916	1.30528	St_DR	St_WW	100 - 9.82 - 0.451	10127.1	13.15	11729.1	8383.53	13023.4	9420.82	7079.94	11280.4	9972.91	7120.77	9372.14	6690.11	6921.1	8792.64	7309.25	8104.13	3789.11	3274.54	4440.1	3035.41	2275.74	4460.82	4146.14	2317.02	3884.32	2654.08	2474.92	3501.22	2990.38	3479.35
8.20_465.2526n	465.253	448.249	1	8.20083	0.463433	0.351809	0.940775	1.08117	St_DR	St_WW	100 - 13.5 - 2.77 - 0.442 - 0.0347	10114.9	13.67	11414.4	9370.58	9629.89	11390.9	11384.2	9887.45	7726.66	8765.2	9566.2	9172.26	9034.23	6988.46	9240.86	12720.9	3687.43	3660.07	3283.15	3670.18	3659.28	3909.99	3212.28	2852.09	3964.75	3638.79	3230.55	2782.8	3780.64	5461.48			M+H-H2O, M+NH4
6.03_637.8074n	637.807	1339.66	1	6.0267	0.217417	0.499308	0.980097	1.09227	St_WW	St_DR	100 - 59 - 18 - 4.37 - 0.365 - 4.87	10108.1	41.76	7283.74	23687.2	7121.58	4649.06	6101.52	12223.3	3713.4	9316.04	4684.37	15575.1	8101.79	8310.21	16214.9	8554.36	2353.03	9252.02	2427.99	1497.94	1961.25	4833.7	1543.81	3031.33	1941.45	6178.89	2897.12	3309.12	6633.87	3672.65			M+CH3OH+H, 2M+ACN+Na
7.37_875.4209m/z		875.421	1	7.37122	0.2975	0.748548	1	1.46983	St_WW	St_DR	100 - 35.3 - 11.2 - 2.05	10101.3	65.36	6788.13	3087.75	16431.6	4967.6	2664.37	6546.15	7621.32	842.061	2224.73	7900.46	12631.3	16914.7	16858.5	13337.1	2192.92	1206.05	5602.08	1600.58	856.425	2588.67	3168.49	273.997	922.047	3134.24	4516.83	6735.41	6897.2	5726.04
7.04_1370.6496n	1370.65	1353.65	1	7.03938	0.349017	0.406473	0.956765	1.77233	St_DR	St_WW	100 - 65.4 - 20.8 - 13.8 - 6.14 - 22.4 - 11.7	10077.5	47.64	5004.08	23129	4273.95	1517.51	5320.71	13931.5	17365.9	4664.45	5504.66	8316.77	1195.54	6396.77	9371.37	4352.54	1616.58	9033.99	1457.13	488.945	1710.27	5509.2	7219.69	1517.76	2281.43	3299.4	427.514	2547.19	3834.04	1868.68			M+H-H2O, M+NH4
0.72_118.0866m/z		118.087	1	0.717533	0.743717	0.0192391	0.666905	1.72301	St_DR	St_WW	100 - 2.87 - 0.0649	10047.4	25.7	7357.87	8019.94	14651.7	8379.76	6631.58	18393.8	6896.92	4318.83	6213.09	7161.08	3482.09	7718.38	6242.36	5683.05	2376.98	3132.52	4995.25	2699.98	2131.63	7273.82	2867.33	1405.3	2575.04	2840.92	1245.16	3073.45	2553.89	2439.91
15.50_524.4577n	524.458	563.484	1	15.5014	0.829583	0.520164	0.980796	1.16694	St_WW	St_DR	100 - 53.9	10041	30.02	8331.52	7989.64	5623.82	9328.75	10003.2	5824.47	13130.5	18155.2	7054.75	13101.4	7935.79	9829.8	8537.16	5672.86	2691.52	3120.69	1917.35	3005.75	3215.39	2303.29	5458.85	5907.49	2923.87	5197.54	2837.76	3914.21	3492.74	2435.53			M+Na, M+K
15.65_450.3922n	450.392	473.381	1	15.6501	0.612183	0.22636	0.940775	1.27734	St_DR	St_WW	100 - 36 - 39.8 - 57.7	10013.2	32.21	13340.6	6785.5	9582.77	11349.3	15865.2	6024.52	7144.21	12968.5	7335.57	6900.43	9098.84	6510.06	6703.48	5356.7	4309.71	2650.36	3267.09	3656.79	5099.63	2382.39	2970.13	4219.8	3040.26	2737.51	3253.65	2592.3	2742.55	2299.79			M+H-H2O, M+Na, M+ACN+H
15.87_634.4467n	634.447	617.443	1	15.8675	0.944017	0.952831	1	1.01624	St_DR	St_WW	100 - 37.7	9986.99	15.97	6838.87	13829.6	11487.4	7447.71	8778.46	13252.8	8273.99	9348.66	8797.44	8282.47	8087.83	11679.7	11693.2	10902.5	2209.31	5401.75	3916.45	2399.67	2821.71	5240.83	3439.82	3041.94	3646.13	3285.79	2892.13	4650.84	4783.94	4680.76			M+H-H2O, 2M+H
0.65_109.0017n	109.002	110.009	1	0.6546	0.2174	0.231555	0.940775	1.08477	St_DR	St_WW	100 - 10.2 - 8.99	9882.13	11.27	9878.38	8320.78	9206.49	11772.7	9397.05	9862	10737.5	8661.21	11092.4	9057.27	7015.32	9462.68	9172.06	9308.36	3191.23	3250.03	3138.8	3793.21	3020.55	3899.93	4464.01	2818.26	4597.28	3593.17	2508.61	3768.03	3752.49	3996.36			M+H, M+ACN+H
10.94_260.2141n	260.214	261.222	1	10.9414	0.251767	0.142844	0.940775	1.1908	St_DR	St_WW	100 - 11.4 - 0.0917	9791.58	14.68	9023.48	8504.37	9534.28	10647.9	12003.4	12480.6	6347.03	8291.5	8451.1	10252.7	7442.24	6461.55	8975.77	7683.86	2915.05	3321.74	3250.56	3430.77	3858.32	4935.46	2638.71	2697.96	3502.59	4067.41	2661.27	2572.98	3672.19	3298.91			M+H-H2O, M+H
15.82_653.5942n	653.594	654.604	1	15.816	0.331833	0.454587	0.974185	1.32622	St_DR	St_WW	100 - 34.4 - 4.26 - 0.912	9761.98	173.8	179.293	0.807174	52229.3	9205.96	34.2152	5745.53	938.759	2922.83	35691.9	578.069	4015.14	197.966	7890.73	228.8	57.9211	0.315276	17806.7	2966.19	10.998	2272.07	390.279	951.056	14792.7	229.33	1435.77	78.8297	3228.28	98.2307			M+H-H2O, M+H
4.64_194.1307n	194.131	195.138	1	4.6364	0.383333	0.696946	1	1.13616	St_DR	St_WW	100 - 5.5	9742.62	23.18	16027.8	5845.84	5340.47	11965.5	11966.8	6270.92	10781	11059.2	10156.9	6409.22	8457.76	5880.38	7878.82	10183.1	5177.82	2283.34	1820.74	3855.33	3846.55	2479.83	4482.09	3598.52	4209.57	2542.64	3024.41	2341.56	3223.4	4371.92			M+H-H2O, M+H
5.08_568.2426m/z		568.243	1	5.08267	0.165917	0.0518856	0.830094	1.61506	St_DR	St_WW	100 - 18.7	9738.52	36.51	4881.33	10317.2	13204	15356.7	5372.01	10621.2	8417.23	6573.53	4552.57	5857.18	3901.85	3698.26	9559.8	8065.59	1576.92	4029.81	4501.69	4947.96	1726.76	4200.14	3499.38	2138.95	1886.83	2323.64	1395.26	1472.64	3911.13	3462.8
11.95_1102.8218m/z		1102.82	2	11.9542	0.549283	0.794176	1	1.6503	St_DR	St_WW	100 - 53.7 - 10 - 0.605	9689.99	46.6	11716.6	10971.5	12231	12127.3	12552.3	8231.3	0	10526.2	383.193	4939.35	11285.9	7609.82	2375.5	3981.52	3785.06	4285.37	4169.97	3907.44	4034.75	3255.07	0	3425.09	158.816	1959.52	4035.73	3030.22	971.87	1709.39
10.96_279.2319m/z		279.232	1	10.9586	0.99555	0.015613	0.656784	1.31456	St_WW	St_DR	100 - 10.8 - 0.675	9590.58	16.65	5552.24	6896.49	6206.18	8173.19	7482.8	7569.17	9189.36	11766.2	11839.9	10339	8249.31	7075.72	8763.71	9100.25	1793.66	2693.71	2115.9	2633.42	2405.24	2993.23	3820.38	3828.59	4907.07	4101.65	2949.87	2817.54	3585.43	3907.02
5.90_676.2625m/z		676.262	1	5.8951	0.38335	0.180334	0.940775	1.24171	St_WW	St_DR	100 - 28.8 - 6.59 - 1.08	9586.09	25.51	7419.46	8951.96	5004.89	3392.05	6864.46	10920	11487.6	14286.4	11229.9	7812.19	7447.45	9665.2	8643.27	8018.23	2396.87	3496.56	1706.34	1092.93	2206.48	4318.31	4775.85	4648.62	4654.27	3099.22	2663.13	3848.67	3536.16	3442.47
15.44_680.5351m/z		680.535	1	15.4384	0.36615	0.376093	0.942156	1.0964	St_WW	St_DR	100 - 53.1 - 26.4 - 20.7	9585.36	16.13	6418.18	11459.1	5501.3	8137.8	8873.41	8533.8	12274.3	11004.5	7402.98	11517.4	8511.86	10353	8228.36	10079.4	2073.41	4475.84	1875.58	2622.02	2852.23	3374.69	5102.92	3580.75	3068.19	4569.15	3043.76	4122.56	3366.4	4327.38
15.82_680.5138m/z		680.514	1	15.816	0.200233	0.748704	1	1.03389	St_WW	St_DR	100 - 97.2 - 69.6 - 91.9	9580.46	22.32	8137.94	9450.1	6526.16	6858.77	8124.79	15111.6	10655.3	9759.22	5839.92	10798.1	8320.61	9105.03	10674.6	12565.7	2628.98	3691.13	2224.99	2209.91	2611.6	5975.89	4429.82	3175.54	2420.38	4283.78	2975.37	3625.61	4367.23	5394.83
14.51_379.2856m/z		379.286	1	14.5059	0.200233	0.0170742	0.656784	1.35872	St_WW	St_DR	100 - 14.8	9570.1	20.28	7808.15	7505.98	5029.61	6767.59	9401.97	5127.18	7663.67	13282.5	10702.7	9032.52	7730.1	9645.7	8851.46	7745.71	2522.44	2931.77	1714.76	2180.54	3022.13	2027.54	3186.09	4321.98	4435.79	3583.35	2764.21	3840.9	3621.33	3325.47
4.93_363.1809m/z		363.181	1	4.9339	0.33185	0.224894	0.940775	1.20726	St_DR	St_WW	100 - 11.5 - 1.3	9557.15	26.41	6184.03	13648.4	10192.5	10775.2	7267.04	8207.12	10625.8	11310.3	6681.06	10773.7	7038.53	5761.81	8828.87	5020.69	1997.77	5330.94	3474.98	3471.8	2335.89	3245.5	4417.56	3680.23	2768.99	4274.1	2516.91	2294.34	3612.09	2155.53
4.52_771.2374m/z		771.237	1	4.51623	0.297517	0.382404	0.94316	1.01471	St_DR	St_WW	100 - 23.9 - 4.78 - 0.491	9546.34	41.72	13749.7	7272.32	5514.25	11672.1	15269.6	5605.07	7741.39	10037.3	17020.1	4410.88	8885.63	1517.1	23272.9	711.893	4441.88	2840.51	1880	3760.77	4908.18	2216.52	3218.4	3266.01	7054.06	1749.87	3177.41	604.108	9521.45	305.637
4.18_241.1077m/z		241.108	1	4.1844	0.268883	0.149869	0.940775	1.38165	St_DR	St_WW	100 - 7.06 - 0.596	9543.9	29.62	6172.22	6650.59	12918.1	10628.6	11301.3	7061.23	12075.3	3666.01	1066.25	13312.5	3306.08	7244.9	9107.2	10650.3	1993.95	2597.66	4404.22	3424.55	3632.64	2792.36	5020.18	1192.88	441.913	5281.28	1182.22	2884.91	3725.96	4572.51
14.37_663.4391m/z		663.439	1	14.3743	1.26442	0.9776	1	1.00506	St_DR	St_WW	75.9 - 100 - 26.7	9511.36	16.57	7942.33	10506	7147.95	7797.27	9375.53	11313.2	12497.2	9100.78	7767.64	12198.8	8309.59	9329.2	10936.3	8602.19	2565.79	4103.54	2436.98	2512.3	3013.63	4473.82	5195.6	2961.29	3219.33	4839.46	2971.43	3714.88	4474.31	3693.18
3.69_397.0911m/z		397.091	1	3.68667	0.280333	0.863242	1	1.00436	St_DR	St_WW	100 - 7.72 - 4.69	9496.27	13.93	7504.53	12860.4	9418.77	6116.46	8016.07	9501.87	13055.8	8720.09	10115.1	8831.08	11737.1	10263	7855.15	8663.75	2424.35	5023.17	3211.17	1970.74	2576.65	3757.51	5427.81	2837.42	4192.23	3503.43	4197.06	4086.73	3213.72	3719.61
13.03_758.4526n	758.453	741.48	1	13.0298	0.829583	0.68102	1	1.02162	St_WW	St_DR	100 - 79.9 - 42.1	9492.6	9.96	6660.19	9095.42	8256.44	13500.6	9173.38	9325.14	9030.56	8446.45	11125.4	9550.25	10287.7	8676.93	9417.86	8943.57	2151.59	3552.6	2814.9	4349.94	2948.65	3687.62	3754.36	2748.38	4610.98	3788.74	3678.79	3455.14	3853.06	3839.75			M+H-H2O, M+NH4, M+2Na-H
6.54_1196.6422m/z		1196.64	1	6.54162	0.446267	0.566288	0.984246	1.18647	St_WW	St_DR	100 - 44.7 - 11.2 - 0.816	9447.11	49.11	6559.84	7270.37	4690.81	3972.01	16740.6	7612	8890.84	3757.01	5161.36	12215.1	6892.48	9257.96	17132.3	11713.6	2119.17	2839.75	1599.26	1279.79	5381.02	3010.16	3696.27	1222.49	2139.15	4845.93	2464.68	3686.51	7009.2	5028.98
15.02_834.5342m/z		834.534	1	15.0208	0.28035	0.310623	0.940775	1.11816	St_WW	St_DR	100 - 66.8	9409.98	16.2	6535.13	14034.8	8621.96	6720.94	4970.98	8450.12	9575.34	7370.77	8665.1	11103.9	7761.81	9472.29	10572.7	10923.2	2111.19	5481.87	2939.52	2165.51	1597.85	3341.6	3980.85	2398.36	3591.28	4405.1	2775.55	3771.85	4325.55	4689.66
7.21_444.1433n	444.143	483.107	1	7.2053	0.314667	0.37375	0.942156	1.36397	St_DR	St_WW	100 - 14.6 - 4.11 - 0.317	9372.11	42.49	6745.58	19628	8181.68	8421.33	6990.12	12604.8	3033.37	6040.49	3740.16	4769.46	11283.5	5087.9	6627.49	10549.5	2179.17	7666.52	2789.41	2713.38	2246.87	4984.55	1261.09	1965.5	1550.12	1892.12	4034.86	2026	2711.45	4529.21			M+H-H2O, M+H, M+K
15.87_690.5241m/z		690.524	1	15.8675	0.612183	0.910954	1	1.02098	St_WW	St_DR	100 - 69.1 - 65.2	9361.71	56.56	8541.74	7156.84	4538.51	8248.06	8373.38	4872.31	22454.5	13785	5231.1	19032.6	6336.83	9333.44	7498	4314.91	2759.43	2795.4	1547.33	2657.55	2691.5	1926.75	9335.23	4485.49	2168.05	7550.55	2265.99	3716.56	3067.6	1852.52
7.74_618.8245m/z		618.824	2	7.7374	0.246017	0.435865	0.968258	1.19354	St_WW	St_DR	100 - 77.2 - 17 - 5.13	9360.84	62.14	1779.99	21824.7	3875.3	6790.59	8087.94	10649.5	1892.22	2872.35	5576.5	18774.7	7465.12	5255.57	10148.2	15433.5	575.028	8524.53	1321.22	2187.95	2599.75	4211.35	786.67	934.628	2311.2	7448.24	2669.45	2092.76	4151.84	6626.05
5.18_493.2112m/z		493.211	1	5.17992	0.417667	0.581323	0.988132	1.08836	St_WW	St_DR	100 - 3.66	9285.17	23.32	9857.83	5996	7108.8	7098.46	11834.7	9282.22	8541.58	9832.66	8545.25	9661.44	14115	9658.01	7167.26	6016.57	3184.59	2341.99	2423.63	2287.14	3804.09	3670.65	3551.08	3199.43	3541.61	3832.85	5047.38	3845.81	2932.29	2583.1
5.86_330.1477n	330.148	331.155	1	5.86078	0.314683	0.445	0.971704	1.10685	St_WW	St_DR	100 - 12.9 - 0.185	9255.56	29.21	6538.67	16055.8	8422.63	5399.69	5626.28	8445.86	8045.39	9783	7333.33	6708.16	14815.1	8158.89	8239.64	9750.78	2112.33	6271.27	2871.56	1739.8	1808.49	3339.92	3344.79	3183.28	3039.33	2661.24	5297.74	3248.86	3371.02	4186.31			M+H-H2O, M+H
15.65_548.4102n	548.41	566.444	1	15.6501	0.183083	0.402017	0.952751	1.08997	St_WW	St_DR	100 - 84.4	9215.46	13.9	6997.48	11153.8	9000.64	3860.64	6730.9	10128.4	11311.6	7583.42	8657.2	10026.5	7958.91	9231.59	9749.64	11301	2260.55	4356.58	3068.62	1243.91	2163.55	4005.28	4702.69	2467.56	3588.01	3977.67	2846.03	3676.01	3988.8	4851.85			M+NH4, M+K
5.78_772.4268n	772.427	755.424	1	5.78068	0.4005	0.555019	0.984141	1.64738	St_DR	St_WW	100 - 30.5 - 6.93 - 0.596	9207.72	136.31	45000.8	2669.59	7033.85	3965.47	2241.52	912.272	2630.5	20964.7	724.721	1831.76	1913.79	10718.1	2038.8	933.278	14537.6	1042.72	2398.08	1277.68	720.504	360.758	1093.61	6821.66	300.363	726.688	684.354	4267.94	834.118	400.684			M+H-H2O, M+NH4, M+K
13.76_582.4029n	582.403	583.416	1	13.7621	0.331817	0.982947	1	1.01678	St_WW	St_DR	100 - 60.2 - 41.4	9098.55	13.28	7265.98	8899.43	8350.99	8789.02	8333.44	10674.8	10325.3	6769.4	11963.2	10386.7	6697.89	7875.21	10459.7	9537.77	2347.29	3476.05	2847.13	2831.85	2678.66	4221.36	4292.64	2202.68	4958.21	4120.56	2395.1	3135.9	4279.29	4094.85			M+H-H2O, M+H
10.29_364.2606n	364.261	409.235	1	10.2949	0.497767	0.0228927	0.688848	1.24111	St_WW	St_DR	100 - 12.5	9081.57	12.25	5130.58	6861.91	6777.24	7598.89	8443.54	7119.95	9288.96	10291.9	10281.4	7866.09	9168.09	7386.82	9084.05	9492.69	1657.44	2680.21	2310.59	2448.38	2714.05	2815.58	3861.79	3348.87	4261.15	3120.61	3278.42	2941.42	3716.49	4075.5			M+K, M+2Na-H
4.80_236.1052n	236.105	219.102	1	4.80232	0.200233	0.122257	0.940775	1.40164	St_DR	St_WW	100 - 7.5 - 0.999	9070.7	30.89	5944.28	7562.66	14778.9	13156.2	5647.35	9401.24	7004.24	7581.15	3235.62	5255.06	5575.99	6836.5	7320.14	9495.94	1920.31	2953.91	5038.63	4238.97	1815.26	3717.72	2911.94	2466.82	1341.01	2084.77	1993.92	2722.29	2994.83	4076.89			M+H-2H2O, M+H-H2O, M+H
14.17_1010.6425m/z		1010.64	1	14.174	1.19575	0.375292	0.942156	1.05289	St_WW	St_DR	100 - 89.8 - 99 - 73.3 - 94.6 - 64.6	9053.55	9.11	9560.35	9519.41	7746.22	8302.84	8042.02	7888.69	9131.5	8823.58	8737.05	9730.92	10226.1	10035	8289.57	7532.64	3088.49	3718.2	2640.95	2675.2	2584.99	3119.58	3796.33	2871.09	3621.1	3860.42	3656.75	3995.91	3391.45	3233.99
5.86_746.2774n	746.277	764.311	1	5.86078	0.560683	0.952435	1	1.06158	St_DR	St_WW	100 - 34.6 - 16.7 - 1.35 - 3.23 - 0.243	9000.78	20.32	6003.28	15262	8757.79	5544.41	5878.25	12317.7	9242.13	7565.26	8676.12	5817.71	7692.12	8542.98	11173.5	9883.18	1939.37	5961.2	2985.82	1786.42	1889.48	4871.02	3842.32	2461.65	3595.85	2307.98	2750.63	3401.81	4571.31	4243.15			M+NH4, M+K
5.98_440.2496m/z		440.25	1	5.98092	0.33185	0.371163	0.942156	1.27451	St_WW	St_DR	100 - 12.6 - 1.5 - 0.933 - 0.0152	9000.64	46.79	2315.95	4266.89	6402.06	13688.2	3129.06	14726.2	4905.79	15512.4	11429	5896.68	2390.03	10072.7	7509.84	10193.7	748.171	1666.61	2182.68	4410.39	1005.79	5823.49	2039.53	5047.57	4736.81	2339.31	854.652	4010.93	3072.44	4376.49
14.59_993.5637m/z		993.564	1	14.5917	0.497767	0.547581	0.984141	1.04442	St_WW	St_DR	100 - 56.9	8974.11	11.5	7367.55	8445.06	7735.66	5914.27	8352.23	10798	11534.2	8051.59	9042.21	8410.76	9574.39	7489.06	10128.2	10122.5	2380.1	3298.57	2637.35	1905.59	2684.7	4270.06	4795.22	2619.89	3747.58	3336.69	3423.71	2982.13	4143.69	4345.91
4.97_252.1216n	252.122	217.108	1	4.96823	0.200267	0.967749	1	1.03302	St_DR	St_WW	100 - 5.23	8957.15	18.6	7729.52	9528.74	8029.89	15910.3	7674.5	6477.39	7349.68	9934.45	8868.79	11092.6	6190.63	9092.47	7994.7	7522	2497.04	3721.85	2737.66	5126.36	2466.86	2561.48	3055.56	3232.55	3675.7	4400.63	2213.71	3620.61	3270.81	3229.42			M+H-2H2O, M+2Na-H
14.31_742.5152m/z		742.515	1	14.3056	0.978333	0.0623342	0.853888	1.57163	St_WW	St_DR	100 - 50.6	8914.49	39.73	4142.85	5905.11	5144.15	4507.83	3201.66	6510.01	10293.2	4231.45	14327.2	9450.51	6560.13	10207.4	11687.1	5937.65	1338.36	2306.49	1753.81	1452.44	1029.13	2574.38	4279.31	1376.86	5937.95	3749.17	2345.84	4064.59	4781.46	2549.21
14.34_582.4327n	582.433	583.417	1	14.3399	0.915417	0.833256	1	1.01928	St_WW	St_DR	100 - 43.2	8914.31	9.81	7435.33	8652.25	7883.27	8773.02	9277	9919.43	9279.75	7617.27	10389.1	10509	8159.98	7477.86	9816.27	8430.74	2402	3379.5	2687.67	2826.69	2981.96	3922.64	3857.96	2478.57	4305.79	4169.07	2917.93	2977.67	4016.06	3619.57			M+H-2H2O, M+H
14.59_857.5659n	857.566	858.573	1	14.5917	0.915417	0.81993	1	1.01481	St_DR	St_WW	100 - 64.4	8861.49	6.39	7375.27	8732.34	8812.15	9136.92	8051.58	10317.4	9604.8	9030.79	9492.31	8813.33	7713.28	8908.28	8787.05	8379.87	2382.6	3410.78	3004.36	2943.94	2588.06	4080	3993.1	2938.51	3934.12	3496.39	2758.19	3547.26	3594.98	3597.73			M+H, M+Na
15.50_510.4022n	510.402	511.409	1	15.5014	0.54925	0.144559	0.940775	1.14231	St_WW	St_DR	100 - 30.7 - 11.1 - 10.1 - 9.07	8810.89	11.91	7853.43	8357.62	5894.97	7152.07	8440.28	7923.57	8370.4	8520.38	8021.77	9204.83	7066.14	7472.57	9645.61	11744.9	2537.07	3264.42	2009.8	2304.42	2713	3133.37	3479.91	2772.43	3324.65	3651.71	2526.78	2975.57	3946.23	5042.46			M+H, M+Na
14.56_650.4687n	650.469	651.476	1	14.5573	0.863917	0.344123	0.940775	1.12461	St_DR	St_WW	100 - 95.5 - 37.4	8783.76	16.47	7788.5	7239.67	7909.68	13399.6	9333.74	6694.67	9120.44	7395.53	6822.16	9604.96	9466.22	7515.57	7709.99	6159.24	2516.09	2827.75	2696.68	4317.39	3000.2	2647.41	3791.73	2406.42	2827.47	3810.45	3385.03	2992.69	3154.33	2644.35			M+H, M+K
12.23_984.5657n	984.566	1002.6	1	12.2345	0.766667	0.283184	0.940775	1.06632	St_WW	St_DR	100 - 48.2 - 5.42	8772.64	8.18	6508.14	8116	7318.87	10371.5	8532.22	8067.72	8674.84	7871.25	8340.54	10027.5	9227.72	8636.25	9012.81	8292.45	2102.47	3170.04	2495.25	3341.74	2742.56	3190.38	3606.47	2561.21	3456.77	3978.05	3299.74	3438.94	3687.34	3560.2			M+H-2H2O, M+NH4
3.94_616.2622m/z		616.262	1	3.9384	0.280333	0.79432	1	1.13177	St_WW	St_DR	100 - 18.1 - 2.56 - 0.394	8752.32	29.87	4737.45	11631.5	8170.92	7792.26	7190.8	9174.03	5436.19	4605.98	4980.61	15657.4	5836.83	6871.84	13849.6	9463.9	1530.44	4543.17	2785.74	2510.69	2311.38	3627.87	2260.04	1498.73	2064.23	6211.56	2087.19	2736.36	5666.2	4063.14
14.89_849.5206m/z		849.521	1	14.8892	0.246017	0.725993	1	1.01226	St_WW	St_DR	100 - 70.1 - 37.1	8741.96	6.71	7089.04	12764.6	8456.45	8954.57	7345.44	8427.52	7414.71	7580.27	8659.91	8709.06	8904.55	9278.96	9365.57	8695.41	2290.13	4985.76	2883.09	2885.19	2361.08	3332.66	3082.59	2466.53	3589.13	3455.03	3184.18	3694.87	3831.66	3733.2
3.96_535.1113m/z		535.111	1	3.95557	0.400483	0.0704205	0.90039	2.3706	St_WW	St_DR	100 - 13.5 - 1.61	8730.87	78.96	1849.38	3874.24	732.832	11332.2	2562.5	3790.07	1639.65	21993.1	2759.1	9091.24	1903.8	12540.2	7314.72	5513.83	597.447	1513.25	249.847	3651.25	823.678	1498.78	681.668	7156.31	1143.52	3606.64	680.779	4993.51	2992.62	2367.25
3.94_492.1869n	492.187	531.151	1	3.9384	0.263167	0.615535	1	1.04445	St_DR	St_WW	100 - 13 - 4.66 - 0.341	8730.77	38.57	5300.45	7866.85	10192.4	6076.68	14673.2	10841.9	6163.91	11187.3	1853.34	8231.56	8717.06	10132.5	14567.1	3825.74	1712.32	3072.73	3474.92	1957.92	4716.49	4287.44	2562.58	3640.23	768.123	3265.59	3117.13	4034.74	5959.74	1642.51			M+H, M+NH4, M+K
15.77_483.3908m/z		483.391	1	15.7703	0.532083	0.383028	0.94316	1.30746	St_WW	St_DR	100 - 33.2 - 31.6 - 12.8	8711.41	49.37	12899.5	5049.12	3874.65	3867.05	6339.78	9164.03	5445.94	20031.2	11690.6	5921.43	6229.45	5542.49	6738.48	4826.19	4167.2	1972.15	1321	1245.98	2037.83	3623.92	2264.1	6517.93	4845.23	2349.13	2227.59	2207.01	2756.86	2072.03
5.13_234.0901n	234.09	235.097	1	5.13415	0.377617	0.921669	1	1.10872	St_DR	St_WW	100 - 8.01 - 0.605	8706.48	29.58	3937.4	7433.85	8591.53	17657.3	4089.53	9555.91	9679.81	6434.8	5037	6962.09	6815.67	7774.47	11710.9	10234.1	1271.98	2903.6	2929.14	5689.24	1314.52	3778.88	4024.28	2093.81	2087.6	2761.97	2437.22	3095.78	4791.18	4393.82			M+H-H2O, M+H, 2M+H
3.97_147.0446m/z		147.045	1	3.97272	0.2975	0.433294	0.967314	1.33359	St_WW	St_DR	100 - 4.37	8684.86	38.63	9275.55	2164.02	4256.16	8799.22	6693.53	7456.16	6942.15	17550.8	12135.5	4868.48	2976.67	9249.83	6277.26	7735.54	2996.48	845.248	1451.07	2835.13	2151.54	2948.54	2886.13	5710.83	5029.59	1931.41	1064.43	3683.27	2568.17	3321.1
5.73_1210.6235m/z		1210.62	1	5.72918	0.297517	0.539192	0.984141	1.09933	St_WW	St_DR	100 - 66.9 - 21.6 - 5.12	8671.24	20.45	6405.83	6850.21	7552.59	10537.5	9815.7	6992.3	7060.09	6813.83	6871.58	10438.1	5865.28	9983.69	8308.39	12417.8	2069.42	2675.64	2574.93	3395.2	3155.12	2765.1	2935.16	2217.14	2847.95	4140.96	2097.37	3975.49	3399.15	5331.36
4.09_495.2973m/z		495.297	1	4.08715	0.263183	0.137558	0.940775	3.78463	St_DR	St_WW	100 - 20.5 - 1.41	8670.84	89.12	3751.26	38537.8	9608.72	765.324	2028.19	4063.44	1941.11	599.605	2205.66	148.201	3368.7	3057.27	716.632	5941.39	1211.85	15052.6	3275.94	246.59	651.933	1606.89	806.996	195.105	914.143	58.7938	1204.61	1217.4	293.19	2550.82
6.11_1139.6109m/z		1139.61	2	6.11253	0.303233	0.513837	0.980097	1.14043	St_WW	St_DR	89 - 100 - 69.3 - 27.3 - 14 - 3.53	8658.33	22.28	6269.74	6809.12	5470.64	7969.27	7080.55	9333.34	10212.7	6653.66	9914.69	12463.7	5382.35	6753.09	6844.25	12596.5	2025.45	2659.58	1865.13	2567.72	2275.94	3690.87	4245.82	2165.03	4109.18	4944.56	1924.68	2689.07	2800.14	5408.07
5.65_754.3223n	754.322	793.287	1	5.64908	0.497767	0.849576	1	1.0035	St_DR	St_WW	100 - 36.2 - 11.7 - 2.63 - 1.37 - 0.87	8655.21	28.16	6325.8	12853.5	10450.1	9434.47	6494.97	8379.03	6648.61	5060.12	6627.39	13875.3	6363.04	8029.11	13046.8	7373.63	2043.56	5020.46	3562.81	3039.81	2087.72	3313.49	2764.09	1646.51	2746.74	5504.55	2275.36	3197.18	5337.74	3165.72			M+NH4, M+K
6.44_894.3303n	894.33	933.298	1	6.44437	0.566417	0.870479	1	1.02446	St_WW	St_DR	100 - 62.2 - 47.9 - 22.6 - 2.51	8640.8	23.37	5057.43	11685	7891.73	8626.71	7507.74	9142.97	9129.88	4973.83	8968.9	7706.2	8219.25	8942.94	11082.7	10591.8	1633.81	4564.05	2690.56	2779.55	2413.25	3615.58	3795.65	1618.43	3717.19	3057.18	2939.12	3561.07	4534.19	4547.37			M+NH4, M+K
6.54_1032.5472n	1032.55	1050.58	1	6.54162	0.28035	0.613429	1	1.32626	St_WW	St_DR	100 - 40 - 5.32 - 0.383	8618.81	45.81	5478.28	6766.42	3271.6	2759.41	11130.3	7193.2	8890.82	1765.14	5769.07	16576.2	5374.25	6835.1	15216.8	8795.03	1769.77	2642.91	1115.4	889.089	3577.69	2844.55	3696.27	574.355	2391.01	6576.06	1921.78	2721.73	6225.55	3775.97			M+NH4, M+K
10.32_1182.9059m/z		1182.91	2	10.3235	0.715167	0.282241	0.940775	3.22578	St_DR	St_WW	76.4 - 100 - 33.5 - 4.34	8573.6	99.19	16466.9	0	9031.54	17316	17200.8	0	0	13335.3	0	0	5269.6	0	0	0	5319.65	0	3079.16	5579.26	5528.96	0	0	4339.14	0	0	1884.36	0	0	0
15.20_519.4920n	519.492	583.473	1	15.2038	0.663667	0.261835	0.940775	1.12016	St_WW	St_DR	100 - 90.3 - 23.7	8550.11	17.37	7156.59	7968.62	5718.06	6991.98	7677.37	6657.06	11261	8100.51	9279.18	11232.7	6371.49	8182.48	8751.39	7933.07	2311.95	3112.48	1949.48	2252.84	2467.78	2632.53	4681.64	2635.81	3845.79	4456.19	2278.38	3258.25	3580.39	3405.91			M+H, M+ACN+Na
4.04_249.1369n	249.137	521.204	1	4.03567	0.514917	0.809416	1	1.04798	St_DR	St_WW	100 - 21.2 - 4.74 - 0.674	8526.23	31.98	6524.04	6378.3	9238.02	6034.67	7298.95	14765.6	9444	6317.75	5497.27	8190.74	7281.49	6305.5	10918.1	12440	2107.6	2491.31	3149.55	1944.39	2346.14	5839.06	3926.25	2055.72	2278.37	3249.4	2603.79	2510.84	4466.84	5340.88			M+K, 2M+Na
15.67_558.4694m/z		558.469	1	15.6673	0.7781	0.425316	0.964866	1.08594	St_WW	St_DR	100 - 74.1 - 44.9	8493.64	18.54	7638.73	6941.99	5876.91	7185.49	9553.11	6387.91	11166.2	9290.75	8218.32	11236.4	6661.54	8327.77	8970.44	6750.24	2467.71	2711.48	2003.64	2315.19	3070.71	2526.1	4642.24	3023.1	3406.12	4457.67	2382.1	3316.11	3670.01	2898.08
15.67_994.7084m/z		994.708	1	15.6673	0.463433	0.177285	0.940775	1.14789	St_WW	St_DR	100 - 68.1 - 62.3 - 34.2 - 40 - 25.3	8488.41	16.79	6912.33	8198	5770.05	7258.32	8041.46	6213.83	9369.43	10504.5	6930.76	9822.09	8630.6	9486.76	7579.58	6464.62	2233.04	3202.07	1967.2	2338.65	2584.81	2457.26	3895.25	3418.03	2872.48	3896.58	3086.22	3777.62	3100.97	2775.46
1.23_229.1552m/z		229.155	1	1.2324	1.25857	0.143793	0.940775	1.22881	St_WW	St_DR	100 - 6.09	8433.6	21.52	8326.71	9073.89	3677.87	4732.63	8401.12	7189.14	6641.26	11827.6	9777.74	6326.65	7444.47	8128.29	7631.61	7898.85	2689.96	3544.19	1253.91	1524.87	2700.42	2842.95	2761.04	3848.57	4052.42	2509.89	2662.07	3236.67	3122.26	3391.21
9.16_1015.5322n	1015.53	1048.57	1	9.16205	0.514917	0.320953	0.940775	2.58145	St_DR	St_WW	100 - 41.7	8426.24	81.88	16557.3	13016.9	21302.1	1702.04	2224.6	470.017	3710.76	7918.88	467.379	2107.64	4701.4	4677.49	2398.71	577.542	5348.87	5084.29	7262.6	548.402	715.064	185.868	1542.71	2576.71	193.707	836.136	1681.17	1862.57	981.366	247.956			M+CH3OH+H, M+ACN+Na
6.18_663.3210m/z		663.321	1	6.17545	0.2689	0.0522675	0.830094	2.39967	St_DR	St_WW	100 - 41.4 - 6.71 - 1.02	8416.8	64.01	3103.25	9733.22	22562.2	5274.95	5035.06	3235.32	9973.68	7890.98	3070.23	3816.64	2098.73	4080.48	2934.66	660.711	1002.51	3801.72	7692.2	1699.6	1618.45	1279.41	4146.46	2567.63	1272.47	1514.12	750.484	1624.84	1200.64	283.663
7.02_420.2177m/z		420.218	1	7.02222	0.200267	0.519272	0.980247	1.03698	St_DR	St_WW	100 - 13.1 - 2.77 - 0.343	8412.8	7.39	9142.08	8100.35	8017.58	8551.92	9030.68	8666.39	7380.59	7401.43	8347.27	7959.34	7450.03	6337.41	8124.91	11169.1	2953.37	3163.93	2733.46	2755.45	2902.78	3427.12	3068.4	2408.34	3459.56	3157.6	2664.06	2523.55	3324.08	4795.24
15.87_982.6369m/z		982.637	1	15.8675	0.297517	0.0488632	0.812132	1.12426	St_WW	St_DR	100 - 71.1 - 59 - 52.5	8401.23	6.45	7167.37	7550.15	7362.41	7132.36	8433.8	7648.61	7013.92	7911.59	6846.06	7967.93	9395.86	8963.04	9700.56	8023.58	2315.44	2949.03	2510.09	2298.07	2710.92	3024.64	2915.97	2574.34	2837.37	3161.01	3359.87	3569.07	3968.72	3444.76
6.28_604.8360n	604.836	1210.62	1	6.27843	0.366167	0.498077	0.980097	1.09812	St_DR	St_WW	100 - 55.4	8391.06	30.24	5058.13	13125	7035.05	9123.14	8679.73	6837.63	8878.7	4551.01	5447.26	15022.7	5958.21	6621.78	6467.94	9420.19	1634.04	5126.53	2398.48	2939.5	2789.98	2703.94	3691.23	1480.85	2257.64	5959.74	2130.6	2636.78	2646.18	4044.37			M+Na, 2M+H
3.92_395.0731m/z		395.073	1	3.92123	0.348983	0.88071	1	1.09944	St_DR	St_WW	100 - 7.84 - 8.58 - 0.0567	8361.26	18.61	8468.61	9552.49	5333.7	4132.2	6726	8424.19	15891.6	7156.26	8570.43	5513.31	7823.44	6723.8	7461.97	9986.13	2735.8	3731.13	1818.44	1331.41	2161.98	3331.34	6606.77	2328.56	3552.05	2187.22	2797.58	2677.41	3052.86	4287.35
3.74_387.1427m/z		387.143	1	3.73817	0.898233	0.984344	1	1.00864	St_WW	St_DR	100 - 10.6 - 28.7	8328.74	35.31	8734.27	4206.91	5536.71	11317.7	8857.71	6950.18	12198.2	5661.75	11661.7	9600.57	4632.86	6057.67	7708.81	12977.8	2821.62	1643.18	1887.65	3646.58	2847.18	2748.45	5071.26	1842.27	4833.26	3808.7	1656.67	2412.16	3153.85	5571.75
15.87_606.4841m/z		606.484	1	15.8675	0.28035	0.686793	1	1.54523	St_DR	St_WW	100 - 60.8 - 9.03	8258.54	15.6	3812.64	6064.35	3907.81	5159.35	4786.94	3918.06	30160.6	6678.46	4182.5	4852.61	6117.74	4902.22	5281.26	5396.92	1231.68	2368.68	1332.3	1662.36	1538.69	1549.4	12539	2173.09	1733.45	1925.11	2187.64	1952.06	2160.68	2317.06
4.60_338.1277m/z		338.128	1	4.60207	0.217433	0.593397	0.994091	1.09824	St_DR	St_WW	100	8245.24	17.61	10185.3	7764.26	5636.18	12220.3	9361.76	6171.38	6377.53	7689.19	8592.92	6759.51	9128.63	5071.37	7895.69	7416.46	3290.38	3032.66	1921.56	3937.4	3009.2	2440.47	2651.39	2501.97	3561.37	2681.61	3264.31	2019.41	3230.3	3184.11
15.77_636.4855m/z		636.486	1	15.7703	0.4806	0.324934	0.940775	1.07676	St_WW	St_DR	100 - 39 - 22.4 - 14.4	8241.89	11.77	6079.29	9792.17	7040.94	6582.96	7905.46	7120.02	9059.63	7087.17	7389.12	8850.72	8295.13	9541.5	9138.19	7391.39	1963.93	3824.74	2400.49	2121.05	2541.1	2815.61	3766.45	2306.08	3062.45	3511.22	2966.26	3799.41	3738.64	3173.35
15.88_1108.7219m/z		1108.72	1	15.8847	1.85943	0.299413	0.940775	1.19522	St_WW	St_DR	100 - 89.8 - 80 - 56 - 72.5 - 47.9	8225.34	26.29	5876.15	8233.72	7790.88	4151.37	6090.64	6383.83	9646.32	6160.17	8394.95	10058.3	7232.09	12649.1	8106.17	4976.67	1898.3	3216.02	2656.17	1337.58	1957.75	2524.48	4010.36	2004.45	3479.32	3990.29	2586.12	5036.84	3316.42	2136.64
11.11_859.4621m/z		859.462	1	11.1074	0.349033	0.771616	1	1.09756	St_DR	St_WW	100 - 13.5	8216.78	28.64	4727.04	8370.19	8339.55	16187.4	8229.62	5901.05	5762.58	6334.72	4244.94	10153	9434.63	9079.73	6006.54	7151.19	1527.08	3269.33	2843.24	5215.62	2645.29	2333.57	2395.73	2061.25	1759.33	4027.84	3373.73	3615.54	2457.41	3070.22
16.00_974.6975m/z		974.698	1	15.9991	0.246017	0.180814	0.940775	1.25253	St_WW	St_DR	77.6 - 100	8196.54	20.8	8241.95	4604.38	7579.23	7528.67	5694.97	5280.33	6878.51	11537.3	6345.71	6569.33	11625	7766.88	5059.12	8472.45	2662.58	1798.43	2584.01	2425.76	1830.56	2088.1	2859.67	3754.09	2630	2606.16	4156.98	3092.76	2069.8	3637.48
4.79_588.2658m/z		588.266	1	4.78515	0.280333	0.900562	1	1.0209	St_DR	St_WW	100 - 19.7 - 20.5 - 1.44	8152.11	25.21	5938.53	12415.9	7725.81	3924.22	6460.21	12720.1	7880	7008.8	7133.65	5156.49	6982.77	8806.49	9614.1	11194.4	1918.45	4849.57	2633.99	1264.39	2076.54	5030.15	3276.03	2280.58	2956.57	2045.66	2496.97	3506.73	3933.34	4806.1
2.94_219.1113n	219.111	220.119	1	2.94293	0.2975	0.143295	0.940775	1.15235	St_WW	St_DR	100 - 4.99 - 0.957 - 0.417	8143.4	17.74	9335.41	6824.17	6123.86	5881.05	6497.91	6087.23	8717.62	8138.71	11209.5	6729.57	7477.21	7366.64	8215.18	7866.95	3015.83	2665.47	2087.83	1894.89	2088.66	2407.19	3624.26	2648.24	4645.84	2669.73	2673.77	2933.39	3361.01	3377.52			M+H, M+K
6.13_636.2675m/z		636.268	2	6.12968	0.452	0.209381	0.940775	1.11276	St_WW	St_DR	100 - 46.3 - 35.4 - 7.98 - 5.91 - 0.108	8121.16	13.65	6701.22	6502.89	6345.44	5745	8216.33	8528.4	9048.1	6465.63	9394.81	7942.22	7093.31	8360.58	8104.62	9486.92	2164.84	2539.97	2163.38	1851.06	2641.02	3372.56	3761.65	2103.84	3893.72	3150.81	2536.5	3329.17	3315.78	4073.02
4.97_1017.2570n	1017.26	1059.3	1	4.96823	0.314683	0.0858536	0.932238	1.31763	St_WW	St_DR	100 - 40.3 - 9.46 - 1.14	8071.9	25.36	4316.88	6413.54	7362.92	5259.65	4292.47	5930.5	9306.71	10629.9	8958.32	8348.32	5515.28	8179.71	5158.33	9713.47	1394.58	2505.07	2510.27	1694.68	1379.75	2345.22	3869.17	3458.83	3712.81	3311.91	1972.21	3257.15	2110.39	4170.29			M+CH3OH+H, M+ACN+H
4.99_430.1048n	430.105	453.118	1	4.9854	0.20025	0.572311	0.986807	1.03731	St_WW	St_DR	100 - 11.1 - 7.55	8062.26	42.44	10434.5	3036.44	11439	10864.7	7230.53	4308.07	7092.65	3008.35	2890.03	1805.74	17582.9	6316.87	5068.83	19763.1	3370.88	1186.01	3899.93	3500.64	2324.15	1703.63	2948.7	978.882	1197.78	716.365	6287.46	2515.37	2073.77	8484.91			M+H, M+Na
4.35_712.2607n	712.261	730.295	1	4.35033	0.268917	0.152607	0.940775	1.34964	St_DR	St_WW	100 - 24 - 7.05 - 1.18	7969.22	32.48	4068.74	7994.73	7627.43	10705.9	5528.65	11296.4	8562.64	5674.85	3898.8	7341.37	3317.88	3202.77	7828.58	10068.7	1314.42	3122.68	2600.45	3449.48	1777.1	4467.16	3559.83	1846.53	1615.87	2912.44	1186.44	1275.34	3202.85	4322.81			M+NH4, M+K
14.82_472.3726n	472.373	455.369	1	14.8205	0.612183	0.456786	0.974617	1.05432	St_WW	St_DR	100 - 58.8 - 27.1 - 5.62	7942.63	8.73	6716.09	11235.9	4991.31	6516.48	8070.15	8166.35	7037.6	7243.02	7165.99	7977.29	8951.09	7453.81	8639.88	8167.31	2169.65	4388.67	1701.71	2099.63	2594.03	3229.38	2925.81	2356.8	2969.97	3164.72	3200.82	2968.1	3534.77	3506.47			M+H-H2O, M+H, M+NH4, M+K
5.90_1003.5133m/z		1003.51	1	5.8951	0.28035	0.860092	1	1.03069	St_WW	St_DR	100 - 42.3 - 10.4 - 1.93	7934.55	70.61	2397.34	4060.75	1030.54	1885.28	8859.2	17416.5	18238.2	428.155	7184.41	6386.66	8575.77	3237.06	17157.1	12572.7	774.465	1586.1	351.347	607.443	2847.66	6887.34	7582.35	139.317	2977.61	2533.69	3066.61	1288.99	7019.34	5397.84
13.21_733.3978m/z		733.398	1	13.2128	0.280333	0.323781	0.940775	1.11057	St_WW	St_DR	100 - 34.3 - 46.7	7910.22	17.95	6514.31	5388.18	5737.09	10896	6562.28	7226.66	7534.12	7561.59	10073.9	8939.86	6814.07	7865.88	5720.08	8396.23	2104.46	2104.58	1955.97	3510.72	2109.35	2857.78	3132.23	2460.45	4175.15	3546.59	2436.64	3132.18	2340.21	3604.76
6.72_523.2337n	523.234	565.267	1	6.7247	0.778117	0.331813	0.940775	1.31893	St_WW	St_DR	100 - 28.8 - 5.11	7904.2	45.05	4449.81	6886.06	3786.21	3855.05	6143.72	5303.14	11526.3	7446.93	14130.4	8196.35	2700.29	6069.29	10206.9	6579.26	1437.52	2689.64	1290.85	1242.11	1974.81	2097.13	4791.94	2423.15	5856.4	3251.63	965.597	2416.78	4175.87	2824.68			M+ACN+H, 2M+H
8.05_279.0940m/z		279.094	1	8.05208	0.366183	0.00241298	0.418218	2.73903	St_DR	St_WW	100 - 10.3 - 0.279	7891.09	21.08	7930.03	8450.31	8246.13	10851.5	5918.74	7821.14	6019.76	370.899	3378.57	420.378	356.889	14730.7	437.839	471.65	2561.81	3300.62	2811.38	3496.38	1902.49	3092.87	2502.65	120.686	1400.26	166.771	127.62	5865.73	179.13	202.494
14.84_440.4209n	440.421	441.428	1	14.8377	1.08133	0.187321	0.940775	1.11056	St_WW	St_DR	100 - 26.2 - 14.5 - 2.83	7841.12	11.88	7035.75	6946.45	6578.49	5931.17	9443.98	5719.27	7768.51	8433.56	7944.95	8358.37	7456.32	7469.15	9059.7	6165.84	2272.91	2713.23	2242.83	1911.04	3035.63	2261.69	3229.68	2744.18	3292.81	3315.9	2666.3	2974.2	3706.52	2647.18			M+H-2H2O, M+H-H2O, M+H, M+K
14.82_566.4243m/z		566.424	1	14.8205	0.881083	0.464142	0.974617	1.0829	St_WW	St_DR	55.9 - 100	7831.11	20.13	6192.62	7120.11	6432.19	6173.52	6824.46	7306.76	10571.7	6076.45	10276	8916.98	6078.4	6889.83	8671.27	7908.85	2000.54	2781.06	2192.95	1989.12	2193.63	2889.46	4395.07	1977.21	4258.94	3537.51	2173.58	2743.52	3547.61	3395.51
13.86_620.2661n	620.266	621.273	1	13.8593	0.366167	0.069604	0.90039	1.39732	St_DR	St_WW	100 - 36.3 - 8.98 - 1.13 - 0.0643	7804.92	22.53	9620.95	7480.52	8663.96	5716.15	5858.33	7092.12	10202.4	15379.5	2907.94	3496.05	7994.87	2060.51	3435.21	3825.35	3108.07	2921.83	2953.84	1841.76	1883.07	2804.58	4241.56	5004.33	1205.21	1386.94	2858.89	820.492	1405.42	1642.34			M+H, M+K
4.99_327.1249m/z		327.125	1	4.9854	0.22885	0.0297135	0.716834	1.53521	St_DR	St_WW	100 - 6.91	7796	24.38	4071.74	11979.1	10023.8	8630.06	6910.24	7264.75	5692.26	6515.19	4507.44	7078.83	4643.66	3742.67	4191.92	4867.1	1315.38	4678.94	3417.45	2780.63	2221.2	2872.84	2366.5	2119.97	1868.13	2808.29	1660.53	1490.33	1715.01	2089.59
15.60_498.4003n	498.4	516.425	1	15.6044	0.92685	0.109365	0.940775	1.12703	St_WW	St_DR	100 - 83.6	7792.79	7.81	7272.41	7155.78	5323.42	5658.27	9129.92	6216.49	7645.05	8584.59	7258.53	7121.97	7698.19	7452.55	8651.06	7782.65	2349.37	2794.99	1814.93	1823.11	2934.68	2458.31	3178.35	2793.32	3008.32	2825.4	2752.8	2967.6	3539.34	3341.33			M+H-H2O, M+NH4
13.48_1005.5391m/z		1005.54	1	13.476	0.944017	0.348946	0.940775	1.06275	St_WW	St_DR	100 - 47.5	7768.13	10.25	7208.29	6386.85	5890.38	8399.25	6659.86	8375.06	8246.56	7306.3	8166.02	8596.64	7148.64	7568	6718.71	8872.6	2328.65	2494.65	2008.23	2706.26	2140.72	3311.92	3428.42	2377.39	3384.44	3410.43	2556.28	3013.57	2748.77	3809.28
6.15_292.1166n	292.117	293.124	1	6.14685	0.417667	0.203665	0.940775	1.08999	St_WW	St_DR	100 - 5.46 - 9.88 - 0.93	7718.73	10.65	6053.38	6929.48	6062.07	6382.64	7577.7	8558.79	8006.06	6812.46	7692.23	8666.91	6538.91	7554.07	8264.48	8502.09	1955.56	2706.6	2066.76	2056.5	2435.74	3384.57	3328.44	2216.7	3188.07	3438.3	2338.25	3008.02	3381.18	3650.21			M+H-H2O, M+H
6.39_406.2017m/z		406.202	1	6.39287	0.246017	0.437794	0.968955	1.05308	St_DR	St_WW	100 - 11.6 - 2.76 - 0.444	7714.06	9.2	8435.26	7297.93	7101.43	8137.48	8487.89	7894.7	6643.74	6489.85	7936.68	7220.08	6525.33	5657.73	7173.77	10273.1	2725.03	2850.51	2421.12	2621.92	2728.31	3121.96	2762.07	2111.72	3289.39	2864.32	2333.39	2252.9	2934.95	4410.54
5.71_1082.5757m/z		1082.58	1	5.71202	0.297517	0.701499	1	1.7986	St_DR	St_WW	100 - 43.7 - 17.5 - 3.82 - 1.93	7693.9	116.03	31691.8	2172.58	13674	3069.85	896.733	655.336	1697.05	13564.6	404.109	2702.88	1248.93	8815.66	1669.77	1538.08	10238.1	848.59	4661.93	989.116	288.242	259.153	705.529	4413.75	167.484	1072.28	446.605	3510.38	683.139	660.345
10.32_1183.1572m/z		1183.16	2	10.3235	0.698017	0.281419	0.940775	3.2405	St_DR	St_WW	100 - 62.1 - 13.5 - 0.891	7685.85	99.06	15008.7	0	8145.36	15495.7	15151.2	0	0	11932	0	0	4670.6	0	0	0	4848.59	0	2777.03	4992.75	4870.13	0	0	3882.55	0	0	1670.16	0	0	0
3.74_530.1659n	530.166	548.2	1	3.73817	0.463433	0.805361	1	1.09708	St_WW	St_DR	100 - 17.4 - 1.49	7662.86	17.31	6075.47	7829.66	6820	5462.42	6115.09	7707.64	8883.32	3759.06	6650.11	4603.68	9719.75	10006	10120.9	8780.47	1962.69	3058.2	2325.17	1760.01	1965.61	3047.98	3693.15	1223.16	2756.16	1826.36	3475.69	3984.39	4140.7	3769.72			M+NH4, M+K
4.60_240.1361n	240.136	258.171	1	4.60207	0.217433	0.642904	1	1.08251	St_DR	St_WW	100 - 6.71 - 0.26	7650.12	17.62	9718.91	6603.72	5446.84	11013.6	8631.5	5503.88	6632.42	7387.63	8539.84	6339.71	8169.45	4795.09	7360.09	6877.52	3139.71	2579.36	1857.01	3548.6	2774.47	2176.51	2757.36	2403.85	3539.37	2515.07	2921.31	1909.4	3011.18	2952.73			M+H-2H2O, M+NH4
5.61_716.2609n	716.261	734.295	1	5.61475	0.70945	0.565249	0.984141	1.04214	St_WW	St_DR	100 - 39.8 - 16.5	7643.78	22.59	4012.18	11333.2	5783.44	3952.02	5035.96	10140.6	11085.5	5554.27	8524.47	6833.23	7029.53	7304.32	11024.8	7235.91	1296.14	4426.66	1971.77	1273.35	1618.74	4010.1	4608.68	1807.29	3533	2710.86	2513.69	2908.57	4510.47	3106.6			M+NH4, M+K
5.32_331.0827m/z		331.083	1	5.31723	0.49775	0.176762	0.940775	1.19109	St_WW	St_DR	100 - 8.41 - 0.826	7642.38	21.45	6532.57	7591.88	6346.48	3790.18	5567.51	8242.44	6843.03	6552.32	9809.52	6798.6	9422.29	6667.29	8683.47	5563.2	2110.36	2965.33	2163.73	1221.21	1789.6	3259.47	2844.92	2132.05	4065.59	2697.12	3369.32	2654.91	3552.6	2388.45
6.46_592.2524n	592.252	631.218	1	6.46153	0.2689	0.778541	1	1.75791	St_WW	St_DR	100 - 21.5 - 12.9 - 1.68	7627.53	85.84	865.89	7702.23	6851.31	9721.31	3448.57	985.471	798.062	515.516	29072.8	7034.53	1399.32	1736.75	12094	1539.73	279.728	3008.43	2335.84	3132.23	1108.49	389.704	331.786	167.743	12049.3	2790.71	500.384	691.571	4947.94	661.055			M+H, M+K
13.95_626.4418m/z		626.442	1	13.9452	0.348983	0.837372	1	1.00687	St_DR	St_WW	60.1 - 100	7550.57	8.7	5748.07	6542.59	6982.85	12579.4	7691.94	6566	6743.09	7638.49	7583.37	8806.11	7141.24	7342.46	6716.32	7265.4	1856.93	2555.48	2380.69	4053.13	2472.46	2596.52	2803.37	2485.48	3142.96	3493.53	2553.64	2923.76	2747.8	3119.26
6.03_1245.6416n	1245.64	1228.63	1	6.0267	0.246017	0.0865006	0.932238	1.32383	St_WW	St_DR	100 - 48.5 - 18.4 - 4.42	7531.84	19.8	5057.31	6342.19	3751.3	5609.36	5293.65	6925.12	6847.06	6150.47	5650.16	9399.34	5304.27	6650.69	7382.07	12185.9	1633.78	2477.21	1278.95	1807.35	1701.57	2738.54	2846.59	2001.29	2341.73	3728.87	1896.75	2648.29	3020.17	5231.78			M+H-H2O, M+H+Na
4.95_378.1681n	378.168	417.132	1	4.95107	0.400483	0.524751	0.981327	1.09244	St_DR	St_WW	100 - 17.7 - 6.95 - 0.599 - 0.0307	7530.92	16.07	5820.89	11881.3	7441.79	7344.32	6117.64	7851.01	6259.44	5806.9	4990.37	6823.92	7790.87	7972.19	7407.07	7464.45	1880.45	4640.75	2537.16	2366.36	1966.43	3104.68	2602.3	1889.5	2068.28	2707.16	2785.94	3174.51	3030.4	3204.72			M+H-H2O, M+Na, M+K
10.44_1365.3935m/z		1365.39	3	10.4437	0.2689	0.650255	1	1.03405	St_DR	St_WW	23.7 - 73.8 - 100 - 87.2 - 56.5 - 28.2 - 11.5 - 3.84	7522.15	13.27	6612.22	8299.19	7697.5	9047.42	6053.56	7355.33	7589.86	6944.37	8412.27	8260.52	4727.34	6253.14	7345.89	8977.82	2136.09	3241.6	2624.34	2915.11	1945.83	2908.66	3155.4	2259.62	3486.5	3277.08	1690.45	2489.99	3005.37	3854.45
15.88_1070.7554m/z		1070.76	1	15.8847	2.02535	0.723544	1	1.30457	St_WW	St_DR	100 - 61.3 - 33.1 - 14.5	7506.86	80.43	2631.37	3915.7	15986.7	4850.75	3010.94	5661.96	4222.62	3419.55	26011.3	4445.32	4974.7	4164.49	7016.79	2515.92	850.07	1529.44	5450.42	1562.93	967.824	2239.02	1755.51	1112.68	10780.5	1763.53	1778.91	1658.29	2870.73	1080.16
10.79_464.2546n	464.255	465.262	1	10.7927	0.54925	0.835912	1	1.02145	St_DR	St_WW	100 - 15.2 - 8.71	7472.93	19.91	8382.63	9270.28	6406.76	5646.69	7620.29	9030.66	5953.2	8482.52	7510.69	8036.52	5155.29	7220.47	9340.21	5466.35	2708.03	3620.89	2184.28	1819.38	2449.43	3571.17	2474.98	2760.11	3112.83	3188.22	1843.48	2875.18	3821.29	2346.87			M+H-H2O, M+H
15.75_743.5637n	743.564	744.558	1	15.7531	0.812417	0.738058	1	1.0399	St_DR	St_WW	100 - 11.4 - 11.4 - 7.58	7455.21	30.1	6073.79	5882.88	6307.84	7819.27	6711.51	12321.3	7069.92	5408.5	8049.39	6511.07	11768.3	5525.83	8182.15	4738.93	1962.15	2297.81	2150.56	2519.39	2157.32	4872.45	2939.25	1759.86	3336.1	2583.05	4208.23	2200.38	3347.5	2034.57			M+H-H2O, M+H
14.54_1133.7171m/z		1133.72	1	14.5402	0.783833	0.4946	0.980097	1.18934	St_WW	St_DR	30.8 - 100 - 79.9 - 64.7 - 66.9 - 62.1	7446.04	43.04	7627.65	9036.82	6612.83	1896.23	5735.72	3767.54	9147.61	4854.21	5052.86	10987.6	4921.97	14023.4	7656.51	4625.8	2464.13	3529.71	2254.54	610.972	1843.66	1489.87	3803.03	1579.5	2094.18	4358.95	1760.05	5584.09	3132.45	1986
5.98_460.1724n	460.172	461.18	1	5.98092	0.297517	0.316216	0.940775	1.34643	St_WW	St_DR	100 - 11.7 - 5.41 - 0.0711	7444.36	46.42	2232.04	3537.31	4908.93	10912.2	3058.84	9972	4081.38	12773.1	10324	6021.55	2049.99	7507.89	5536.66	7897.43	721.067	1381.65	1673.62	3515.93	983.22	3943.43	1696.79	4156.2	4278.82	2388.85	733.057	2989.63	2265.17	3390.61			M+H, M+K
15.35_889.5660m/z		889.566	1	15.3526	0.663667	0.339431	0.940775	1.16133	St_WW	St_DR	100 - 94.7 - 69.8 - 67.4	7435.01	27.33	3804.85	6664.02	9207.75	6705.42	5314.26	5473.92	7644.97	7873.75	11170.7	8631.47	5940.49	5936.17	7620.2	4872.31	1229.16	2602.91	3139.23	2160.5	1708.19	2164.66	3178.32	2562.03	4629.74	3424.24	2124.26	2363.78	3117.6	2091.83
12.38_830.5453m/z		830.545	1	12.3833	1.2759	0.950667	1	1.04132	St_DR	St_WW	100 - 38.3	7393.03	22.53	5003.31	5720.06	6829.81	13180	5152.71	8324.88	7540.38	7784.99	9676.43	5311.86	5072.44	7191.58	6689.24	7971.28	1616.33	2234.21	2328.51	4246.65	1656.27	3292.07	3134.83	2533.14	4010.43	2107.3	1813.86	2863.68	2736.72	3422.31
10.54_368.2560n	368.256	407.22	1	10.5409	0.7438	0.0120109	0.656784	1.29822	St_WW	St_DR	100 - 15.3	7380.75	14.48	4125.13	6318.58	5627.97	5941.57	5646.09	5410.46	6727.07	8288.9	9818.53	7288.62	7077.31	5812.13	6490.5	6889.24	1332.63	2467.99	1918.76	1914.39	1814.85	2139.57	2796.71	2697.11	4069.33	2891.52	2530.77	2314.38	2655.41	2957.76			M+H-H2O, M+K
12.40_638.4407m/z		638.441	1	12.4004	0.2975	0.732253	1	1.09949	St_DR	St_WW	100 - 31 - 5.27 - 2.85 - 1.59 - 1.95	7337.76	34.9	4083.55	13941.7	6814.28	9227.37	5812.72	5495.38	5989.33	4070.13	6549.81	6384.26	11349.6	7330.47	4922.6	6109.54	1319.2	5445.51	2323.22	2973.09	1868.42	2173.15	2490	1324.37	2714.59	2532.74	4058.5	2918.98	2013.95	2623.01
9.93_346.2150n	346.215	347.222	1	9.92872	0.51495	0.348775	0.940775	1.00274	St_WW	St_DR	100 - 15.9 - 3.02	7308.87	67.17	3350.13	8015.15	8107.29	6793.83	6872.7	16726.9	1156.15	1665.88	1756.8	32553.7	1256.45	10103.4	1475.63	2350.27	1082.27	3130.65	2764.05	2188.99	2209.13	6614.65	480.659	542.057	728.111	12914.6	449.296	4023.14	603.712	1009.04			M+H, M+K, 2M+K
9.71_191.1796m/z		191.18	1	9.71132	0.383333	3.66898e-06	0.00176641	213.129	St_DR	St_WW	100 - 7.21 - 0.0627	7302.6	82.3	8861.04	1675.45	3134.42	4001.99	7013.24	6721.94	19710.1	14.862	94.3475	61.8551	6.90603	35.8651	0	26.0108	2862.58	654.416	1068.63	1289.45	2254.31	2658.19	8194.27	4.83593	39.1027	24.5389	2.46953	14.2814	0	11.1672
3.99_702.2737n	702.274	720.308	1	3.98988	0.280333	0.867534	1	1.07025	St_DR	St_WW	100 - 21.2 - 4.86 - 0.211	7285.78	47.29	3948.62	13095	5294.77	3997.17	5182	7186.42	12296.5	5194.7	4873.83	3981.98	12113.3	6453.98	4469.31	10565.9	1275.61	5114.8	1805.16	1287.9	1665.68	2841.87	5112.13	1690.3	2019.98	1579.72	4331.59	2569.97	1828.49	4536.24			M+NH4, M+K
15.92_542.4670n	542.467	587.468	1	15.919	0.228867	0.394094	0.950141	1.14806	St_DR	St_WW	100 - 85.8 - 38.3	7258.07	7.91	5182.3	8725.65	6281.77	11321.7	8035.21	5030.27	6229.6	6362.44	5670.29	7186.5	5884.16	6359.17	6149.48	6642.37	1674.15	3408.17	2141.67	3647.89	2582.8	1989.22	2589.89	2070.26	2350.07	2851	2104.12	2532.21	2515.89	2851.77			M+H-H2O, M+2Na-H
15.72_486.4299n	486.43	469.427	1	15.7188	0.349	0.469162	0.975017	1.07034	St_DR	St_WW	100 - 30.9 - 6.36 - 0.524	7249.45	12.62	5757.36	8889.37	8846.9	6056.28	6681.82	6731.32	7783.09	6830.67	6704.91	7705.88	7348.35	7371.27	6282.75	5167.41	1859.93	3472.11	3016.21	1951.35	2147.77	2661.9	3235.74	2222.62	2778.88	3057.05	2627.7	2935.23	2570.41	2218.53			M+H-H2O, M+H, M+NH4
6.03_744.8664m/z		744.866	2	6.0267	0.234583	0.383495	0.94316	1.48978	St_WW	St_DR	100 - 76.7 - 24.2 - 8.34	7245.44	54.99	8252.74	5873.81	3607.36	1287.98	4341	8108	2573.21	17029.4	3310.29	8354.1	1535.88	6979.63	6231.96	7276.86	2666.06	2294.26	1229.87	414.991	1395.35	3206.31	1069.79	5541.16	1371.96	3314.21	549.217	2779.28	2549.63	3124.18
12.10_1256.1798m/z		1256.18	2	12.1029	0.532067	0.865682	1	1.64732	St_DR	St_WW	54.7 - 100 - 41.4 - 7.72 - 0.284	7223.08	49.95	8921.09	6759.86	9452.66	9808.93	10098.7	5520.37	0	8288.99	93.9663	4091.73	6896.64	5492.88	2201.59	3627.37	2881.98	2640.34	3222.73	3160.46	3246.07	2183.03	0	2697.14	38.9447	1623.26	2466.17	2187.26	900.72	1557.34
7.97_158.1543m/z		158.154	1	7.97198	0.314683	0.629967	1	1.01143	St_DR	St_WW	100 - 5.06	7157.34	4.19	6959.39	7019.76	6911.17	7243.48	7237.7	6915.85	7814.06	7158.38	7576.53	6970.19	6813.1	6824.78	7347.39	6844.75	2248.25	2741.86	2356.25	2333.87	2326.45	2734.87	3248.62	2329.25	3140.12	2765.19	2436.3	2717.62	3005.98	2938.66
11.69_278.1520n	278.152	317.116	1	11.6852	0.297517	0.0110461	0.656784	1.22454	St_WW	St_DR	100 - 8.74 - 2.95 - 0.134	7113.21	11.33	5207.76	6304.15	5393.33	4899.56	5452.48	6172.83	7231.99	6721.9	7591.64	6998.87	5579.43	7348.82	7445.36	8106.48	1682.38	2462.35	1838.77	1578.65	1752.62	2441.05	3006.62	2187.23	3146.38	2776.57	1995.15	2926.29	3046.06	3480.36			M+H, M+K
15.50_540.5340m/z		540.534	1	15.5014	0.280333	0.781635	1	1.33799	St_WW	St_DR	100 - 34.8 - 4.79	7093.84	110.7	3519.49	3998.93	392.881	2579.72	3148.45	931.1	22542.5	12240.1	761.979	21241.1	912.332	10337.3	3552.62	611.581	1136.98	1561.95	133.946	831.193	1012.02	368.203	9371.82	3982.78	315.805	8426.68	326.241	4116.28	1453.45	262.57
4.90_287.0561m/z		287.056	1	4.89957	0.411933	0.592276	0.994091	1.11326	St_DR	St_WW	100 - 7.54	7085.32	55.08	8092.32	4221.98	7941.07	2038.95	3825	10735.4	12742.5	6085.05	5026.84	4585.97	1948.08	18722.1	2248.49	5934.81	2614.24	1649.07	2707.38	656.955	1229.49	4245.32	5297.57	1980	2083.39	1819.33	696.615	7455.1	919.906	2548
6.04_1034.5332n	1034.53	1017.53	1	6.04387	0.514917	0.590465	0.994091	1.1388	St_DR	St_WW	100 - 49.8 - 9.76 - 1.53	7054.12	32.77	3832	9554.78	4677.4	5357.89	6657.15	11793.6	7505.99	4384.61	4724.49	8658.78	4225.37	5666	6513.44	9187.67	1237.93	3732.02	1594.68	1726.33	2139.84	4663.79	3120.54	1426.7	1958.08	3435.08	1510.95	2256.19	2664.79	3944.54			M+H-H2O, M+NH4, M+K
5.38_530.2367n	530.237	569.209	1	5.38018	0.41195	0.476638	0.979299	1.38912	St_WW	St_DR	100 - 22.8 - 3.53 - 0.71	7029.34	64.27	2462.97	4345.5	5678.22	12261.9	5015.53	2653.17	3004.57	1397.52	15476.4	9254.26	6460.64	6648.36	6655.54	3312.64	795.667	1697.31	1935.9	3950.82	1612.17	1049.2	1249.12	454.738	6414.27	3671.31	2310.26	2647.37	2722.93	1422.22			M+H, M+K
5.13_479.1204m/z		479.12	1	5.13415	0.200233	0.521968	0.981121	1.15627	St_WW	St_DR	100 - 12.9 - 2.14	7027.17	49.38	7572.19	5772.03	8847.51	2140.81	2296.7	5212.1	10700.7	5803.21	13454.9	4228.93	3228.19	9485.77	5970.49	7018.67	2446.21	2254.51	3016.41	689.775	738.242	2061.12	4448.7	1888.3	5576.44	1677.69	1154.37	3777.22	2442.66	3013.33
13.26_639.4265m/z		639.426	1	13.2643	0.961167	0.741141	1	1.02509	St_WW	St_DR	100 - 46.1 - 38.7	7002.04	11.39	5969.58	6854.94	5664.48	7832.82	6849.46	7464.16	7179.28	6027.46	8256.03	7600.79	5986.82	6210.22	7059.62	7873.36	1928.48	2677.48	1931.21	2523.76	2201.66	2951.7	2984.71	1961.27	3421.74	3015.36	2140.83	2472.9	2888.25	3380.27
3.33_1061.2816m/z		1061.28	1	3.32623	0.532067	0.896857	1	1.00159	St_WW	St_DR	100 - 37.6 - 7.77 - 0.564	6991.35	58.65	8146.97	6834.41	7257.97	3806.62	4220.21	2498.51	16096.8	4130.93	8209.26	8799.36	1370.6	12837.5	3470.51	10121.3	2631.9	2669.47	2474.49	1226.5	1356.53	988.036	6692.1	1344.16	3402.36	3490.85	490.112	5111.87	1419.86	4345.38
0.75_415.1012m/z		415.101	1	0.751867	0.183067	0.401309	0.952751	1.20238	St_DR	St_WW	100 - 8.21 - 4.44 - 0.132	6964.31	30.82	6013.98	10158.7	6684.87	3636.78	4384.93	8094.74	9776.22	4549.82	4516.33	4463.48	8368.27	4078.86	6995.6	7572.37	1942.83	3967.89	2279.1	1171.78	1409.47	3201.06	4064.36	1480.46	1871.81	1770.74	2992.41	1624.2	2862.06	3251.05
15.87_476.4589n	476.459	540.463	1	15.8675	0.4806	0.981632	1	1.016	St_DR	St_WW	100 - 38.6 - 16.3 - 12.9 - 9.49	6950.11	40.08	4975.28	5688.7	4067.79	5310.78	6748.37	8161.6	13698.3	10335.7	5088.7	10904.2	4463.86	7015.31	5792.56	4284.36	1607.27	2221.96	1386.85	1711.15	2169.17	3227.5	5694.91	3363.13	2109.03	4325.86	1596.23	2793.49	2369.87	1839.41			M+NH4, M+ACN+Na
12.35_580.3405n	580.34	581.348	1	12.3489	1.02985	0.224582	0.940775	1.33343	St_DR	St_WW	100 - 27.5 - 5.3	6917.5	36.54	8090.53	7127.85	7835.08	10017	8304.89	4389.16	2657.96	6954.23	3764.78	4290.43	11485.7	2857.35	3832.38	3129.5	2613.66	2784.08	2671.24	3227.51	2669.49	1735.69	1105.02	2262.83	1560.33	1702.08	4107.16	1137.79	1567.91	1343.59			M+H, M+NH4
14.43_685.4531m/z		685.453	1	14.4258	0.286067	0.0316389	0.729208	1.22788	St_WW	St_DR	100 - 48.8	6912.14	5.75	5051.78	6202.99	3956.54	4320.89	6912.82	5296.26	7664.13	7302.2	6636.18	6969.21	6411.69	7336.39	7240.24	6489.06	1631.99	2422.84	1348.92	1392.2	2222.03	2094.41	3186.29	2376.05	2750.39	2764.8	2292.76	2921.34	2962.15	2785.95
5.10_437.0998n	437.1	897.248	1	5.09983	0.2689	0.441638	0.971041	1.25727	St_WW	St_DR	100 - 29.7 - 7.39 - 1.07	6878.52	51.06	2377.58	8095.54	8889.57	9960.19	3041.61	2897.37	3035.03	12512	8079.14	7672.38	5722.49	2770.62	8794.54	2598.51	768.082	3162.05	3030.75	3209.2	977.681	1145.76	1261.78	4071.25	3348.43	3043.76	2046.3	1103.26	3598.04	1115.62			M+NH4, 2M+Na
12.83_720.4759n	720.476	703.473	1	12.8295	0.41195	0.57666	0.987959	1.12978	St_DR	St_WW	100 - 49.7 - 14.6 - 1.21	6872.98	20.29	3966.51	7586.56	6693.63	7635.01	4846.5	11546.1	5836.62	5903.09	6652.94	5886.06	5292.27	4809.42	5480.88	8559.7	1281.39	2963.25	2282.08	2460.02	1557.84	4565.89	2426.51	1920.8	2757.33	2335.1	1892.46	1915.1	2242.35	3674.94			M+H-H2O, M+H
4.14_352.1746n	352.175	391.102	1	4.13865	0.20025	0.806768	1	1.04309	St_WW	St_DR	100 - 8.9 - 0.133	6864.78	29.82	4571.64	4057.8	7017.85	9842.16	8782.63	4690.39	7106.03	7541.52	8269.79	6641.42	4566.28	8750.78	8669.33	3614.35	1476.88	1584.94	2392.62	3171.17	2823.05	1854.82	2954.26	2453.92	3427.45	2634.76	1632.86	3484.55	3546.82	1551.75			M+H-H2O, M+K
10.59_330.1601n	330.16	331.167	1	10.5924	0.28035	0.280917	0.940775	1.10214	St_WW	St_DR	100 - 9.98 - 4.3	6856.13	12.94	6750.99	6673.15	5288.69	4952.16	6092.94	6926.92	6860.32	6435.89	9208.4	7653.85	5742.24	5782.36	6868.43	6301.72	2180.92	2606.48	1803.09	1595.6	1958.49	2739.25	2852.11	2094.16	3816.46	3036.41	2053.37	2302.53	2810.03	2705.52			M+H, M+CH3OH+H
6.71_1375.1737m/z		1375.17	1	6.70753	0.228867	0.229344	0.940775	1.56619	St_WW	St_DR	100 - 34.6 - 2.62	6823.82	53.45	3452.73	4295.67	1571.38	1738.95	4940.14	3062.25	11437.6	8214.82	11995.7	6020.49	1327.94	5165.67	10397.8	4644.33	1115.41	1677.85	535.737	560.293	1587.94	1210.97	4755.05	2673.01	4971.65	2388.43	474.857	2056.96	4253.98	1993.95
15.04_612.5535m/z		612.553	1	15.0379	2.45443	0.884907	1	3.74238	St_DR	St_WW	100 - 26.3	6819.9	169.86	42056.3	288.683	3883.87	234.518	308.291	286.167	681.465	1582.66	8773.55	660.528	410.609	451.743	616.134	261.184	13586.4	112.757	1324.14	75.5624	99.0957	113.164	283.312	514.978	3636.23	262.042	146.83	179.883	252.074	112.134
12.10_1242.4190n	1242.42	1256.43	2	12.1029	0.549233	0.850688	1	1.6524	St_DR	St_WW	100 - 75.1 - 20 - 1.91	6810.63	50.32	8605.71	6312.03	8855.02	9105.52	9687.44	5108.68	0	8078.05	116.953	3733.59	6423.3	5056.12	2067.26	3376.41	2780.09	2465.43	3018.98	2933.82	3113.89	2020.23	0	2628.5	48.4717	1481.18	2296.91	2013.34	845.763	1449.6			M+Na, 2M+3H2O+2H
5.03_850.2580n	850.258	851.265	1	5.03117	0.543533	0.519301	0.980247	1.22605	St_DR	St_WW	100 - 34.4 - 17.1 - 1.82 - 1.02	6786.54	24.54	5794.07	4687.74	7065.47	2971.59	9198.72	12695.5	5092.73	4697.81	5693.17	7628.12	3533.08	5995.42	6530.09	4669.28	1871.79	1830.99	2408.86	957.454	2956.8	5020.43	2117.25	1528.61	2359.56	3026.2	1263.39	2387.37	2671.6	2004.66			M+H-H2O, M+H
15.04_995.5950m/z		995.595	1	15.0379	1.12708	0.10094	0.940775	1.08775	St_WW	St_DR	100 - 73.2 - 53.8	6771.46	4.03	5033.74	6800.36	6191.54	5734.74	5872.12	6436.15	7507.65	6657.12	7112.94	6914.97	6688.62	7032.73	6683.93	6309.92	1626.16	2656.17	2110.9	1847.75	1887.51	2545.17	3121.23	2166.15	2947.98	2743.28	2391.79	2800.42	2734.55	2709.04
6.13_723.4318m/z		723.432	1	6.12968	0.532083	0.459068	0.974617	1.06392	St_WW	St_DR	100 - 28.3 - 4.99	6757.99	14.42	5251.4	5586.94	5011.87	5789.56	8656.24	7425	6742.72	6073.63	6869.41	7667.92	5506.76	6208.59	6637.58	8342.07	1696.48	2182.21	1708.71	1865.41	2782.42	2936.21	2803.22	1976.29	2847.05	3041.99	1969.16	2472.25	2715.58	3581.5
4.73_531.1956n	531.196	554.225	1	4.73367	0.49775	0.785609	1	1.01308	St_WW	St_DR	100 - 36.2	6740.57	16.79	5356.94	7292.57	4746.53	7428.24	6995.79	7359.38	7395.53	2820.19	7345.44	4059.63	8968.38	8216.11	9690.24	6084.02	1730.57	2848.42	1618.25	2393.4	2248.7	2910.27	3074.62	917.656	3044.35	1610.52	3207	3271.65	3964.5	2612.05			M+H-H2O, M+Na
14.84_463.3753m/z		463.375	1	14.8377	0.497767	0.193224	0.940775	1.11984	St_WW	St_DR	100 - 28	6698.64	13.3	6347.05	5112.03	5137.29	5574.59	8487.72	4815.94	6397.86	6283.01	5574.27	6825.57	5838.55	8012.99	7613.37	6742.73	2050.43	1996.72	1751.48	1796.15	2728.26	1904.46	2659.84	2044.42	2310.28	2707.82	2087.81	3190.76	3114.8	2894.86
14.49_486.3565n	486.357	525.321	1	14.4887	0.5664	0.572072	0.986807	1.05821	St_WW	St_DR	100 - 29.8 - 9.88 - 9.33 - 2.54	6670.77	27.98	4958.08	12907.6	3781.72	5589.92	6021.55	6418.38	4449.37	5596.08	4637.78	6303.28	10455	5864.87	6478.56	7359.78	1601.72	5041.59	1289.32	1801.09	1935.54	2538.15	1849.78	1820.9	1922.14	2500.61	3738.62	2335.38	2650.53	3159.78			M+NH4, M+K
15.52_608.5920m/z		608.592	1	15.5185	0.463417	0.00163499	0.354221	7.33564	St_WW	St_DR	100 - 25.3 - 0.563	6631.48	68.57	2.81288	29.5319	680.689	177.733	17.2628	187.45	5232.58	13339	12772.4	4166.2	3141.89	3637.03	6490.73	2873.1	0.908708	11.5349	232.07	57.266	5.54887	74.127	2175.39	4340.36	5293.56	1652.8	1123.51	1448.26	2655.5	1233.51
11.67_555.2952m/z		555.295	1	11.6681	0.2632	0.170977	0.940775	1.23237	St_DR	St_WW	100 - 18.8 - 6.78 - 0.538	6630.46	16.38	5138.62	5964.21	8387.95	4384.34	6821.38	10065.4	5651.37	5548.52	6130.08	5851.2	4053.81	4187.11	5835.58	6055.51	1660.04	2329.57	2859.74	1412.65	2192.63	3980.35	2349.5	1805.42	2540.64	2321.27	1449.6	1667.3	2387.47	2599.82
4.20_627.1585m/z		627.158	1	4.20157	0.314667	0.704547	1	1.26895	St_DR	St_WW	100 - 17.2 - 2.66	6625.55	66.25	10665.2	11686.7	5237.53	698.783	1491.81	6770.87	9827.95	5529.83	6093.64	2468.14	983.117	12033.1	1267.78	8173.47	3445.41	4564.73	1785.65	225.15	479.522	2677.54	4085.87	1799.34	2525.53	979.154	351.553	4791.58	518.676	3509.12
15.47_587.4458n	587.446	629.48	1	15.467	0.331833	0.75406	1	1.01864	St_WW	St_DR	100 - 13.5 - 0.952	6607.08	9.17	5698.04	6446.85	6655.82	7653.74	6414.18	6321.73	6212.97	6521.18	7628.27	5995.66	6609.99	5628.22	6449.34	7416.89	1840.76	2518.09	2269.19	2466.06	2061.75	2499.93	2582.98	2121.92	3161.57	2378.58	2363.67	2241.15	2638.57	3184.29			M+ACN+H, 2M+H
11.82_848.5020m/z		848.502	1	11.8168	0.583617	0.183673	0.940775	1.0981	St_WW	St_DR	100 - 41.4 - 14.8	6603.29	8.4	4655.42	5258.45	5502.48	7789.33	6818.48	5724.16	6345.29	5524.8	6907.32	6748.83	7238.09	6864.71	6646.29	6292.97	1503.94	2053.91	1875.98	2509.75	2191.7	2263.62	2637.99	1797.71	2862.76	2677.37	2588.27	2733.52	2719.15	2701.76
6.01_685.2566n	685.257	718.29	1	6.00953	0.5836	0.502288	0.980097	1.14896	St_DR	St_WW	100 - 49.6 - 48 - 28.5	6593.69	31.35	6655.18	9075.25	5433.72	4361.44	3969.29	6099.19	10561.7	3517.46	6364.29	5363.43	3910.69	5699.35	6384.35	8932.35	2149.97	3544.72	1852.54	1405.27	1275.87	2411.92	4390.93	1144.54	2637.7	2127.76	1398.42	2269.47	2611.98	3834.93			M+CH3OH+H, M+2Na-H
15.67_1014.7161m/z		1014.72	1	15.6673	0.595017	0.845659	1	1.00918	St_DR	St_WW	100 - 59.8 - 63 - 49 - 64.8	6541.8	9.29	6634.08	6856.36	7651.25	5717.51	6155.03	6364.73	6413.67	6136.62	7452.19	6504.67	6481.46	7379.97	5571.98	5849.39	2143.15	2678.04	2608.57	1842.2	1978.45	2516.93	2666.42	1996.79	3088.59	2580.51	2317.71	2938.69	2279.62	2511.32
15.20_488.3917m/z		488.392	1	15.2038	1.396	0.791284	1	1.0066	St_WW	St_DR	100 - 87.9 - 12 - 17.2 - 4.91	6537.62	7.48	5233.45	8683.78	4723.71	6133.58	7356.95	6934.02	6397.79	6108.11	6107.15	6637.65	7489.18	6239.49	6755	6426.78	1690.68	3391.82	1610.47	1976.26	2364.79	2742.06	2659.82	1987.51	2531.13	2633.27	2678.06	2484.56	2763.62	2759.21
4.37_377.0647m/z		377.065	1	4.3675	0.217417	0.231532	0.940775	1.52644	St_WW	St_DR	100 - 7.84 - 3.94	6537.33	55.71	7870.4	1036.3	2902.62	7109.93	3587.42	2148	5324.48	12018	9724.26	5410.68	2235.22	8361.5	2691.36	5320.27	2542.55	404.768	989.6	2290.84	1153.12	849.427	2213.6	3910.53	4030.26	2146.5	799.293	3329.54	1101.1	2284.15
5.71_392.1865m/z		392.186	1	5.71202	0.3147	0.830557	1	1.02486	St_DR	St_WW	100 - 9.97 - 2.18	6531.91	17.82	8678.95	5485.54	5478.29	7960.67	6802.87	5889.24	5427.81	5921.02	7287.49	7275.96	4944.4	4980.95	6452.55	7752.07	2803.75	2142.61	1867.73	2564.95	2186.68	2328.9	2256.56	1926.63	3020.33	2886.49	1768.07	1983.41	2639.88	3328.2
7.87_365.1731m/z		365.173	1	7.86898	1.3274	0.159011	0.940775	1.15805	St_WW	St_DR	100 - 10.4	6515.83	17.33	4870.71	8217.17	4241.69	5581.86	6042.65	5591.75	4839.96	6713.76	8422.79	7334.34	6559.01	5207.69	6016.03	5357.2	1573.49	3209.56	1446.13	1798.49	1942.32	2211.26	2012.16	2184.58	3490.86	2909.65	2345.44	2073.7	2461.29	2300.01
8.83_886.4544n	886.454	904.488	1	8.8302	0.480617	0.383101	0.94316	1.28711	St_DR	St_WW	100 - 34.1 - 10.8	6487.84	95.47	2120.71	15264.6	961.437	1868.44	8712.7	2280.89	14206	179.279	584.798	3376.62	18321.2	2195.37	9452.79	1174.44	685.101	5962.24	327.786	602.017	2800.57	901.977	5906.02	58.3353	242.372	1339.56	6551.47	874.195	3867.35	504.225			M+NH4, M+K
13.28_875.4775m/z		875.478	1	13.2815	0.434817	0.179663	0.940775	1.1211	St_WW	St_DR	100 - 51.4	6471.64	14.39	5450.96	5128.21	4688.11	7423.92	4959.5	5841.56	6915.84	5554.28	7271.32	8136.54	5869.33	6402.24	5715.98	6351.77	1760.94	2003.04	1598.33	2392.01	1594.16	2310.04	2875.19	1807.3	3013.63	3227.9	2098.81	2549.36	2338.53	2727.01
15.67_412.3613n	412.361	395.358	1	15.6673	0.411917	0.485031	0.979299	1.08573	St_DR	St_WW	100 - 21.9	6459.85	20.83	5748.42	5736.17	4500.62	5910.85	7274.25	7763.61	8285.06	4275.83	7237.56	5732.21	4633.36	5224.26	6927.89	7617.17	1857.04	2240.5	1534.41	1904.49	2338.2	3070.12	3444.43	1391.3	2999.63	2274.06	1656.84	2080.29	2834.35	3270.28			M+H-H2O, M+K
15.98_724.5590m/z		724.559	1	15.9819	1.16143	0.906762	1	1.01914	St_DR	St_WW	100 - 71.9	6452.37	20.32	5825.68	5527.04	4862.22	6050.35	7264.69	5886.24	9750.34	7681.23	5745.72	8170.14	6325.01	6022.76	6099.68	4273.61	1882	2158.82	1657.7	1949.44	2335.13	2327.71	4053.6	2499.38	2381.34	3241.23	2261.76	2398.26	2495.52	1834.79
13.03_467.3721m/z		467.372	1	13.0298	0.79525	0.299823	0.940775	1.37926	St_DR	St_WW	100 - 23.9 - 1.22	6444.42	42.09	5915.9	8256.46	8411.56	9469.13	7133.75	4153.37	1770.77	5849.5	3318.3	4576.76	9847.78	3198.58	2991.93	2923.86	1911.14	3224.9	2867.79	3050.98	2293.04	1642.45	736.178	1903.36	1375.28	1815.68	3521.47	1273.67	1224.07	1255.3
14.52_874.5547m/z		874.555	1	14.523	0.881083	0.280786	0.940775	1.04745	St_WW	St_DR	67.7 - 100 - 97.1	6440.17	5.39	4996.54	6658.51	6100.43	6744.88	5920.74	6098.54	6519.38	5984.92	6798.37	6327.19	6811.23	6709.27	6414.46	6035.77	1614.14	2600.76	2079.84	2173.22	1903.14	2411.67	2710.36	1947.42	2817.61	2510.1	2435.63	2671.62	2624.3	2591.34
14.51_613.5588n	613.559	631.492	1	14.5059	0.612167	0.727837	1	1.06427	St_DR	St_WW	100 - 72.2 - 0.0723	6432.99	82.5	3779.32	3188.33	2913.41	3121.36	3940.21	2236.84	25851.5	7493.1	3317.5	16705.6	3251.23	5140.25	3985.75	2418.34	1220.92	1245.34	993.278	1005.71	1266.52	884.559	10747.5	2438.17	1374.95	6627.38	1162.61	2046.84	1630.66	1038.27			M+H-H2O, M+NH4
11.35_454.2939m/z		454.294	1	11.3534	0.331833	0.630532	1	1.02398	St_DR	St_WW	100 - 17 - 1.47 - 0.24	6430.9	7.02	7198.34	6380.15	5809.61	6784.55	6362.6	6388.97	6092.05	5392.04	8197.81	8475.06	4244	5733.92	6640.93	5278.14	2325.44	2492.03	1980.69	2186	2045.17	2526.52	2532.71	1754.51	3397.61	3362.2	1517.61	2283.24	2716.95	2266.07
11.09_484.2805n	484.281	529.279	1	11.0902	0.263217	0.73792	1	1.04731	St_DR	St_WW	100 - 15.3 - 6.78	6385.64	19.4	5223.01	8878.53	6431	4963.05	8087.91	5087.84	6028.12	5259.35	6167.47	7436.81	7249.48	4335.78	6970.78	5260.48	1687.3	3467.88	2192.54	1599.11	2599.74	2011.99	2506.13	1711.33	2556.13	2950.3	2592.34	1726.5	2851.9	2258.48			M+H-2H2O, M+H, M+2Na-H
15.83_878.6243m/z		878.624	1	15.8332	0.349	0.880808	1	1.00673	St_DR	St_WW	100 - 52.8 - 40 - 19.3 - 21.5 - 34.4 - 33.3	6380.32	12.52	5933.79	5571.64	7595.23	6829.55	6678.72	5333.72	6719.56	7734.29	7598.34	6169.37	6125.55	5829.21	6262.73	4644.25	1916.92	2176.24	2589.47	2200.5	2146.78	2109.22	2793.59	2516.65	3149.16	2447.49	2190.44	2321.18	2562.22	1993.92
14.47_897.5716m/z		897.572	1	14.4715	0.944	0.991072	1	1.00191	St_DR	St_WW	60.9 - 62 - 68.5 - 100 - 62.6	6356.3	9.46	4930.21	6127.15	6112.2	6880.57	7293.26	6530.07	6620.61	6226.31	6833.71	5924.16	6343.75	6487.76	7219.95	5373.65	1592.71	2393.21	2083.85	2216.94	2344.31	2582.31	2752.45	2025.97	2832.26	2350.21	2268.46	2583.42	2953.84	2307.07
3.24_1207.3415m/z		1207.34	1	3.24042	0.280317	0.198452	0.940775	1.48845	St_DR	St_WW	100 - 44.1 - 10.5 - 1.4	6339.24	50.76	4740.39	6551.58	3807.47	8388.06	10276.4	1350.11	9260.64	4417.73	12922	4137.44	1711.49	1397.07	4914.22	312.661	1531.39	2558.99	1298.1	2702.66	3303.2	533.899	3850.02	1437.48	5355.58	1641.39	612.014	556.312	2010.52	134.235
6.69_623.1916m/z		623.192	1	6.69037	0.234583	0.926107	1	1.17467	St_DR	St_WW	100 - 19.5 - 6.36 - 0.779	6320.68	31.11	4033.36	13610.1	8657.6	4562.52	2043.59	7973.91	3363.66	5798.96	5108.4	3431.17	8554.27	3926.47	4885.96	5960.62	1302.99	5316.01	2951.67	1470.06	656.881	3153.28	1398.41	1886.91	2117.2	1361.2	3058.92	1563.52	1998.96	2559.07
5.32_764.3134m/z		764.313	1	5.31723	0.1831	0.0283556	0.709846	1.35604	St_DR	St_WW	100 - 27.5 - 56.5 - 11.9	6287.68	22.8	4967.38	6750.46	6667.71	7104.25	5281.94	8661.54	4580.44	3847.11	3281.86	4278.2	5492.39	4078.39	6545.94	4933.71	1604.72	2636.67	2273.25	2289.01	1697.8	3425.21	1904.27	1251.81	1360.18	1697.23	1964.02	1624.01	2678.09	2118.19
13.33_330.2760n	330.276	699.436	1	13.3273	0.646517	0.0560794	0.832164	1.19176	St_WW	St_DR	100 - 65	6281.83	14.1	4536.6	5954.26	4049.83	5694.51	5970.32	4466.41	6225.34	6986.23	7661.53	6112.3	6496.73	6227.45	5440.5	5048.05	1465.56	2325.68	1380.72	1834.79	1919.07	1766.24	2588.12	2273.24	3175.35	2424.85	2323.17	2479.76	2225.83	2167.28			M+H-2H2O, 2M+K
14.72_483.3678m/z		483.368	1	14.7233	0.829583	0.719132	1	1.0304	St_WW	St_DR	100 - 22.8 - 5.94 - 2.38	6250.93	27.58	5366.71	11206.2	3732.12	5614.81	6019.62	6649.52	3876.84	5774.75	4107.42	6065.79	9728.31	5333.84	6271.55	6474.89	1733.73	4377.04	1272.4	1809.11	1934.92	2629.55	1611.76	1879.04	1702.34	2406.4	3478.75	2123.93	2565.83	2779.87
15.88_1116.7792m/z		1116.78	1	15.8847	0.200267	0.763307	1	1.01885	St_WW	St_DR	100 - 64.6 - 81.6 - 49.3 - 40.1	6247.4	20.6	8205.88	8304.56	6460.87	3426.24	5892.75	4255.12	6377.12	6213.77	4885.7	7275.8	5364.99	8521.89	6258.26	5211.39	2650.93	3243.69	2202.73	1103.94	1894.14	1682.69	2651.22	2021.89	2024.9	2886.43	1918.47	3393.4	2560.39	2237.41
4.29_292.0605n	292.061	325.094	1	4.28738	0.268917	0.165195	0.940775	1.25211	St_WW	St_DR	100 - 8.03	6238.62	23.29	4085.27	3383.25	4394.71	7311.02	4631.77	7541.66	3529.73	7288.02	6415.52	7306.28	3308.05	7287.27	6591.56	5473.63	1319.76	1321.47	1498.3	2355.63	1488.81	2982.35	1467.45	2371.44	2658.93	2898.52	1182.93	2901.78	2696.76	2349.99			M+CH3OH+H, M+ACN+Na
5.01_468.1672n	468.167	510.234	1	5.014	0.44625	0.891654	1	1.05137	St_WW	St_DR	100 - 14.8	6237.64	17.95	4238.38	7190.84	6118.93	6450.99	6534.67	6306.17	4689.99	3871.19	8207.27	3719.36	7161.21	6755.54	8297.33	5651.59	1369.22	2808.68	2086.15	2078.53	2100.48	2493.77	1949.81	1259.64	3401.53	1475.53	2560.78	2690.05	3394.62	2426.4			M+H-H2O, M+ACN+H
6.03_1226.6187m/z		1226.62	1	6.0267	0.331833	0.201125	0.940775	1.3735	St_WW	St_DR	100 - 52.5	6235.49	28.55	2698.71	4554.47	3537.26	6160.33	5857.79	5296.58	3673.88	4181.92	6194.13	6173.88	3424.09	5665.61	4866.42	13142.4	871.824	1778.94	1205.97	1984.87	1882.9	2094.53	1527.38	1360.75	2567.18	2449.28	1224.42	2256.04	1990.96	5642.42
2.98_225.0617n	225.062	289.077	1	2.97725	0.594967	0.163645	0.940775	1.24605	St_WW	St_DR	100 - 10.2 - 0.519	6233.67	20.79	4792.99	6698.77	2082.71	4703.45	5019.15	3101.93	8620.14	5446.12	6820.27	7030.4	4329.31	6248.23	5464.58	8296.81	1548.39	2616.48	710.066	1515.46	1613.33	1226.66	3583.74	1772.1	2826.69	2789.07	1548.12	2488.04	2235.68	3562.07			M+ACN+Na, 2M+H, 2M+NH4
4.93_507.2092n	507.209	525.234	1	4.9339	0.514917	0.407991	0.958654	1.14106	St_DR	St_WW	100 - 28.6 - 2.12 - 0.122	6132.45	24.85	3811.42	9107.48	6006.69	6499.71	4518.15	5791.08	7192.61	6618.03	4735.35	7184.15	4465.78	4243.21	6471.33	3902.59	1231.29	3557.31	2047.88	2094.22	1452.29	2290.08	2990.25	2153.43	1962.58	2850.07	1596.92	1689.64	2647.57	1675.5			M+H, M+NH4
4.53_137.0600m/z		137.06	1	4.5334	0.377617	0.148661	0.940775	1.13225	St_DR	St_WW	100 - 3.2 - 0.751	6107.85	11.48	5804.73	5840.07	6918.62	7084.03	5153.01	5638.48	6316.01	4204.14	4105.96	5359.33	5205.94	5885.28	7500.62	5499.75	1875.23	2281.08	2358.79	2282.49	1656.36	2229.73	2625.81	1367.98	1701.73	2126.13	1861.59	2343.51	3068.67	2361.21
4.85_554.2256m/z		554.226	1	4.84808	0.314683	0.888061	1	1.0138	St_WW	St_DR	100 - 30	6078.18	25.41	4473.36	4361.18	8723.98	5252.66	6904.76	5925.46	6326.88	4081.48	5480.25	2877.14	6185.66	6959.91	7008.39	9954.43	1445.13	1703.44	2974.3	1692.42	2219.44	2343.22	2630.34	1328.07	2271.31	1141.41	2211.93	2771.43	2867.29	4273.74
5.69_1238.5994n	1238.6	1221.6	1	5.69485	0.417667	0.366405	0.942156	1.13883	St_WW	St_DR	100 - 54.8 - 23.7 - 6.58 - 2.07 - 0.231	6074.8	29.67	4074.05	11619.9	3909.52	2063.23	6398.74	3588.73	5685.47	3645.36	5261.93	8879.8	5984.57	4600.77	7735.95	6415.19	1316.13	4538.64	1332.89	664.78	2056.78	1419.16	2363.68	1186.16	2180.83	3522.76	2140.02	1832.02	3164.95	2754.24			M+H-H2O, M+NH4, M+ACN+H
4.24_520.1919n	520.192	521.199	1	4.2359	0.263183	0.189176	0.940775	1.19289	St_WW	St_DR	100 - 29.5	6069.29	19.65	3751.56	4575.11	4080.67	7036.73	3906.53	7176.17	5088.35	6344.27	6049.31	7226.39	3593.5	6465.65	6953.35	5852.58	1211.95	1787	1391.24	2267.25	1255.7	2837.82	2115.43	2064.35	2507.16	2866.83	1285	2574.62	2844.77	2512.69			M+H, M+NH4
13.93_473.3062n	473.306	988.615	1	13.928	0.429083	0.0761853	0.90039	1.13934	St_WW	St_DR	100 - 44.6 - 47.3 - 0.773	6055.67	11.58	5983.25	4969.69	4984.83	5013.78	4537.06	5230.43	6486.5	6420.91	6440.99	6113.5	6308.57	5956.98	6605.99	4542.78	1932.9	1941.12	1699.5	1615.45	1458.37	2068.37	2696.7	2089.29	2669.49	2425.32	2255.88	2372.06	2702.66	1950.35			M+ACN+Na, 2M+ACN+H
5.27_512.2138n	512.214	535.203	1	5.26573	0.54925	0.602646	0.997044	1.03348	St_WW	St_DR	100 - 33 - 12.6	6030.25	10.96	4932.15	5878.47	4736.58	4409.12	5449.04	7004.54	8434.48	5857.52	5471.99	7016.59	6732.24	6083.96	5137.05	5912.37	1593.34	2296.08	1614.86	1420.63	1751.51	2769.94	3506.55	1905.97	2267.89	2783.6	2407.38	2422.62	2101.68	2538.36			M+H, M+Na, M+ACN+H
7.27_488.2645n	488.265	527.228	1	7.27397	0.429083	0.697127	1	1.25516	St_DR	St_WW	100 - 22.1 - 6.26 - 0.599 - 0.214	6023.1	132.96	142.558	8449.69	4675.21	22928.5	1037.46	4273.94	654.419	23809.2	242.583	1244.19	1758.46	3978.17	2280.01	278.092	46.0536	3300.38	1593.94	7387.61	333.477	1690.13	272.068	7747.24	100.539	493.592	628.807	1584.1	932.802	119.393			M+H-2H2O, M+NH4, M+Na, M+K
9.53_738.4215n	738.421	756.455	1	9.52822	0.33185	0.0531263	0.830094	3.22506	St_DR	St_WW	100 - 37.3 - 8.04 - 0.859 - 0.135	6011.1	51.19	8324.21	5717.14	16899.7	5452.33	1394.35	1108.5	3181.45	3455.14	408.371	2528.99	1752.52	1880.86	1740.88	1280.35	2689.15	2233.07	5761.69	1756.76	448.193	438.355	1322.65	1124.26	169.251	1003.29	626.684	748.955	712.232	549.693			M+NH4, M+K
8.22_425.1377m/z		425.138	1	8.218	0.194517	0.382555	0.94316	1.12193	St_DR	St_WW	100 - 12.9 - 4.23	5992.04	22.65	4703.59	7336.81	5018.58	6486.72	4102.18	6881.96	7414.41	3860.45	6006.85	6335.29	4702.05	5520.52	7012.34	3948.24	1519.51	2865.7	1711	2090.04	1318.59	2721.47	3082.46	1256.15	2489.56	2513.31	1681.41	2198.26	2868.9	1695.1
11.52_818.4762n	818.476	857.446	1	11.5193	0.417667	0.662839	1	1.03865	St_WW	St_DR	100 - 43.6 - 28.4	5975	23.57	3121.83	6069.11	5314.58	10471.2	5586.95	4484.55	5220.49	4960.78	4268.49	6733.62	7941.81	7430.98	4838.84	5650.49	1008.51	2370.54	1811.92	3373.86	1795.85	1773.41	2170.36	1614.18	1769.09	2671.34	2839.91	2959.01	1979.68	2425.93			M+NH4, M+K
6.52_894.3341m/z		894.334	1	6.52445	1.97388	0.711905	1	1.0442	St_WW	St_DR	100 - 52.8	5914.31	28.08	3542.92	5800.44	4548.38	4062.36	4721.09	8159.78	8812.88	4344.27	5732.31	5954.77	3981.85	5250.96	8612.41	7523.58	1144.55	2265.6	1550.7	1308.9	1517.53	3226.78	3663.86	1413.58	2375.78	2362.35	1423.87	2090.93	3523.53	3230.1
13.89_733.5155m/z		733.515	1	13.8937	0.366167	0.692641	1	1.04216	St_WW	St_DR	100 - 67.2 - 49.5 - 27.6	5881.95	22.34	5403.48	4066.11	4288.01	9121.87	5287.49	6094.98	5246.22	6304.87	8291.83	5180.35	4028.83	5750.02	6267.68	5350.07	1745.61	1588.19	1461.93	2939.09	1699.59	2410.26	2181.06	2051.53	3436.58	2055.13	1440.67	2289.65	2564.25	2296.95
15.96_703.5377n	703.538	686.534	1	15.9648	0.411933	0.0822032	0.922763	1.12388	St_WW	St_DR	98.2 - 100	5871.85	9.7	4193.15	6009.12	4631.03	5037.22	5343.41	5217.79	6140.64	6298.29	4966.39	5654.23	6411.92	5923.19	5377.78	6471.18	1354.6	2347.11	1578.87	1623	1717.56	2063.37	2552.91	2049.39	2058.34	2243.12	2292.84	2358.6	2200.17	2778.28			M+H-H2O, M+Na
15.87_454.3334n	454.333	972.697	1	15.8675	0.394767	0.202577	0.940775	1.2265	St_WW	St_DR	100 - 44.5	5860.75	20.84	3916.45	4837.74	3625.22	5008.01	5234.05	4229.07	6598.41	9749.75	6389.52	3898.57	6002.87	5250.46	4419.75	5314.34	1265.22	1889.58	1235.96	1613.6	1682.41	1672.38	2743.22	3172.45	2648.16	1546.63	2146.57	2090.73	1808.22	2281.61			M+H-2H2O, 2M+ACN+Na
5.23_503.1920m/z		503.192	1	5.2314	0.743783	0.947614	1	1.02403	St_DR	St_WW	100 - 16.7 - 33.7 - 3.6 - 6.59	5843.41	22.42	3418.05	5411.52	7034.5	8955.8	5337.36	5149.28	5597.36	4246.7	6441.51	6817.55	4016.76	4981.08	7211.21	6229.01	1104.21	2113.69	2398.3	2885.58	1715.62	2036.28	2327.05	1381.83	2669.71	2704.63	1436.35	1983.46	2950.27	2674.3
10.24_318.2203n	318.22	301.217	1	10.2434	1.29305	0.525643	0.981327	1.03845	St_DR	St_WW	100 - 18.2 - 1.23 - 0.062 - 0.00918	5833.7	48.79	4434.28	9491.06	8890.95	7404.31	3380.35	5293.7	1941.25	2706.86	2535.19	19878.6	2630.91	4582.03	2748.15	4242.12	1432.51	3707.13	3031.22	2385.69	1086.56	2093.39	807.054	880.782	1050.72	7886.17	940.786	1824.56	1124.33	1821.27			M+H-H2O, M+H, M+NH4, 2M+NH4, 2M+K
6.03_1046.5176n	1046.52	1047.54	1	6.0267	0.595017	0.252432	0.940775	1.18288	St_WW	St_DR	100 - 49.5 - 46.7 - 27.4 - 1.33	5822.27	21.62	4452.26	4886.4	3682.35	6392.12	3763.71	5135.08	6142.72	5240.97	5313.54	8713.02	4196.74	4682.02	4992.39	7617.17	1438.31	1908.59	1255.44	2059.56	1209.79	2030.66	2553.77	1705.35	2202.22	3456.6	1500.71	1864.37	2042.5	3270.28			M+H, M+2H, M+NH4
5.28_324.1036n	324.104	357.135	1	5.2829	1.19578	0.68003	1	1.04719	St_DR	St_WW	100 - 12.8	5812.17	17.33	3931.83	6480.24	5348.1	7556.24	5966.72	5884.78	5517.29	4810.4	6097.85	6704.46	4337.15	4996.19	6750.08	5155.77	1270.19	2531.13	1823.35	2434.64	1917.92	2327.13	2293.76	1565.25	2527.28	2659.77	1550.92	1989.48	2761.61	2213.53			M+H-H2O, M+H, M+CH3OH+H
14.51_509.4918m/z		509.492	1	14.5059	2.28852	0.129938	0.940775	3.89404	St_WW	St_DR	100 - 25.8 - 3.17	5786.28	162.37	0.639843	1645.41	1.02802	6.38898	1.44171	71.6128	8674.99	127.864	92.6538	24666.4	34.17	11927.8	3636.46	18.5696	0.206703	642.684	0.350486	2.05855	0.463419	28.3193	3606.54	41.6056	38.4007	9785.58	12.2188	4749.63	1487.76	7.9725
12.43_718.4518m/z		718.452	1	12.4347	1.14427	0.484544	0.979299	1.05295	St_WW	St_DR	86.1 - 100	5769.73	11.05	3642.44	6212.63	5402.57	6156.81	5040.19	6642.99	5259.6	5870.93	6606.32	4951.09	5419.32	5114.1	5974.82	6451.51	1176.7	2426.6	1841.92	1983.74	1620.1	2626.97	2186.62	1910.33	2738.01	1964.18	1937.89	2036.43	2444.43	2769.83
11.27_875.4555m/z		875.456	1	11.2733	0.766717	0.717654	1	1.02146	St_WW	St_DR	100 - 46.3	5751.8	17.83	3637.77	5797.41	5364.89	9662.34	5294.1	4491.62	5168.49	4736.95	5154.8	6515.41	7197.48	6507.6	4458.33	5692.04	1175.19	2264.42	1829.07	3113.23	1701.71	1776.21	2148.75	1541.35	2136.43	2584.77	2573.75	2591.32	1824	2443.77
14.67_684.5339m/z		684.534	1	14.6718	0.366167	0.215322	0.940775	1.14148	St_WW	St_DR	100 - 87.4	5743.79	10.08	4741.38	5998.23	3385.8	2778.09	5444.31	6662.36	6212.95	5708.39	4943.82	5918.43	5374.15	5376.77	6657.61	6227.36	1531.71	2342.86	1154.33	895.11	1749.99	2634.63	2582.97	1857.44	2048.98	2347.94	1921.74	2141.02	2723.78	2673.59
11.50_237.1773n	237.177	301.217	1	11.5021	1.02988	0.466626	0.974929	1.23093	St_WW	St_DR	100 - 21.9 - 11.8	5696.3	73.31	2714.35	5020.09	8564.53	9504.55	2446.82	4089.25	53.8938	511.792	206.15	30586.9	848.531	6739.64	326.746	654.361	876.877	1960.81	2919.94	3062.39	786.495	1617.09	22.4058	166.531	85.4398	12134.3	303.426	2683.71	133.679	280.937			M+NH4, M+ACN+Na
7.13_834.4392n	834.439	873.406	1	7.12522	0.2174	0.561251	0.984141	1.63095	St_WW	St_DR	100 - 34.5	5667.98	55.03	5477.61	1385.4	6532	2892.26	1584.84	3535.93	2918.8	544.874	1318.14	5817.3	6766.91	8148.59	9000.07	8079.96	1769.55	541.124	2226.98	931.893	509.423	1398.28	1213.46	177.296	546.309	2307.82	2419.78	3244.76	3682.13	3468.97			M+NH4, M+K
5.51_1196.5889n	1196.59	1179.59	1	5.51177	0.429117	0.233087	0.940775	1.63182	St_WW	St_DR	100 - 57 - 27.3 - 6.94 - 1.24 - 0.181	5655.94	68.83	2186.09	3394.75	1099.19	3624.87	2475.48	9563.2	1918.59	7941.54	1843.08	12523.6	2499.4	6267.01	2049.67	6467.23	706.22	1325.96	374.75	1167.94	795.707	3781.76	797.635	2584.08	763.871	4968.34	893.759	2495.52	838.565	2776.58			M+H-H2O, M+NH4, M+K
12.29_492.3309n	492.331	531.295	1	12.286	0.297517	0.260936	0.940775	1.16587	St_DR	St_WW	100 - 28.9 - 6.56 - 0.793	5643.66	21.87	5193.26	7878.77	6547.81	4209.51	5078.23	5805.7	4792.31	3961.93	5608.38	7023.62	2367.28	4390.27	5764.85	4768.88	1677.69	3077.38	2232.37	1356.32	1632.32	2295.86	1992.35	1289.17	2324.42	2786.39	846.515	1748.2	2358.53	2047.42			M+NH4, M+K
8.75_304.2409n	304.241	287.238	1	8.75012	0.366167	0.494758	0.980097	3.99601	St_WW	St_DR	100 - 19.7 - 1.4 - 0.025	5637.21	81.94	415.048	3021.18	2405.4	2304.65	618.355	1080.84	29.4986	1331.03	1043.54	28947.8	408.538	6017.01	83.7791	1628.74	134.082	1180.05	820.082	742.565	198.761	427.42	12.2637	433.101	432.497	11484.1	146.089	2395.96	34.2759	699.267			M+H-2H2O, M+H-H2O
4.97_396.1539n	396.154	435.094	1	4.96823	0.394767	0.808866	1	1.03466	St_WW	St_DR	100 - 11.1 - 5.7	5628.56	27.45	5861.47	6664.49	6333.02	3628.76	4680.95	3355.09	7556.14	5648.64	8344.21	4719.4	3201.91	6073.47	5819.89	5592.41	1893.56	2603.09	2159.14	1169.2	1504.62	1326.77	3141.39	1838	3458.29	1872.26	1144.97	2418.45	2381.05	2400.99			M+H, M+K
10.84_455.3054n	455.305	478.295	1	10.8384	0.33185	0.945319	1	1.00913	St_WW	St_DR	100 - 18.6 - 1.8	5597.08	15.24	5682.15	4660.38	6230.88	6424.78	4519.95	6417.98	4889.04	6299.49	7644.75	5810.93	3244.38	5319.38	5691.76	5168.87	1835.63	1820.3	2124.32	2070.08	1452.87	2537.99	2032.57	2049.78	3168.4	2305.29	1160.16	2118.17	2328.63	2219.15			M+Na, M+CH3OH+H
15.55_825.6605n	825.661	826.668	1	15.5528	0.400467	0.0689722	0.90039	1.53799	St_DR	St_WW	100 - 52.8	5595.04	7.22	9789.58	3194.53	8410.77	3424.69	4742.08	6023.74	3579.86	3907.91	3608.64	3736.84	3774.66	3786.59	3542.17	3108.48	3162.55	1247.76	2867.52	1103.44	1524.27	2382.09	1488.29	1271.59	1495.61	1482.47	1349.78	1507.82	1449.18	1334.57			M+H-H2O, M+H
8.00_227.1887n	227.189	228.196	1	8.0006	0.463433	0.0288839	0.709846	2.1294	St_WW	St_DR	100 - 9.08 - 1.1	5575.17	20.37	2868.95	2061.9	2607.27	2946.49	3493.78	2357.07	1991.84	2576.13	7314.87	4602.59	2805.78	5786.14	2725.32	13215.3	926.82	805.361	888.908	949.366	1123.02	932.103	828.086	838.242	3031.68	1825.92	1003.32	2304.03	1114.99	5673.75			M+H, M+K
5.84_360.1587n	360.159	399.122	1	5.84362	0.263183	0.199877	0.940775	1.20683	St_WW	St_DR	100 - 12.6 - 4.9 - 0.309	5554.49	27.21	3395.43	9300.2	4315.03	2687.59	3142.19	4557.01	4820.37	5575.73	4970.94	4141.74	8827.14	4917.92	5093.39	5354.55	1096.9	3632.58	1471.14	865.948	1010.01	1802.07	2004.02	1814.28	2060.23	1643.09	3156.5	1958.31	2083.82	2298.87			M+K, 2M+K
0.72_194.0793n	194.079	233.044	1	0.717533	0.211667	0.11547	0.940775	1.16627	St_WW	St_DR	100 - 2.81 - 2.39	5551.42	15.23	5437.26	5450.98	3440.42	5263.6	5028.89	4155.77	4542.86	6090.3	5615.48	6135.93	3873.97	5702.72	5104.03	6337.51	1756.52	2129.11	1172.95	1695.95	1616.47	1643.4	1888.65	1981.71	2327.36	2434.22	1385.3	2270.82	2088.17	2720.89			M+H, M+K
14.97_987.5710m/z		987.571	1	14.9693	0.411917	0.0361499	0.759644	1.17507	St_WW	St_DR	100 - 59.3 - 44.1	5550.71	8.62	3839.65	5812.6	4171.93	4287.48	4570.75	4364.42	6019.41	5948.61	5481.89	5277.05	6223.28	5833.71	4830.22	5260.23	1240.41	2270.35	1422.35	1381.44	1469.2	1725.91	2502.51	1935.61	2271.99	2093.49	2225.38	2322.98	1976.15	2258.38
5.28_533.2505n	533.25	1084.55	1	5.2829	0.3776	0.211596	0.940775	1.23801	St_DR	St_WW	100 - 36.1 - 13.8 - 1.3	5540.14	31.85	5158.33	5375.91	5715.71	5827.17	4139.55	9051.36	3512.92	3159.29	2789.63	8677.59	4062.13	4790.39	4958.83	2887.33	1666.41	2099.79	1948.68	1877.53	1330.6	3579.36	1460.46	1028	1156.17	3442.54	1452.58	1907.53	2028.77	1239.62			M+ACN+H, 2M+NH4
13.89_330.2773n	330.277	313.274	1	13.8937	0.566417	0.068854	0.90039	1.1483	St_WW	St_DR	100 - 16 - 1.86 - 0.0795	5529.88	8.76	4334.22	5382	4993.94	4472.09	4969.77	4366.68	5191.15	4775.45	7102.36	5634.63	5434.25	4558.42	6074.9	5129.13	1400.18	2102.16	1702.6	1440.92	1597.46	1726.8	2158.17	1553.88	2943.6	2235.35	1943.24	1815.16	2485.38	2202.09			M+H-H2O, M+H, M+K
11.57_1002.5995m/z		1002.6	1	11.5708	0.452	0.414886	0.960957	1.07765	St_WW	St_DR	100 - 46.9	5526.58	15.68	3874.58	4866.71	4351.44	6619.51	5701.3	4481.24	6003.62	4525.91	4457.97	6630.6	6302.08	6148.29	5489.95	5131.28	1251.69	1900.9	1483.55	2132.83	1832.6	1772.11	2495.94	1472.68	1847.62	2630.47	2253.56	2448.24	2246.06	2203.01
11.61_512.2523n	512.252	1025.55	1	11.6051	0.2632	0.388003	0.944907	1.06297	St_WW	St_DR	100 - 36.6 - 12.9 - 3.05	5521.58	8.89	4843.31	3936.1	3993.83	6390.92	4893.53	6208.83	6094.99	4883.37	5671.68	6371.32	5284.64	5237.58	5871.34	5331.14	1564.64	1537.41	1361.63	2059.17	1572.96	2455.28	2533.93	1588.99	2350.65	2527.61	1889.74	2085.6	2402.1	2288.82			M+H, 2M+H
15.04_1010.6543m/z		1010.65	1	15.0379	0.349	0.23045	0.940775	1.07774	St_WW	St_DR	55.7 - 60.5 - 100 - 79.2 - 74.8 - 57.3 - 49.3 - 56.9	5520.22	5.43	5105.9	5330.33	3682.19	5165.68	4653.38	6429.02	5487.85	5436.47	5952.05	5036.93	5301.26	5758.3	5589.65	5566.91	1649.47	2081.98	1255.38	1664.4	1495.76	2542.35	2281.52	1768.96	2466.85	1998.23	1895.68	2292.95	2286.85	2390.05
10.74_292.2041n	292.204	275.201	1	10.7412	0.480617	0.305728	0.940775	1.09249	St_WW	St_DR	100 - 9.93 - 2.52	5518.72	14.23	5198.51	5350.75	4274.15	3520.63	5353.23	5639.56	6023.9	5684.52	6879.4	5782.9	4647.03	4814.89	5896.43	4925.9	1679.39	2089.96	1457.2	1134.36	1720.72	2230.16	2504.37	1849.68	2851.19	2294.17	1661.73	1917.28	2412.36	2114.84			M+H-H2O, M+K
7.39_1108.5920m/z		1108.59	1	7.38838	0.25175	0.588215	0.993188	1.20605	St_DR	St_WW	100 - 45.7 - 9.92	5509.81	90.1	11997.8	8389.48	11541.8	2060.43	1902.31	506.606	2170.24	14719.5	319.464	1323.34	3405.68	9114.63	2266.23	830.453	3875.91	3276.86	3935.01	663.876	611.47	200.337	902.257	4789.56	132.403	524.989	1217.84	3629.44	927.164	356.539
12.37_884.5352m/z		884.535	1	12.3661	1.44182	0.783806	1	1.03792	St_DR	St_WW	100 - 67.6	5483.77	19.48	4413.98	5025.19	5037.57	7276.34	7162.79	4005.87	5464.62	3670.31	5392.3	6309.2	5314.32	5833.81	6322.86	4141.22	1425.95	1962.8	1717.48	2344.46	2302.38	1584.12	2271.86	1194.28	2234.86	2502.96	1900.35	2323.02	2586.83	1777.95
12.00_1000.5855m/z		1000.59	1	11.9999	1.08137	0.26794	0.940775	1.0931	St_WW	St_DR	100 - 48.2	5479.85	12.07	3965.82	4550.8	4147.78	6756.62	5281.5	4764.98	5624.52	4450.16	5178.73	6406.45	5951.5	5878.68	4996.92	5496.51	1281.17	1777.5	1414.12	2177	1697.66	1884.31	2338.34	1448.03	2146.35	2541.54	2128.2	2340.88	2044.35	2359.82
4.80_517.2041m/z		517.204	1	4.80232	0.2975	0.0344451	0.752467	1.44275	St_WW	St_DR	100 - 1.71	5470.58	28.23	3326.98	2741.83	2637.39	3085.76	5426.95	4224	5099.45	3688.39	7837.32	6749.93	3849.53	6056.17	4517.37	5595.35	1074.79	1070.94	899.175	994.239	1744.41	1670.38	2120.04	1200.16	3248.21	2677.81	1376.56	2411.56	1848.16	2402.25
13.26_984.6373m/z		984.637	1	13.2643	0.4806	0.195152	0.940775	1.09772	St_WW	St_DR	100 - 40.1	5462.19	8.58	4029.13	6010.91	4176.22	6017.41	4226.39	4591.07	5780.59	5180.07	5414.46	6116.71	6077.06	5400.79	5163	4883.26	1301.62	2347.81	1423.81	1938.83	1358.51	1815.54	2403.22	1685.53	2244.05	2426.6	2173.1	2150.59	2112.3	2096.53
14.87_526.4118m/z		526.412	1	14.872	0.514917	0.290616	0.940775	1.07069	St_WW	St_DR	100 - 60.3 - 25.5 - 31.3 - 53.9 - 44.5	5455.43	5.44	3914	5181.95	3911.71	6250.73	6075.6	5254.93	5077.78	4966.38	5577.09	5443.07	5898.13	5373.34	5654.84	5275.17	1264.43	2024.03	1333.63	2014	1952.91	2078.06	2111.03	1616	2311.45	2159.36	2109.11	2139.66	2313.52	2264.79
15.57_1455.9790n	1455.98	1479.04	1	15.57	0.79525	0.393786	0.950141	1.1579	St_DR	St_WW	100 - 89.6 - 80.4 - 38 - 34.4 - 22.1 - 16.1	5453.32	23.49	4181.4	3732.38	5496.1	9610.66	5062.68	4885.88	5204.13	6035.13	3899.58	6253.12	4190.55	5145.89	3981.76	3461.61	1350.81	1457.84	1873.8	3096.58	1627.33	1932.12	2163.56	1963.76	1616.2	2480.72	1498.5	2049.09	1629.03	1486.17			M+H, M+Na
8.14_308.1993n	308.199	291.196	1	8.13792	0.46345	0.185627	0.940775	1.09509	St_WW	St_DR	100 - 9.92 - 3.21	5437.11	9.41	4557.26	5528.25	4163.75	5023.91	5365.16	5100.33	5016.24	5726.1	6317.32	6239.22	4929.7	4612.51	5585.26	4649.68	1472.23	2159.29	1419.56	1618.72	1724.55	2016.93	2085.45	1863.21	2618.24	2475.2	1762.81	1836.69	2285.06	1996.25			M+H-H2O, M+K
4.45_282.1486n	282.149	327.122	1	4.45332	0.280333	0.182772	0.940775	1.32554	St_WW	St_DR	100 - 6.82	5431.91	29.04	5895.16	3849.26	3987.42	4501.02	2404.47	2986.77	5061.09	3686.55	5164.98	5382.85	7557.19	5358.54	8139.65	2733.65	1904.44	1503.49	1359.45	1450.24	772.881	1181.12	2104.1	1199.56	2140.64	2135.46	2702.38	2133.76	3330.11	1173.64			M+K, M+2Na-H
15.82_519.4133m/z		519.413	1	15.816	0.760933	0.365242	0.942156	1.2886	St_WW	St_DR	100 - 41	5430.48	38.94	6623.32	3399.79	2425.42	2805.34	4349.52	6254.01	3642.4	12214.7	6459.64	4037.61	4251.12	4175.84	3573.48	3301.03	2139.68	1327.93	826.907	903.887	1398.09	2473.15	1514.29	3974.51	2677.22	1601.78	1520.16	1662.81	1461.99	1417.23
11.48_1347.4086m/z		1347.41	3	11.485	0.33185	0.196898	0.940775	1.30777	St_DR	St_WW	21 - 73.8 - 100 - 85.8 - 50.1 - 21.9 - 6.31	5422.18	35.94	3567.53	8201.27	5091.97	6473.36	3647.62	7390.58	3582.9	2346.06	7594.15	4540.9	1797.01	2151.97	3936.62	6656.11	1152.5	3203.35	1736.02	2085.74	1172.48	2922.6	1489.55	763.38	3147.42	1801.45	642.595	856.91	1610.56	2857.67
5.13_175.0759m/z		175.076	1	5.13415	0.68085	0.735221	1	1.1857	St_DR	St_WW	100 - 36.9 - 2.45	5421.57	33.47	2207.21	4427.31	5483.22	12011.2	2698.95	5298.89	5824.27	4517.91	2395.94	3636.95	4136.9	4270.01	7041.11	6008.55	713.045	1729.27	1869.41	3870.03	867.539	2095.44	2421.38	1470.08	993.008	1442.84	1479.32	1700.31	2880.68	2579.65
15.00_872.5466m/z		872.547	1	15.0036	0.183083	0.488956	0.980097	1.08615	St_DR	St_WW	100 - 39.6 - 20.9 - 17.9	5397.85	15.83	6773.17	4491.05	4936.26	4580.03	6323.28	6743.9	3937.23	4341.38	4610.75	5830.73	4383.5	4638.75	6343.2	4639.76	2188.09	1754.17	1682.94	1475.7	2032.53	2666.87	1636.86	1412.63	1910.94	2313.14	1567.49	1847.14	2595.14	1991.99
14.41_276.2120n	276.212	591.445	1	14.4086	1.85942	0.929114	1	1.02643	St_WW	St_DR	100 - 40	5388.65	41.35	3284	6057.54	9699.36	4430.79	4234.95	3745.81	5296.84	4558.99	10533.5	4700.64	5834.32	3692.87	5142.6	3257.64	1060.9	2366.03	3306.84	1427.61	1361.26	1481.28	2202.11	1483.44	4365.64	1864.82	2086.3	1470.5	2103.95	1398.61			M+NH4, 2M+K
0.75_499.1169m/z		499.117	1	0.751867	0.228833	0.018188	0.662257	1.39781	St_DR	St_WW	100 - 16.3 - 11.1 - 0.777	5384.62	21.18	6263.6	3399.12	5882.48	6803.56	4342.45	5684.92	5316.18	3682.15	4951.46	3949.1	2695.24	4850.02	3285.49	3551.78	2023.47	1327.67	2005.54	2192.13	1395.82	2248.1	2210.15	1198.13	2052.15	1566.67	963.792	1931.27	1344.17	1524.89
15.88_826.6089m/z		826.609	1	15.8847	0.366167	0.148055	0.940775	1.12676	St_DR	St_WW	100 - 29.3	5369.9	9.93	4807.88	5926.45	6214.35	5348.02	5106.56	6249.86	3936.14	4985.64	4282.27	4508.51	5597.98	5025.87	4668.47	4291.64	1553.2	2314.82	2118.68	1723.15	1641.43	2471.51	1636.41	1622.27	1774.8	1788.6	2001.78	2001.3	1909.98	1842.53
15.77_1402.0029n	1402	1424.99	1	15.7703	0.366167	0.973356	1	1.03912	St_DR	St_WW	100 - 74.9 - 41.7 - 20.5	5369.1	37.51	2866.19	2774.05	7655.59	6132.55	3142.08	9020.18	5993.05	6061.22	6937.75	3536.76	7306.43	3538.95	6332.86	2454.78	925.929	1083.52	2610.05	1975.92	1009.98	3567.03	2491.55	1972.25	2875.38	1403.09	2612.71	1409.21	2590.92	1053.91			M+Na, M+K
6.48_1054.3750n	1054.37	1072.41	1	6.4787	0.7495	0.63566	1	1.00191	St_WW	St_DR	100 - 84.3 - 34.8	5363.81	20.66	2878.6	8830.92	2842.95	3263.76	5233.38	4659.77	9765.75	4620.3	5551.69	4499.31	4703.33	4499.83	6327.69	7344.52	929.937	3449.28	969.257	1051.59	1682.19	1842.7	4060.01	1503.39	2300.92	1784.95	1681.86	1791.83	2588.8	3153.22			M+NH4, M+K
7.67_684.8451m/z		684.845	2	7.66875	0.2346	0.0564	0.834065	2.25949	St_WW	St_DR	100 - 67.3 - 21.8 - 5.64 - 0.462	5333.91	61.18	1805.52	3814.98	1310.91	631.118	3147.78	4704.65	1109.74	5059.37	2121.81	7732.55	1558.17	2824.98	9110.17	8930.34	583.276	1490.1	446.934	203.348	1011.81	1860.45	461.362	1646.26	879.393	3067.63	557.187	1124.9	3727.18	3834.07
15.74_596.5603m/z		596.56	1	15.7359	0.383333	0.444227	0.971159	1.55857	St_WW	St_DR	100 - 29.4 - 11.3	5312.12	89.65	3177.07	2890.64	1430.13	2067.54	2438.98	1482.57	10371.3	9263.95	1532.87	13886	1911.33	6254.56	2640.65	1695.5	1026.36	1129.06	487.58	666.166	783.976	586.28	4311.78	3014.38	635.305	5508.8	683.472	2490.56	1080.35	727.929
6.96_332.2002n	332.2	333.207	1	6.95928	0.663683	0.590844	0.994091	1.86982	St_DR	St_WW	100 - 19.3 - 3.33 - 0.215	5283.52	106.19	832.141	5176.1	15544.7	11660	2472.83	982.84	315.943	558.871	769.517	8330.82	817.052	5387	897.587	3018.94	268.825	2021.74	5299.72	3756.89	794.857	388.664	131.35	181.85	318.929	3304.97	292.17	2145.1	367.223	1296.12			M+H-2H2O, M+H-H2O, M+H, M+NH4, M+K, 2M+K
12.25_332.3307m/z		332.331	1	12.2517	0.165933	0.124503	0.940775	1.37235	St_WW	St_DR	100 - 13.3 - 0.513	5261.25	30.99	3599.04	3832.23	5429.44	2584.54	2151.09	4271.8	4968.14	3531.03	10088.3	4740.77	4988.5	3928.2	5536.25	4015.78	1162.68	1496.84	1851.08	832.747	691.438	1689.28	2065.45	1148.96	4181.11	1880.74	1783.84	1564.2	2265	1724.1
5.65_930.3733m/z		930.373	1	5.64908	0.961217	0.912164	1	1.01126	St_DR	St_WW	100 - 50.5 - 42.5 - 14.7	5249.52	30.71	4391.24	7621.94	4503.24	3362.78	4075.47	7139.09	5652.86	2880.27	3459.96	6124.33	4723.23	5814.51	7695.18	5640.07	1418.6	2977.07	1535.31	1083.5	1310	2823.15	2350.12	937.208	1433.99	2429.62	1688.98	2315.33	3148.27	2421.46
7.57_765.4422m/z		765.442	1	7.57147	0.366183	0.107137	0.940775	1.7871	St_WW	St_DR	100 - 32.6 - 3.68	5239.51	53.07	961.819	4560.76	1313.43	2256.37	3580.28	5292.23	2558.12	1853.57	3555.67	7993.14	5067.38	2219.78	8297.19	7689.86	310.718	1781.39	447.791	727.008	1150.83	2092.81	1063.51	603.131	1473.66	3171.01	1812.04	883.913	3394.57	3301.49
4.37_147.0444m/z		147.044	1	4.3675	0.2975	0.316313	0.940775	1.30448	St_WW	St_DR	100 - 4.68	5234.67	45.9	6584.82	1617.69	2894.21	6285.74	3215.53	2824.99	4666.9	9356.43	6783.88	4363.6	2456.84	6053.59	2796.46	4831.89	2127.24	631.856	986.732	2025.28	1033.59	1117.14	1940.22	3044.47	2811.61	1731.11	878.544	2410.53	1144.09	2074.48
10.96_426.2939n	426.294	465.262	1	10.9586	0.394783	0.869894	1	1.0185	St_WW	St_DR	100 - 15.9 - 34.8 - 4.33	5227.16	19.58	4728.71	7110.82	5180.93	3844.73	5470.18	4375	5215.29	4740.78	5149.74	6354.22	6460.04	3763.77	5788.22	4333.36	1527.62	2777.43	1766.35	1238.78	1758.31	1730.09	2168.2	1542.6	2134.33	2520.82	2310.05	1498.73	2368.09	1860.44			M+H-H2O, M+H, M+K
4.90_415.1169m/z		415.117	1	4.89957	0.28035	0.288902	0.940775	1.22391	St_WW	St_DR	100 - 13.4	5226.3	32.13	3801.61	6378.02	3744.72	2512.56	2526.17	5738.69	5189.46	5629.87	4585.96	3035.03	7734.7	3396.04	5669.09	6533.42	1228.12	2491.2	1276.7	809.554	812.001	2269.36	2157.47	1831.89	1900.67	1204.05	2765.85	1352.3	2319.35	2805
4.88_591.1694m/z		591.169	1	4.8824	0.263183	0.372497	0.942156	1.20306	St_DR	St_WW	100 - 16	5220.84	28.77	4337.45	6175.49	6590.28	2742.05	3634.04	7864.16	5202.42	4422.95	4604	2299	4207.46	3559.64	6382.06	4902.26	1401.22	2412.1	2246.85	883.495	1168.11	3109.88	2162.85	1439.18	1908.15	912.05	1504.55	1417.44	2611.04	2104.69
3.69_160.0527n	160.053	193.086	1	3.68667	0.20025	0.246405	0.940775	1.14894	St_DR	St_WW	100 - 5.87 - 0.333	5213.64	19.56	3799.41	4987.75	4289.78	6085.44	4739.17	6256.42	6337.55	3797.62	5976.17	4809.03	3716.44	3003.71	4583.09	5878.37	1227.41	1948.17	1462.53	1960.75	1523.34	2474.1	2634.77	1235.7	2476.85	1907.82	1328.96	1196.07	1875.04	2523.76			M+H, M+CH3OH+H
15.14_407.3612m/z		407.361	1	15.1352	0.566417	0.354615	0.941581	1.23131	St_DR	St_WW	100 - 21.8	5212.64	33.76	5001.64	3587.7	3388.95	4649.84	8200.79	3317.05	8342.54	3319.71	3904.83	4000.95	3418.04	4474.18	7311.69	3204.59	1615.79	1401.33	1155.41	1498.19	2636.03	1311.73	3468.33	1080.19	1618.37	1587.24	1222.26	1781.61	2991.38	1375.83
10.46_293.2113m/z		293.211	1	10.4608	0.44625	0.0381457	0.763707	1.22339	St_WW	St_DR	100 - 12.1 - 2.18	5212.57	14.66	4029.99	5137.47	3376.35	3748.94	4113.51	4869.33	4549.86	5351.45	6921.88	5873.39	4437.43	4273.07	4893.87	4736.93	1301.9	2006.65	1151.11	1207.92	1322.23	1925.57	1891.56	1741.3	2868.8	2330.07	1586.78	1701.53	2002.19	2033.71
3.42_399.1004m/z		399.1	1	3.4235	0.36615	0.272145	0.940775	1.17191	St_DR	St_WW	100 - 19.1 - 9.25	5205.83	22.41	5847.35	5911.93	5489.85	2937.89	4299.07	6081.54	5873.17	3145	4953.65	3534.85	4831.66	4013.45	4024.58	6592.06	1889	2309.15	1871.68	946.598	1381.87	2404.94	2441.71	1023.35	2053.06	1402.33	1727.75	1598.15	1646.55	2830.17
13.84_330.2566n	330.257	699.429	1	13.8422	0.944	0.05919	0.838139	1.2096	St_WW	St_DR	100 - 43.9 - 2.59	5202.04	16.04	3795.82	5693.15	3526.01	4246.87	4871.36	3394.43	4576.72	6338.94	5809.27	4658.96	5904.34	5118	4472.93	4111.85	1226.25	2223.7	1202.13	1368.35	1565.83	1342.33	1902.72	2062.62	2407.68	1848.29	2111.33	2037.98	1829.98	1765.34			M+CH3OH+H, 2M+K
13.68_585.4111m/z		585.411	1	13.6763	0.58355	0.762707	1	1.02193	St_DR	St_WW	100 - 39.5 - 50.6	5181.78	9.35	4076.48	5248.86	5106.04	6170.95	5502.84	4799.07	5368.18	4564.74	5739.41	5564.36	4518.78	4789.34	5190.68	5126.62	1316.92	2050.16	1740.82	1988.3	1768.81	1897.79	2231.77	1485.31	2378.72	2207.47	1615.87	1907.11	2123.62	2201.02
12.10_1260.4358m/z		1260.44	2	12.1029	0.532067	0.867731	1	1.59315	St_DR	St_WW	64.5 - 100 - 41.2 - 6.93	5156.79	48.93	6250.61	5167.33	6428.24	6788.71	7384.83	4077.83	0	5961.02	69.4447	2979.17	4975.03	4154.44	1662.92	2856	2019.27	2018.32	2191.6	2187.34	2373.75	1612.58	0	1939.65	28.7816	1181.88	1779.02	1654.29	680.338	1226.17
16.00_738.6133m/z		738.613	1	15.9991	0.446267	0.466245	0.974929	1.17858	St_DR	St_WW	100 - 49.1	5146.63	39.56	5972.7	2500.5	3625.4	6380.14	3920.57	8587.73	5039.36	4658.28	3357.99	4907.92	7793.64	3442.9	4346.24	2060.63	1929.49	976.675	1236.02	2055.7	1260.21	3396.02	2095.06	1515.75	1391.73	1947.05	2786.93	1370.96	1778.14	884.691
11.95_1106.8275m/z		1106.83	2	11.9542	0.532117	0.930219	1	1.63119	St_DR	St_WW	83.6 - 100 - 29.9 - 4	5127.18	45.6	5622.4	6485.44	5998.15	6176.6	6709.57	4898.09	0	5408.25	47.1427	2855.41	5576.21	4421.5	1317.34	2376.68	1816.33	2533.16	2044.97	1990.12	2156.69	1936.95	0	1759.78	19.5385	1132.79	1994	1760.63	538.955	1020.38
7.62_1356.6620m/z		1356.66	1	7.62297	0.251767	0.456356	0.974617	1.48481	St_WW	St_DR	100 - 61.6 - 19 - 3.55	5122.1	55.01	1880.62	3543.7	2369.41	2808.04	4149.94	1905.31	7490.68	5942.32	9067.14	4229.02	756.465	6422.04	6901.61	2536.12	607.538	1384.14	807.813	904.76	1333.94	753.456	3114.17	1933.56	3757.91	1677.72	270.505	2557.25	2823.6	1088.83
13.06_775.4058m/z		775.406	1	13.0641	0.246017	0.263678	0.940775	1.11014	St_WW	St_DR	100 - 31.7 - 9.48	5115.5	15.33	4187.65	3368.96	4021	5750.46	4939.51	4934.91	5053.29	5778.06	5992.79	5434.31	4311	5010.67	3844.03	5437.63	1352.83	1315.89	1370.89	1852.81	1587.73	1951.51	2100.85	1880.11	2483.73	2155.88	1541.57	1995.24	1572.68	2334.54
12.51_1017.5876n	1017.59	1000.58	1	12.5148	0.812433	0.078898	0.909718	1.12781	St_WW	St_DR	100 - 50.8	5085.27	8.16	3524.6	4493.46	3989.89	5807.74	4532.27	4369.28	4845.66	4482.21	5406.05	5557.97	5439.3	5179.88	4809.96	4721.54	1138.63	1755.11	1360.29	1871.27	1456.83	1727.83	2014.53	1458.46	2240.56	2204.94	1945.04	2062.62	1967.86	2027.1			M+H-H2O, M+H
14.28_317.3052n	317.305	673.459	1	14.277	0.766667	0.555558	0.984141	1.04551	St_WW	St_DR	100 - 97.2 - 56.2 - 38.2	5054.1	12.81	4028.89	5110.2	3974.91	5546.68	4948.42	3970.43	6259.27	5242.65	4812.45	6054.03	5444.67	4987.31	4896.58	3941.02	1301.54	1996	1355.18	1787.16	1590.6	1570.1	2602.23	1705.9	1994.54	2401.73	1946.96	1985.94	2003.3	1692			M+ACN+Na, 2M+K
7.13_635.3800m/z		635.38	1	7.12522	0.349	0.324686	0.940775	1.6962	St_DR	St_WW	100 - 26 - 2.96	5043.71	80.07	523.334	9634.51	784.435	3120.58	6031.86	4410.68	10800.6	186.047	687.498	1161.67	6938.43	1951.54	8101.43	1788.16	169.064	3763.16	267.44	1005.46	1938.85	1744.2	4490.23	60.5374	284.936	460.854	2481.11	777.101	3314.48	767.712
4.14_361.1653m/z		361.165	1	4.13865	0.2174	0.575906	0.987959	1.09958	St_DR	St_WW	100 - 14.3 - 1.52	5037.65	33	4396.78	6964.18	4644.81	4370.74	3054.24	7703.37	4129.43	2671.62	2759.5	3759.04	6807.29	5171.47	5766.26	5134.81	1420.39	2720.15	1583.57	1408.26	981.742	3046.3	1716.77	869.314	1143.68	1491.27	2434.22	2059.27	2359.11	2204.53
1.70_241.1553m/z		241.155	1	1.6958	1.44163	0.529713	0.982554	1.06513	St_WW	St_DR	100 - 6.66	5017.72	18.71	5526.05	4925.36	3094.96	5519.94	4699.29	5329.99	3880.82	6890.16	5330.26	4652.64	3952.68	5050.41	4394.71	4853.15	1785.2	1923.8	1055.18	1778.54	1510.52	2107.74	1613.41	2241.98	2209.15	1845.78	1413.44	2011.07	1797.97	2083.6
12.23_353.2689m/z		353.269	1	12.2345	0.183083	0.08692	0.932238	1.38519	St_WW	St_DR	100 - 14.3	5014.62	18.78	5127.15	3528.22	3372.63	3435.8	3480.54	3093.43	3303.47	5136.32	9638.89	4737.83	4710.99	3302.05	3418.49	4157.74	1656.34	1378.09	1149.84	1107.02	1118.77	1223.3	1373.38	1671.3	3994.87	1879.57	1684.6	1314.87	1398.58	1785.05
5.35_701.2204n	701.22	734.302	1	5.34585	0.297517	0.177418	0.940775	1.25832	St_DR	St_WW	100 - 34.4 - 33 - 2.9	5006.71	25.04	3541.59	6752	4924.25	4823.92	2993.26	6811.88	5200.09	2635.21	2751.07	4526.77	3589.15	5124.35	4807.64	4417.98	1144.12	2637.28	1678.84	1554.28	962.14	2693.76	2161.88	857.467	1140.19	1795.84	1283.45	2040.51	1966.91	1896.77			M+H, M+CH3OH+H
15.30_585.4952n	585.495	618.459	1	15.3011	0.76665	0.241659	0.940775	1.33175	St_WW	St_DR	100 - 90.8	5006.14	50.81	2384.8	3584.28	2528.16	2556.42	2958.41	2750.27	9551.16	3799.52	3875.28	9215.64	3353.03	7974.65	4344.12	2480.77	770.415	1399.99	861.935	823.687	950.939	1087.59	3970.8	1236.32	1606.12	3655.99	1199.01	3175.49	1777.28	1065.07			M+NH4, M+CH3OH+H
14.51_682.5134m/z		682.513	1	14.5059	0.383317	0.00226328	0.418218	1.42563	St_WW	St_DR	100 - 15.2	4997.71	14.14	3024.74	3862.94	2597.79	3018.61	3231.31	3869.36	4934.56	5405.64	6410.84	4770.34	4296.42	4646.17	4829.91	4624.64	977.149	1508.83	885.674	972.604	1038.66	1530.14	2051.49	1758.93	2657	1892.47	1536.36	1850.1	1976.02	1985.5
13.20_262.2297n	262.23	263.237	1	13.1957	0.2975	0.0218766	0.68178	1.21581	St_WW	St_DR	100 - 11.2 - 0.0907	4967.49	11.99	3791.08	3544.78	3858.94	3902.29	4236.73	4212.83	5053.47	5289.26	5994.63	5038.48	4779.07	3610.52	5159.62	4900.83	1224.72	1384.56	1315.64	1257.33	1361.84	1665.96	2100.93	1721.06	2484.5	1998.85	1708.95	1437.7	2110.91	2104.08			M+H-H2O, M+H
15.47_406.3288n	406.329	439.361	1	15.467	0.680833	0.6839	1	1.12845	St_DR	St_WW	100 - 26.2 - 1.17 - 0.0245	4932.93	57.05	2870.71	10764.1	5408.02	3882.76	4178.61	2155.72	5270.52	2667.65	3369.74	5672.04	2457.54	3221.95	9499.98	3711.15	927.389	4204.38	1843.78	1251.04	1343.16	852.481	2191.17	868.022	1396.6	2250.19	878.791	1282.97	3886.65	1593.31			M+H-2H2O, M+CH3OH+H
4.07_380.0848n	380.085	413.118	1	4.06998	0.280333	0.119895	0.940775	1.2741	St_DR	St_WW	100 - 7.33 - 8.47 - 0.609	4926.36	26.44	5408.1	6005.12	3731.81	3151.31	4218.9	6840.29	5128.96	2511.95	4307.19	4293.71	3466.56	3498.28	3209.47	5778.7	1747.1	2345.55	1272.3	1015.36	1356.1	2704.99	2132.31	817.359	1785.13	1703.38	1239.61	1393.01	1313.07	2480.97			M+CH3OH+H, M+2Na-H
11.95_1093.0673n	1093.07	1107.08	2	11.9542	0.532117	0.875527	1	1.61989	St_DR	St_WW	100 - 50.7 - 9.2 - 0.678	4925.87	45.52	5423.13	6247.57	5853.52	5919.3	6342.3	4695.24	0	5112.93	90.0381	2812.55	5407.21	4260.76	1254.84	2347.66	1751.95	2440.25	1995.66	1907.22	2038.64	1856.73	0	1663.69	37.3167	1115.79	1933.57	1696.63	513.384	1007.92			M+NH4, 2M+3H2O+2H
9.80_596.3128m/z		596.313	1	9.79713	0.234583	0.584616	0.99106	1.06685	St_DR	St_WW	100 - 58.3 - 14.2 - 2.61	4923.69	21	6275.17	5237.26	4996	2940.16	4415.1	5236.17	5365.95	4771.39	5122.05	7404.19	3053.19	3583.28	4791.95	3580.16	2027.21	2045.63	1703.31	947.328	1419.17	2070.64	2230.84	1552.56	2122.85	2937.36	1091.79	1426.86	1960.49	1537.07
14.85_396.3387n	396.339	856.565	1	14.8549	0.451983	0.678133	1	1.02245	St_WW	St_DR	100 - 62 - 13 - 2.56	4917.2	9.25	4705.38	4477.85	3878.05	4804.43	6077.35	4476.6	5245.11	4393.57	5056.94	5336.1	4434.95	5170.17	5492.41	4536.25	1520.08	1749.01	1322.16	1548	1953.48	1770.27	2180.6	1429.62	2095.87	2116.92	1585.89	2058.76	2247.07	1947.55			M+H, 2M+ACN+Na
7.06_964.5128m/z		964.513	1	7.05655	0.183083	0.397367	0.952751	1.54302	St_DR	St_WW	100 - 37.3 - 7.32	4912.88	87.91	314.769	10395.3	600.048	2758.63	5268.22	4085.75	10967.4	81.2663	496.399	966.102	8588.15	1809.46	8613.91	1732.25	101.687	4060.33	204.577	888.837	1693.39	1615.71	4559.59	26.4431	205.735	383.269	3071.04	720.526	3524.14	743.706
3.85_457.1478m/z		457.148	1	3.85257	0.383333	0.490373	0.980097	1.2692	St_DR	St_WW	100 - 11.8 - 5.88 - 0.417	4875.53	22.28	3700.29	8237.96	4824.71	2455.54	2100.19	5748.6	7061.41	3846.18	2635.87	3068.88	5320.17	4096.33	3779.62	4142.93	1195.39	3217.68	1644.91	791.181	675.076	2273.28	2935.71	1251.5	1092.45	1217.47	1902.44	1631.15	1546.33	1778.69
10.72_260.2138n	260.214	261.222	1	10.724	0.331833	0.491358	0.980097	1.13212	St_WW	St_DR	100 - 10.3 - 0.0764	4867.6	37.5	3580.32	3651.94	4288.25	8005.61	4577.15	3911.68	2081.87	4962.39	8330.46	6158.98	4197.33	3324.87	3454.71	3644.44	1156.63	1426.42	1462.01	2579.43	1471.26	1546.87	865.514	1614.7	3452.59	2443.37	1500.92	1323.96	1413.4	1564.67			M+H-H2O, M+H
14.14_335.2585m/z		335.259	1	14.1397	0.234567	0.362525	0.942156	1.18115	St_DR	St_WW	100 - 3.52	4867.43	9.8	3469.61	3385.56	5632.6	7795.69	6007.35	4327.28	3453.93	4023.83	4579.77	4684.63	3758.81	3631.53	3899.95	4267.87	1120.86	1322.37	1920.34	2511.79	1930.98	1711.22	1435.94	1309.31	1898.11	1858.47	1344.11	1446.07	1595.56	1832.33
9.36_351.1955m/z		351.196	1	9.3623	0.314683	0.000515023	0.13127	1.60517	St_WW	St_DR	100 - 12.4	4863.08	14.31	2863.22	3191.62	2474.86	3197.46	3048.97	2637.65	3793.69	4903.55	5977.56	6309.93	4855.02	3579.19	4779.63	3636.71	924.97	1246.62	843.763	1030.23	980.046	1043.06	1577.19	1595.56	2477.42	2503.25	1736.11	1425.23	1955.45	1561.35
4.52_381.1675n	381.167	404.157	1	4.51623	0.268917	0.694007	1	1.05043	St_DR	St_WW	100 - 15.8 - 1.74 - 0.155	4844.46	30.34	4134.42	4578.45	4257.16	7810.4	5542.51	3269.18	4319.09	3791.03	4139.99	8423.46	3113.03	3909.72	3926.22	4979.88	1335.63	1788.3	1451.41	2516.53	1781.56	1292.8	1795.62	1233.56	1715.84	3341.72	1113.19	1556.84	1606.31	2138.01			M+Na, M+CH3OH+H
9.66_1326.6712m/z		1326.67	1	9.65982	0.234583	0.116583	0.940775	2.34651	St_WW	St_DR	100 - 56.1 - 15.3 - 1.85	4785.76	59.98	1993.22	3515.28	2120.57	61.8554	3523.51	1816.36	1245.88	4139.82	1498.55	11226.6	1833.61	2153.58	8697.85	3950.36	643.913	1373.04	722.974	19.93	1132.58	718.279	517.963	1347.05	621.08	4453.76	655.681	857.554	3558.49	1696.01
5.55_1064.5439n	1064.54	1047.54	1	5.54608	0.51495	0.872832	1	1.26877	St_DR	St_WW	100 - 44.2 - 28.7 - 17	4777.07	48.21	6999.74	1844.17	10042.8	6983.68	2669.63	821.952	4077.55	3452.56	1657.29	5195.96	3716.01	3407.43	2006.2	6920.39	2261.28	720.316	3423.93	2250.16	858.115	325.041	1695.2	1123.42	686.868	2061.32	1328.81	1356.84	820.783	2971.14			M+H-H2O, M+NH4
5.65_1244.6310m/z		1244.63	1	5.64908	0.268933	0.125971	0.940775	1.58982	St_DR	St_WW	100 - 48.8 - 30.6 - 10.9 - 2.27	4768.98	49.12	8984.55	6894.78	4498.57	4182.63	3136.73	1977.9	3707.68	1887.26	809.224	4158.81	3710.78	3580.01	4915.87	1935.87	2902.48	2693.05	1533.71	1347.65	1008.26	782.159	1541.43	614.092	335.386	1649.87	1326.94	1425.55	2011.19	831.127
12.10_1260.6860m/z		1260.69	2	12.1029	0.532067	0.932298	1	1.60506	St_DR	St_WW	100 - 72.7 - 19.8 - 1.69	4765.45	49.03	5809.99	4714.6	5909.91	6296.08	6846.72	3780.82	0	5478.55	31.4039	2706.7	4719.6	3729	1555.3	2562.6	1876.93	1841.48	2014.89	2028.61	2200.78	1495.12	0	1782.66	13.0155	1073.79	1687.68	1484.88	636.306	1100.2
15.14_628.1965m/z		628.197	1	15.1352	0.2689	0.533939	0.984141	1.10951	St_DR	St_WW	100 - 55.5 - 40.4 - 14 - 5.08 - 1.03 - 0.132	4746.44	56.42	3631.32	2261.07	17349	1082.82	1662	1262.59	5976.31	2782.2	3548.43	3362.85	3643.68	2112.99	5172.77	9322.95	1173.1	883.157	5914.85	348.889	534.226	499.29	2484.59	905.295	1470.66	1334.1	1302.94	841.39	2116.3	4002.63
6.28_604.2968n	604.297	618.308	2	6.27843	1.19577	0.962997	1	1.00702	St_WW	St_DR	100 - 55.2 - 19.4 - 6.92 - 1.37	4729.08	17.17	3947.65	4516.24	3669.07	4861.35	6133.04	4648.64	5096.65	3436.43	4764.07	5306.74	3152.97	5389.92	4897.23	6156.17	1275.3	1764.01	1250.91	1566.34	1971.38	1838.3	2118.88	1118.17	1974.49	2105.27	1127.47	2146.26	2003.57	2643.03			2M+NH4, 2M+3H2O+2H
2.99_331.0804m/z		331.08	1	2.99442	0.31465	0.0997992	0.940775	1.36363	St_WW	St_DR	100 - 5.85	4728.36	17.95	3280.33	3343.43	3877.86	3693.96	2212.04	4083.72	3780.96	3855.16	5244.79	5065.97	2844.98	3859.65	3788.8	8439.15	1059.72	1305.92	1322.09	1190.21	711.027	1614.9	1571.9	1254.42	2173.72	2009.75	1017.34	1536.91	1550.08	3623.19
9.10_415.2128m/z		415.213	1	9.09913	0.2174	0.274794	0.940775	1.16258	St_DR	St_WW	100 - 17.9 - 1.59	4696.64	21.74	3700.19	5675.58	3624.19	5400.01	3248.99	5596.63	5630.89	3390.76	4660.2	4768.38	3374.25	4245.36	5098.11	2741.93	1195.36	2216.83	1235.61	1739.9	1044.34	2213.18	2340.99	1103.31	1931.44	1891.7	1206.6	1690.5	2085.75	1177.19
12.65_470.2993n	470.299	982.579	1	12.6464	0.49775	0.0335146	0.750423	1.19657	St_WW	St_DR	100 - 40	4670.63	12.89	3012.58	3874.86	3476.14	4833.49	3936.02	3682.56	4507.68	3893	4309.3	5079.21	5741.22	4770.12	4549.84	4351.73	973.219	1513.49	1185.13	1557.36	1265.18	1456.27	1874.02	1266.74	1786.01	2015	2053	1899.46	1861.44	1868.33			M+H-2H2O, 2M+ACN+H
13.78_978.6016m/z		978.602	1	13.7793	0.5435	0.62458	1	1.03831	St_WW	St_DR	89.5 - 63.6 - 100 - 84.7	4664.29	16.58	2979.34	6940.28	4167.85	5823.97	4076.39	3486.39	3971.21	3955.3	4524.29	5250.22	5511.59	5592.16	3944.71	3871.76	962.484	2710.82	1420.96	1876.5	1310.3	1378.69	1650.99	1287.01	1875.11	2082.85	1970.89	2226.79	1613.87	1662.26
15.20_686.4870m/z		686.487	1	15.2038	0.165917	0.631494	1	1.08799	St_DR	St_WW	65.8 - 100	4660.09	28.27	6082.14	5849.17	3617.41	2967.5	6438.82	3532.26	4133.33	6167.44	2510.52	3776.24	5502.05	3749.11	4006.25	4270.92	1964.85	2284.64	1233.3	956.138	2069.67	1396.83	1718.39	2006.81	1040.5	1498.1	1967.48	1492.89	1639.05	1833.64
8.12_692.3615n	692.362	731.327	1	8.12075	0.549267	0.937551	1	1.02586	St_WW	St_DR	100 - 27.2 - 8.17	4643.84	14.04	5201.59	4394.26	4342.12	3302.19	4982.26	4983.4	4481.58	3678.49	4714.46	6486.8	3357.76	4589.13	5871.18	3809.06	1680.39	1716.36	1480.37	1063.98	1601.48	1970.69	1863.17	1196.94	1953.93	2573.42	1200.7	1827.39	2402.03	1635.35			M+H-H2O, M+K
8.75_503.2429n	503.243	1048.57	1	8.75012	0.463433	0.909508	1	1.07623	St_DR	St_WW	100 - 36.2	4622.87	26.95	3856.33	3448.79	9322.62	5746.38	4039.89	3200.53	2745.57	5662.42	3170.81	5888.89	3396.93	3080.82	4583.35	4284.73	1245.8	1347.07	3178.4	1851.5	1298.56	1265.65	1141.44	1842.49	1314.15	2336.22	1214.71	1226.78	1875.15	1839.56			M+ACN+Na, 2M+ACN+H
6.19_731.2766n	731.277	714.273	1	6.19262	1.1271	0.361278	0.942156	1.21675	St_WW	St_DR	100 - 77.4 - 21	4607.87	44.46	2864.98	5413.08	2649.56	1674	3170.31	4107.01	6630.32	3798.02	5199.74	2854.27	3234.49	3378.07	8797.89	4992.63	925.537	2114.3	903.325	539.367	1019.05	1624.12	2756.49	1235.83	2155.05	1132.34	1156.62	1345.14	3599.41	2143.49			M+H-H2O, M+H
10.49_288.2457n	288.246	271.242	1	10.4894	0.812433	0.516819	0.980097	1.2534	St_WW	St_DR	100 - 15 - 0.39	4606.99	13.9	3960.33	3976.63	3550.1	3548.67	3680.39	4314.19	2698.93	10621.5	3855.3	4001.11	2262.45	4381.27	3948.77	3178.46	1279.39	1553.24	1210.35	1143.39	1183.01	1706.05	1122.05	3456.13	1597.85	1587.31	809.031	1744.62	1615.53	1364.61			M+H-H2O, M+Na
12.45_375.2680m/z		375.268	1	12.4519	0.331833	0.381559	0.94316	1.11363	St_WW	St_DR	100 - 17.4	4602.38	11.16	3807.18	4050.14	3963.12	4060.14	3854.17	5153.83	4040.84	3454.88	5755.18	4747.41	3328.66	3830.88	5554.37	5545.31	1229.92	1581.95	1351.16	1308.19	1238.87	2038.08	1679.94	1124.18	2385.26	1883.37	1190.3	1525.45	2272.42	2380.77
5.53_422.1598n	422.16	908.327	1	5.52892	0.801	0.61539	1	1.07653	St_WW	St_DR	100 - 41.4 - 33.8 - 19	4581.12	38.77	2672.65	5485.76	2870.47	2088.75	3261.46	5206.2	8202.83	3371.35	5552.84	3736.94	2780.71	3423.43	7838.69	5363.87	863.407	2142.69	978.641	673.002	1048.35	2058.79	3410.24	1097	2301.4	1482.5	994.355	1363.21	3206.98	2302.87			M+H-H2O, 2M+ACN+Na
4.49_1332.3418n	1332.34	1333.35	1	4.48765	0.383333	0.415787	0.960957	1.31552	St_WW	St_DR	100 - 56.8 - 12.4 - 2.12	4579.11	49.24	1602.03	5756.75	2517.08	5890.61	2373.24	1762.58	4463.65	7435.05	5004.37	7357.67	1213.62	4261.33	3081.23	3700.51	517.538	2248.54	858.159	1897.97	762.845	697.011	1855.72	2419.28	2074.08	2918.91	433.979	1696.86	1260.6	1588.74			M+H, M+NH4
15.68_545.5021n	545.502	510.488	1	15.6845	0.446267	0.926169	1	1.0007	St_DR	St_WW	100 - 44.2 - 28.3 - 1.27	4567.72	19.83	5427.2	4322.9	3479.85	4085.25	4835.64	3180.04	6643.18	5935.15	4130.38	5699.42	3921.61	4280.04	4446.89	3538.11	1753.27	1688.49	1186.4	1316.28	1554.35	1257.54	2761.83	1931.23	1711.85	2261.05	1402.33	1704.31	1819.32	1519.02			M+H-2H2O, M+K
4.18_181.0500m/z		181.05	1	4.1844	0.234567	0.13142	0.940775	1.43339	St_DR	St_WW	100 - 4.68	4549.62	31.85	2915.11	2894.72	6426.9	5294.48	5422.06	3368.57	5525.48	1835.7	539.803	6075.25	1464.4	3256.72	4182.27	4863.97	941.732	1130.65	2191.15	1705.9	1742.84	1332.1	2297.16	597.317	223.723	2410.15	523.654	1296.82	1711.06	2088.25
5.25_138.1280n	138.128	177.091	1	5.24857	0.200267	0.851721	1	1.00684	St_WW	St_DR	100 - 7.95	4523.75	13.62	3085.15	4443.43	6302.77	4507.9	4305.06	4517.48	4289.44	4783.18	4025.8	4051.22	5673.61	4717.88	3908.93	4505.62	996.664	1735.57	2148.83	1452.46	1383.8	1786.44	1783.29	1556.39	1668.51	1607.18	2028.83	1878.65	1599.23	1934.4			M+K, 2M+K
13.25_710.4429n	710.443	749.427	1	13.2472	0.680833	0.97608	1	1.00506	St_DR	St_WW	100 - 72.1	4517.56	17.87	3247.98	6498.64	4193.93	4949.99	3996.92	4883.86	3851.61	4285.04	5827.4	5075.65	4659.61	3504.02	4455.37	3656.76	1049.27	2538.32	1429.85	1594.9	1284.75	1931.32	1601.27	1394.3	2415.19	2013.6	1666.23	1395.29	1822.79	1569.96			M+NH4, M+K
12.09_828.5282m/z		828.528	1	12.0858	0.926867	0.90912	1	1.01521	St_DR	St_WW	100 - 46.4	4496.28	11.05	2903.8	4835.02	4211.3	6959.26	3496.5	4346.29	4721.77	4300.33	5454.62	3947.13	4231.57	4582.81	4290.27	4195.62	938.08	1888.52	1435.78	2242.29	1123.9	1718.74	1963.03	1399.28	2260.69	1565.89	1513.17	1824.87	1755.25	1801.31
6.26_890.4741m/z		890.474	1	6.26127	0.297517	0.176177	0.940775	1.76183	St_DR	St_WW	100 - 33.6 - 16.7 - 2.79	4486.33	76.91	1386.4	9018.95	671.989	1804.37	5692.34	4108.27	8722.02	19.7143	675.177	1212.75	6345.6	1466.38	7497.98	607.199	447.881	3522.73	229.104	581.374	1829.72	1624.61	3626.09	6.41479	279.83	481.117	2269.12	583.912	3067.59	260.689
15.77_553.4534m/z		553.453	1	15.7703	0.331833	0.183866	0.940775	1.35607	St_WW	St_DR	100 - 90.3 - 36.7	4450.77	30.46	2914.37	3614.68	2654.49	2161.27	2764.56	3662.96	5202.42	5541.33	3478.36	7688.24	2259.21	5186.69	4039.61	2961.94	941.495	1411.87	905.004	696.367	888.629	1448.52	2162.85	1803.08	1441.62	3050.05	807.871	2065.33	1652.69	1271.65
11.95_1481.7759m/z		1481.78	3	11.9542	0.33185	0.677917	1	1.82969	St_DR	St_WW	31.4 - 39.7 - 79 - 100 - 82.3 - 50.1 - 23.5 - 7.64	4438.64	48.13	5150.71	4958.24	5575.18	6081.41	5839.67	3465.23	0	4953.44	0	1981.01	5311.36	3218.52	445.798	1071.14	1663.95	1936.65	1900.77	1959.45	1877.08	1370.33	0	1611.79	0	785.897	1899.29	1281.61	182.386	459.873
4.55_313.1429m/z		313.143	1	4.55057	0.497767	0.727292	1	1.02658	St_WW	St_DR	100 - 11.8 - 5.52 - 0.104	4431.64	16.59	3094.57	6172.51	4109.18	3275.59	3374.16	5295.45	4896.69	4870.87	3057.07	3864.67	4546.03	4933.28	4573.98	5175.54	999.707	2410.93	1400.96	1055.4	1084.58	2094.08	2035.75	1584.93	1267.02	1533.18	1625.61	1964.43	1871.32	2222.02
12.78_875.4601m/z		875.46	1	12.7838	0.612183	0.234921	0.940775	1.11171	St_WW	St_DR	100 - 58.5	4421.45	14.17	3055.7	3514.53	3649.26	5604.08	3493.06	4118.4	4404.99	3847.23	5510.68	4397.58	4413.75	4475.92	3564.16	4740.84	987.149	1372.75	1244.16	1805.65	1122.8	1628.62	1831.33	1251.85	2283.92	1744.59	1578.31	1782.31	1458.18	2035.39
13.74_402.2982n	402.298	420.332	1	13.7449	0.280333	0.541961	0.984141	1.55791	St_WW	St_DR	100 - 20.2 - 2.27	4400.31	160.88	100.642	9825.06	470.122	9107.2	124.082	36.8805	107.466	2380.25	126.621	5653.26	174.293	244.795	22018.2	204.754	32.5126	3837.59	160.28	2934.36	39.8844	14.5844	44.6777	774.505	52.4785	2242.74	62.3255	97.4769	9008.13	87.9072			M+H, M+NH4, M+K
15.47_390.2805n	390.28	391.288	1	15.467	1.4246	0.125261	0.940775	1.33552	St_WW	St_DR	100 - 16.7 - 0.754	4400.06	20.26	3182.43	3934.41	2528.85	2674.07	3168.41	3163.3	4411.02	3335.4	3982.1	4347.96	2426.98	5225.91	3960.87	7521.19	1028.09	1536.75	862.171	861.592	1018.44	1250.93	1833.84	1085.3	1650.4	1724.91	867.865	2080.95	1620.48	3229.08			M+H, M+K
8.25_515.5495m/z		515.549	1	8.25233	0.200267	0.388387	0.944907	1.07459	St_WW	St_DR	100 - 23	4396.38	14.01	3252.35	4622.54	3186.39	4091.37	4268.36	4648.8	4568.75	3526.68	5055.32	4467.83	3610.8	4653.15	4434.93	5025.95	1050.68	1805.53	1086.35	1318.25	1372	1838.37	1899.41	1147.54	2095.2	1772.46	1291.19	1852.88	1814.43	2157.79
6.72_1356.6491m/z		1356.65	2	6.7247	0.331833	0.182592	0.940775	1.34298	St_WW	St_DR	17.1 - 34 - 100 - 44.8 - 34.5 - 6.58	4396.09	36.01	2825.72	2167.47	1454.11	1392.74	3696.62	2592.58	8784.49	4853.4	6394.61	3865.83	1633.57	3785.23	5985.76	4254.22	912.855	846.597	495.755	448.746	1188.22	1025.24	3652.06	1579.24	2650.27	1533.64	584.149	1507.27	2448.91	1826.47
5.96_487.1950m/z		487.195	1	5.96377	0.165917	0.330546	0.940775	1.22963	St_DR	St_WW	100 - 12.7 - 9.66	4384.44	49.1	3167.73	3106.03	2320	7033.26	3105.65	7807.73	4150.7	9574.05	1656.86	3381.31	2169.23	2832.72	2552.25	2793.26	1023.34	1213.19	790.964	2266.13	998.265	3087.56	1725.61	3115.28	686.693	1341.42	775.695	1127.98	1044.18	1199.23
15.22_510.3920n	510.392	511.399	1	15.221	0.41765	0.0756112	0.90039	1.46805	St_WW	St_DR	100 - 26.5 - 13.5	4382.23	35.97	2729.48	2800.58	1910.83	2337.1	2614.45	3277.23	5225.78	6617.84	2938.72	5963.26	2432.85	3018.38	4714.75	4989.8	881.765	1093.88	651.465	753.02	840.376	1295.98	2172.56	2153.37	1217.96	2365.72	869.964	1201.91	1928.91	2142.27			M+H-H2O, M+H
5.58_344.1633n	344.163	327.16	1	5.58042	0.314683	0.748906	1	1.04688	St_WW	St_DR	100 - 12.4 - 3.78 - 0.0362	4373.5	27.99	3052.56	3873.4	5503.27	6496.44	3216.73	2623.27	4478.03	2390.7	4474.72	4268.38	4588.71	4987.64	6356.82	3547.53	986.134	1512.92	1876.25	2093.17	1033.97	1037.37	1861.69	777.906	1854.56	1693.34	1640.88	1986.07	2600.72	1523.06			M+H-H2O, M+H, M+NH4
0.67_320.8677m/z		320.868	1	0.671767	0.165933	0.218253	0.940775	1.17495	St_WW	St_DR	100 - 7.73	4367.59	19.63	3837.1	4168.69	2632.74	3050.92	4604.85	3351.02	4375.44	5612.14	5065.11	3972.74	3958.91	2700.87	4979.07	4284.26	1239.58	1628.26	897.59	983.016	1480.16	1325.16	1819.05	1826.13	2099.26	1576.05	1415.67	1075.48	2037.05	1839.36
4.99_378.1711m/z		378.171	1	4.9854	0.211683	0.479312	0.979299	1.05154	St_DR	St_WW	100 - 10 - 2.34	4344.74	10.3	3978.48	4473.68	4447.91	4901.51	4705.72	4335	3570.88	3867.38	4579.76	3839.59	3202.52	3350.81	3774.3	6308.11	1285.26	1747.38	1516.44	1579.28	1512.59	1714.28	1484.56	1258.4	1898.1	1523.23	1145.19	1334.29	1544.15	2708.26
13.36_979.5997m/z		979.6	1	13.3616	0.783817	0.531013	0.983873	1.06725	St_WW	St_DR	35.1 - 100 - 67.1	4320.88	18.78	2501.24	5299.5	3976.59	5569.89	3801.72	2913.38	4278.04	3626.99	4215.61	5091.92	5303.78	4997.13	3740.3	3270.43	808.031	2069.94	1355.75	1794.64	1222.01	1152.1	1778.55	1180.18	1747.18	2020.05	1896.58	1989.85	1530.24	1404.1
10.03_414.3139n	414.314	415.321	1	10.026	0.4463	0.442799	0.971041	1.06029	St_WW	St_DR	100 - 20.2 - 1.75 - 0.0644	4307.55	8.16	2449.26	3873.31	4100.41	3030.61	4974.27	4255.56	5754.83	4413.66	4683.8	4233.43	4159.79	3787.8	4078.77	4795.61	791.239	1512.88	1397.97	976.472	1598.91	1682.86	2392.51	1436.15	1941.22	1679.47	1487.5	1508.3	1668.72	2058.9			M+H-2H2O, M+H-H2O, M+H
11.40_355.2398n	355.24	733.457	1	11.4049	1.08138	0.0224941	0.686388	1.21254	St_WW	St_DR	100 - 25.8 - 36.2 - 7.69	4299.94	8.17	2832.3	4797.44	2834.78	3895.17	3742.23	3638.74	3082.97	4206.39	4960.74	4349.89	4404.86	3882.05	4322.09	3973.57	914.982	1873.84	966.473	1255.03	1202.89	1438.94	1281.71	1368.71	2056	1725.67	1575.14	1545.83	1768.26	1705.98			M+ACN+Na, 2M+Na
15.55_387.1195m/z		387.12	1	15.5528	0.22885	0.858959	1	1.01524	St_WW	St_DR	100 - 10.5 - 1.53	4291.85	15.61	4136.47	4352.4	3309.95	4665.67	4976.68	3367.39	4783.32	3598.43	3765.1	4981.4	3463.86	5047.48	4488.75	4697.91	1336.3	1700.01	1128.47	1503.29	1599.68	1331.64	1988.61	1170.89	1560.46	1976.2	1238.64	2009.9	1836.45	2016.96
6.06_1163.5883m/z		1163.59	1	6.06103	0.366167	0.629587	1	1.01941	St_WW	St_DR	100 - 54.2 - 32.3 - 9.55 - 1.83	4291.39	64.49	1206.31	4610.78	1097.48	1839.76	3464.44	14997.1	2251.94	3776.8	936.762	8852.66	2297.56	6972.53	2731.56	4471.84	389.7	1800.93	374.167	592.776	1113.59	5930.58	936.221	1228.93	388.244	3512	821.584	2776.45	1117.54	1919.9
12.93_636.4242m/z		636.424	1	12.9325	1.62487	0.678651	1	1.05703	St_DR	St_WW	54.6 - 100	4290.94	25.44	2734.26	5943.22	3836.55	5124.6	4095.66	4863.61	3438.69	2648.45	4032.65	3659.93	6604.85	4241.67	3809.25	3419.09	883.308	2321.37	1308.01	1651.16	1316.49	1923.31	1429.6	861.773	1671.35	1451.96	2361.83	1689.03	1558.45	1467.92
8.42_332.1997n	332.2	315.196	1	8.41827	0.4806	0.795269	1	1.05361	St_DR	St_WW	100 - 36.8 - 0.806 - 0.123	4282.35	27.4	2943.03	3974.36	4388.98	6424.88	4355.18	5212.65	2677.36	3524.34	3918.83	6528.91	3423.14	3760.11	3966.14	3329.61	950.753	1552.35	1496.35	2070.11	1399.91	2061.34	1113.08	1146.78	1624.17	2590.13	1224.08	1497.27	1622.64	1429.5			M+H-2H2O, M+H-H2O, M+NH4, 2M+K
13.51_609.2724m/z		609.272	1	13.5104	0.194517	0.150325	0.940775	1.42434	St_DR	St_WW	100 - 25 - 2.14	4261.34	29.56	2592.74	3226.44	7582.41	5374.98	2551.5	5625.95	2875.38	4421.86	3905.16	2546.43	1992.38	2895.87	2212.67	2968.24	837.591	1260.22	2585.1	1731.83	820.143	2224.78	1195.41	1438.82	1618.51	1010.21	712.457	1153.13	905.252	1274.36
15.85_452.3688n	452.369	453.376	1	15.8504	0.331833	0.0795376	0.911736	1.21054	St_WW	St_DR	100 - 25.1 - 8.7 - 4.13 - 5.45 - 3.01 - 5.49 - 3.02	4259.4	12.32	2836.24	3319.28	3321.11	3395.04	4113.3	3702.81	3942.45	4443.34	4912.5	3870.53	3033.18	3435.19	4488.82	5632.24	916.253	1296.48	1132.28	1093.89	1322.16	1464.27	1639.03	1445.81	2036.01	1535.5	1084.64	1367.89	1836.48	2418.09			M+H-H2O, M+H, M+K
7.77_468.1773n	468.177	469.222	1	7.77173	0.749517	0.886244	1	1.05818	St_DR	St_WW	100 - 14.2 - 52.3 - 1.7 - 0.573	4255.86	28.35	2504.21	9565.89	2683.44	4937.61	2454.49	4375.8	3269.55	3115.13	2952.87	3920.06	6341	3487.72	3926.05	4410.17	808.99	3736.36	914.877	1590.91	788.961	1730.41	1359.28	1013.63	1223.83	1555.15	2267.48	1388.8	1606.23	1893.42			M+H-H2O, M+H
6.96_820.2463n	820.246	838.28	1	6.95928	0.297517	0.510652	0.980097	1.2182	St_WW	St_DR	100 - 27.7 - 7.54 - 0.943	4247.43	45.15	2005.48	5312.74	2164.63	5812.19	2495.34	2553.79	4062.24	4074.58	4145.42	4504.05	1549.99	2654.55	4525.29	8278.12	647.874	2075.11	737.997	1872.7	802.09	1009.89	1688.84	1325.82	1718.08	1786.83	554.263	1057.04	1851.4	3554.05			M+NH4, M+K
6.11_595.3520m/z		595.352	1	6.11253	0.234567	0.0369917	0.759644	2.97503	St_DR	St_WW	100 - 30.1 - 3.62	4227.33	80.29	2406.33	6350.46	10747.7	3515.67	3148.93	219.876	3202.38	7160.18	95.3348	1187.85	372.158	722.545	353.452	55.032	777.371	2480.44	3664.24	1132.76	1012.18	86.9498	1331.36	2329.84	39.5119	471.239	133.08	287.717	144.605	23.6269
6.46_1052.3889m/z		1052.39	1	6.46153	0.463433	0.838949	1	1.01014	St_WW	St_DR	100 - 40.8 - 32.6	4220.05	44.82	1400.04	6235.3	1428.77	3888.73	2887.84	4026.03	9377.12	4016.31	5092.51	5526.55	1015.38	2381.84	6302.88	5204.84	452.286	2435.46	487.116	1252.96	928.253	1592.09	3898.44	1306.86	2110.61	2192.47	363.092	948.446	2578.65	2234.6
3.37_358.0919n	358.092	391.102	1	3.372	0.2174	0.547156	0.984141	1.23832	St_DR	St_WW	100 - 7.18	4218.91	53.33	1749.38	6780.97	6160.18	6854.55	3679.81	2381.73	1925.76	2701.73	6745.68	2960.83	2737.96	4746.58	1073	2883.02	565.142	2648.59	2100.21	2208.55	1182.82	941.854	800.615	879.111	2795.77	1174.61	979.066	1890.08	438.988	1237.77			M+H-H2O, M+CH3OH+H
4.58_206.1306n	206.131	207.138	1	4.5849	0.263183	0.37474	0.942156	1.87007	St_WW	St_DR	100 - 7.63	4214.45	52.33	907.671	1980.67	2915.8	2692.24	4361.15	1209.71	1708.15	1749.8	13181.7	4631.35	3640.23	1219.09	4207.88	871.111	293.225	773.634	994.095	867.448	1401.83	478.379	710.145	569.364	5463.19	1837.33	1301.71	485.442	1721.54	373.995			M+H-H2O, M+H
3.82_240.1363n	240.136	241.144	1	3.82398	0.28605	0.610412	1	1.6479	St_WW	St_DR	100 - 6.65	4210.05	96.17	215.878	1247.04	4568.21	5130.77	5700.26	286.142	735.297	357.659	18143.3	3476.27	3278.49	1275.63	2473.44	465.518	69.7398	487.084	1557.46	1653.15	1832.27	113.155	305.692	116.378	7519.58	1379.1	1172.36	507.954	1011.94	199.861			M+H-2H2O, M+H
5.55_1359.6706n	1359.67	1360.68	1	5.54608	0.366167	0.0720342	0.90039	3.1012	St_WW	St_DR	100 - 64.2 - 26.1 - 6.1 - 1.06 - 0.12	4209.44	97.24	408.001	1550.96	430.76	614.21	1056.31	4393.14	1048.14	10857.7	1177.51	5539.18	1418.91	8389.82	1153.39	929.54	131.806	605.792	146.861	197.9	339.535	1737.26	435.754	3532.98	488.022	2197.48	507.387	3340.81	471.876	399.08			M+H-H2O, M+H
14.67_583.4252m/z		583.425	1	14.6718	0.297517	0.656251	1	1.02746	St_WW	St_DR	100 - 54.9	4208.98	10.47	3994.59	4201.71	3243.05	4132.68	4345.65	4122.75	4635.15	3782.17	4481.07	4917.89	3554.28	4012.59	4369.92	4344.95	1290.46	1641.15	1105.66	1331.56	1396.85	1630.34	1927.01	1230.67	1857.19	1951.01	1270.97	1597.81	1787.83	1865.42
13.21_259.2056m/z		259.206	1	13.2128	0.349	0.881001	1	1.01913	St_DR	St_WW	100 - 9.75	4204.09	15.55	3640.46	6097.92	3785.71	3964.38	4390.48	4002.59	3547.1	3028.53	4751.22	4489.32	4118.27	3544.88	4759.74	4184.29	1176.06	2381.8	1290.68	1277.33	1411.26	1582.82	1474.67	985.448	1969.16	1780.99	1472.65	1411.57	1947.31	1796.44
8.93_431.3165m/z		431.316	1	8.93318	0.28035	0.367422	0.942156	1.36672	St_DR	St_WW	100 - 17.5 - 3.16	4202.21	90.61	1676.97	8482.31	583.53	1028.01	6881.46	1562.74	9200.43	265.856	395.932	2080.68	11336.7	1084.89	5682.73	675.906	541.75	3313.12	198.945	331.226	2211.95	617.986	3824.99	86.5064	164.096	825.439	4053.9	432.003	2324.93	290.187
13.08_667.4534n	667.453	690.493	1	13.0813	0.663667	0.781235	1	1.06224	St_WW	St_DR	100 - 78.5 - 15.7	4201.04	23.27	3201.6	3787.6	5448.93	3511.6	2773.12	4715.22	4246.2	2616.49	5693.83	4206.89	6014.4	3269.77	4479.84	3126.1	1034.28	1479.4	1857.72	1131.45	891.379	1864.63	1765.31	851.374	2359.83	1668.94	2150.69	1302.02	1832.8	1342.13			M+H-2H2O, M+Na
3.11_393.0597m/z		393.06	1	3.10883	0.366133	0.598268	0.994237	1.05639	St_WW	St_DR	100 - 8.13 - 4.16	4184.01	33.52	2886.42	1581.29	1593.71	5801.36	6535.41	5985.86	3340.67	3129.3	3980.38	4044.96	2032.73	4270.82	5957.72	5872.19	932.466	617.639	543.349	1869.22	2100.71	2367.11	1388.85	1018.24	1649.68	1604.7	726.883	1700.64	2437.44	2521.11
9.13_380.2716n	380.272	413.305	1	9.13345	0.783833	0.0158055	0.656784	1.28836	St_WW	St_DR	100 - 18.3	4181.61	10.83	2412.6	4466.62	2942.82	3707.12	3574.64	2444.59	3171.39	4364.57	4213.29	4319.47	4593.54	3245.88	4509.6	4024.9	779.394	1744.62	1003.31	1194.44	1149.02	966.712	1318.47	1420.18	1746.21	1713.6	1642.6	1292.51	1844.98	1728.01			M+CH3OH+H, M+2Na-H
15.85_422.3596n	422.36	423.367	1	15.8504	0.246017	0.339321	0.940775	1.32972	St_DR	St_WW	100 - 26 - 4.05	4171.51	58.78	2821.53	8604.24	4526.7	2672.48	2560.79	1818.13	6196.7	3140.37	3075.54	2224.62	1224.85	1671.55	7481.51	3141.48	911.502	3360.75	1543.3	861.081	823.13	718.981	2576.21	1021.84	1274.67	882.543	437.996	665.608	3060.85	1348.73			M+H-2H2O, M+H
2.86_434.1441n	434.144	452.178	1	2.85712	0.749433	0.266749	0.940775	1.3304	St_DR	St_WW	100 - 11.1 - 2.22 - 0.12	4165.73	43.06	2073.14	6948.86	2163.99	5547.18	3291.11	4269.81	4866.01	2306.58	5566.2	3788.04	1416.4	4107.88	2251.18	2482.1	669.732	2714.17	737.778	1787.32	1057.88	1688.5	2023	750.534	2306.93	1502.78	506.492	1635.75	921.008	1065.64			M+NH4, M+K
4.68_578.1603n	578.16	596.194	1	4.68217	0.234583	0.341706	0.940775	1.24702	St_WW	St_DR	100 - 25.2	4158.87	33.13	3707.79	5315.58	2228.93	2507.39	2265.89	3633.17	3686.5	5871.16	3466.84	1934.46	2894.84	6466.57	4148.4	4329.82	1197.81	2076.22	759.919	807.889	728.336	1436.74	1532.63	1910.41	1436.85	767.431	1035.16	2574.98	1697.2	1858.92			M+NH4, M+K
4.24_364.1547m/z		364.155	1	4.2359	0.246017	0.188092	0.940775	1.13381	St_DR	St_WW	100 - 8.52 - 2.13 - 0.0316	4132.72	14.55	4433.09	3880.62	3505.61	5002.75	4750.7	3489.04	3867.25	2895.23	4746.89	3609.34	3095.51	2727.2	4078.38	4362.43	1432.12	1515.74	1195.18	1611.9	1527.04	1379.74	1607.77	942.073	1967.37	1431.89	1106.93	1085.97	1668.56	1872.93
4.75_492.2451m/z		492.245	1	4.75083	0.183067	0.721828	1	1.26939	St_DR	St_WW	100 - 25.4 - 16.7	4121.94	122.74	1258	755.251	626.913	14937.8	664.588	6884.8	3726.26	565.565	297.919	761.452	2619.58	10773.8	6635.83	1076.1	406.398	294.995	213.736	4813	213.622	2722.59	1549.16	184.028	123.474	302.081	936.735	4290.13	2714.87	462.003
3.82_686.2809n	686.281	704.315	1	3.82398	0.331833	0.436552	0.968377	1.13331	St_DR	St_WW	100 - 14.8 - 1.92	4103.99	39.95	1374.82	4107.59	5565.56	6338.08	2908.33	3993.3	4440.27	873.868	629.464	4255.88	3519.17	3417.76	7668.63	4983.93	444.139	1604.39	1897.49	2042.15	934.842	1579.15	1846	284.346	260.884	1688.38	1258.42	1360.95	3137.41	2139.75			M+NH4, M+K
15.85_1315.9618n	1315.96	1334	1	15.8504	0.892517	0.838495	1	1.21916	St_WW	St_DR	100 - 82.6 - 52.1 - 32.9	4096.66	106.46	1761.39	1465.91	216.787	1161.19	1516.13	687.332	16713	8932.67	451.115	10964.7	275.989	4384.58	3468.82	198.741	569.021	572.571	73.91	374.14	487.337	271.805	6948.24	2906.59	186.966	4349.88	98.691	1745.93	1419.17	85.3257			M+H, M+NH4, M+K
4.57_189.0909m/z		189.091	1	4.56773	0.394783	0.649887	1	1.05638	St_DR	St_WW	100 - 7.49	4096.06	21.03	2804.81	4621.77	4181.22	4991.24	2988.53	4347.75	4737.07	3517.19	2261.32	3468.18	3761.31	4267.12	5102.59	4764.5	906.101	1805.23	1425.52	1608.19	960.62	1719.32	1969.39	1144.45	937.211	1375.88	1345.01	1699.16	2087.58	2045.55
5.30_515.1910m/z		515.191	1	5.30007	0.4005	0.947939	1	1.00214	St_WW	St_DR	100 - 13.7	4090.77	38.54	4198.46	2455.24	2343.14	5961.32	4876.91	2813.9	5925.14	2374.75	6450.33	4550.09	1993.25	3384.04	3509.73	6373.18	1356.32	958.996	798.857	1920.75	1567.61	1112.76	2463.32	772.715	2673.36	1805.1	712.767	1347.52	1435.91	2736.2
13.20_887.5250n	887.525	852.511	1	13.1957	0.251717	0.48191	0.979299	1.11185	St_DR	St_WW	100 - 25.1	4083.6	20.32	2969.16	4166.8	4239.8	3924.64	2952.26	6498.64	3833.94	3829.62	4718.58	3116.21	2721.47	3068.38	3787.64	4467.72	959.193	1627.52	1445.49	1264.53	948.961	2569.89	1593.92	1246.12	1955.64	1236.25	973.17	1221.82	1549.61	1918.13			M+H-2H2O, M+NH4
3.94_637.1918m/z		637.192	1	3.9384	0.41765	0.86515	1	1.08638	St_WW	St_DR	100 - 18.4 - 9.16 - 0.382	4075.71	30.41	2364.54	5989.54	3826.11	3093.47	3615.62	4139.19	3233.13	2317.81	2785.4	7267.43	2840.21	3328.85	6318.2	3672.1	763.871	2339.47	1304.45	996.724	1162.19	1636.84	1344.14	754.189	1154.42	2883.11	1015.63	1325.54	2584.92	1576.54
5.07_867.2395m/z		867.239	1	5.0655	0.383333	0.257376	0.940775	1.38763	St_DR	St_WW	100 - 41.4 - 9.03	4072.55	45.29	1434.73	3287.34	4063.98	8142.43	3689.61	3532.78	4357.01	2825.91	3595.52	3630.24	1207.22	5186.79	2199.01	1899.62	463.491	1284.01	1385.55	2623.51	1185.97	1397.04	1811.38	919.517	1490.18	1440.18	431.691	2065.37	899.664	815.563
11.65_828.5298m/z		828.53	1	11.6509	0.881133	0.840272	1	1.0003	St_WW	St_DR	100 - 35.6	4063.77	26	3189.7	2618.36	2779.52	7740.25	3400.81	4714.41	3994.82	4837.99	5673.84	2843.3	2704.5	3907.38	4037.07	4442.29	1030.44	1022.71	947.631	2493.93	1093.14	1864.31	1660.8	1574.23	2351.54	1127.98	967.101	1555.92	1651.66	1907.21
5.03_494.2541n	494.254	533.218	1	5.03117	0.3776	0.290061	0.940775	1.12888	St_DR	St_WW	100 - 20.6 - 6.26 - 1.08 - 1.87	4059.31	14.92	4668.45	3434.52	3307.78	4866.89	3677.58	4326.41	4133.56	1759.73	3803.89	3477.45	2890.59	5056.95	4292.01	3890.62	1508.15	1341.5	1127.73	1568.12	1182.1	1710.88	1718.48	572.595	1576.54	1379.56	1033.64	2013.67	1755.96	1670.36			M+H, M+NH4, M+K
4.20_387.2013m/z		387.201	1	4.20157	0.2975	0.630507	1	1.05788	St_DR	St_WW	100 - 15.9 - 18 - 1.8	4055.17	33.19	5863.51	5545.75	4022.93	1901.55	3951.44	3878.96	3222.06	6876.77	3085.65	2804.9	2139.33	1878.03	3353.31	6695.19	1894.22	2166.12	1371.55	612.684	1270.13	1533.93	1339.54	2237.62	1278.86	1112.75	765.003	747.83	1371.91	2874.45
15.54_1439.9618n	1439.96	1440.98	1	15.5357	0.4291	0.665399	1	1.10954	St_DR	St_WW	100 - 76.4 - 25.3 - 12.9	4042.84	75.39	1823.61	924.243	6800.79	6708.96	1896.54	8206.92	1938.84	1040.17	8655.55	1371.55	6681.7	1282.49	5638.23	836.293	589.12	361.002	2318.62	2161.64	609.616	3245.43	806.054	338.46	3587.32	544.115	2389.31	510.687	2306.72	359.046			M+H-H2O, M+H
5.63_531.1539m/z		531.154	1	5.63192	0.33185	0.134676	0.940775	1.60231	St_WW	St_DR	100 - 15.2	4034.53	52.71	1074.78	1851.38	1925.51	1303.22	3193.75	3635.05	4641.92	2354.36	5701.93	2087.46	2205.08	2981.23	4458.61	8453.05	347.21	723.135	656.47	419.902	1026.59	1437.48	1929.83	766.08	2363.19	828.13	788.516	1187.12	1824.12	3629.15
5.47_762.2615n	762.262	785.243	1	5.466	0.4005	0.522374	0.981121	1.07045	St_WW	St_DR	100 - 57.8 - 43.2	4030.52	14.79	2965.27	3992.26	4203.08	3301.81	3321.06	4392.77	4180.57	3074.83	4310.05	4142.67	3401.81	3443.18	5417.12	4423.98	957.938	1559.34	1432.97	1063.85	1067.51	1737.12	1738.03	1000.51	1786.32	1643.46	1216.45	1371.07	2216.26	1899.35			M+H-2H2O, M+Na
8.55_513.3073m/z		513.307	1	8.54985	0.497767	0.690805	1	1.05322	St_DR	St_WW	100 - 18.5	4013.76	24.16	2878.92	4030.33	3845.45	4980.03	3978.54	5480.99	2902.05	3092.61	3633.6	5813.5	2695.22	3719.37	4147.98	3574.32	930.04	1574.21	1311.04	1604.58	1278.84	2167.46	1206.5	1006.3	1505.96	2306.31	963.784	1481.05	1697.03	1534.57
5.28_704.2362n	704.236	722.27	1	5.2829	0.532083	0.587177	0.992292	1.06569	St_WW	St_DR	100 - 36.1 - 59.3 - 10.7	4009.1	22.2	4029.19	5865.37	3994.7	2077.49	2905.02	3784.23	3677.86	2722.28	4514.34	3175.92	3546.31	4973.44	5002.61	4128.82	1301.64	2290.96	1361.93	669.372	933.777	1496.47	1529.03	885.798	1870.99	1259.94	1268.13	1980.42	2046.68	1772.63			M+NH4, M+K
15.20_482.3956n	482.396	483.402	1	15.2038	0.49775	0.321573	0.940775	1.06927	St_WW	St_DR	100 - 26.6 - 21.5 - 8.89 - 8.25	4008.02	8.67	3571.55	4670.32	2779.63	3180.83	4169	3813.92	4053.45	4299.49	3614.62	4101.64	4079.17	3965.44	4482.26	3513.47	1153.8	1824.19	947.669	1024.87	1340.06	1508.21	1685.18	1399.01	1498.09	1627.19	1458.67	1579.03	1833.79	1508.44			M+H-H2O, M+H
3.13_374.1582n	374.158	413.114	1	3.126	0.348983	0.325054	0.940775	1.17327	St_DR	St_WW	100 - 12.4 - 6.05 - 0.064	4004.78	31.62	2125.41	3261.64	5674.36	3745.12	5056.33	3201.19	4969.44	1550.91	1530.94	4387.27	1839.73	4183.18	7322.95	3078.42	686.617	1273.97	1934.58	1206.69	1625.28	1265.91	2065.99	504.649	634.502	1740.5	657.871	1665.74	2995.98	1321.66			M+NH4, M+K
4.24_282.0666n	282.067	565.158	1	4.2359	0.297517	0.38491	0.94316	1.1533	St_WW	St_DR	100 - 13.7 - 3.17	3991.72	31.3	1822.07	4808.33	3350.19	1958.48	2964.02	3283.67	6041.2	3608.86	3482.66	5753.98	4124.51	2875.5	5562.32	2534.2	588.623	1878.09	1142.19	631.029	952.741	1298.52	2511.57	1174.28	1443.4	2282.7	1474.88	1145.02	2275.67	1088.01			M+Na, 2M+H
5.43_1084.5592m/z		1084.56	1	5.43167	0.2174	0.264332	0.940775	1.54274	St_DR	St_WW	100 - 39.8 - 11.9 - 0.916	3986.51	79.28	1797.56	9770.65	866.876	5406.16	3338.27	1272.41	5453.64	33.6686	470.982	2266.96	6058.75	2368.9	5559.18	1329.85	580.705	3816.33	295.547	1741.88	1073.04	503.175	2267.3	10.9554	195.2	899.34	2166.55	943.291	2274.38	570.946
13.76_935.6215m/z		935.622	1	13.7621	1.40743	0.665131	1	1.09866	St_WW	St_DR	100 - 68.9 - 35 - 18.5	3970.77	28.63	2245.53	3497.99	4517.28	4091.8	2596.16	5130.69	3220	2651.43	7198.72	3384.61	4105.11	3117.53	4471.74	2866.24	725.422	1366.29	1540.09	1318.39	834.498	2028.93	1338.68	862.744	2983.54	1342.73	1467.95	1241.4	1829.49	1230.56
6.15_1223.1065m/z		1223.11	2	6.14685	0.286067	0.110709	0.940775	1.09042	St_WW	St_DR	72.6 - 100 - 68.2 - 38.1 - 9.89	3970.5	8.82	3364.46	3513.57	3244.41	3279.5	3976.73	3975.06	4134.97	3534.76	4262.33	4012.37	3614.58	3876.37	3953.61	4539.47	1086.9	1372.37	1106.13	1056.66	1278.26	1571.94	1719.07	1150.17	1766.54	1591.77	1292.54	1543.57	1617.51	1948.93
4.16_352.1399n	352.14	353.145	1	4.1558	0.2174	0.929036	1	1.00435	St_WW	St_DR	100 - 6.12	3970.49	30.19	2959.19	2272.76	3311.15	5467.89	5598.14	3778.37	4285.66	3959.03	4002.25	3709.66	2996.89	4008.59	6417.03	2699.97	955.972	887.721	1128.88	1761.77	1799.44	1494.16	1781.72	1288.22	1658.75	1471.68	1071.66	1596.22	2625.35	1159.18			M+H-H2O, M+H
2.63_148.0559n	148.056	314.146	1	2.62828	0.245983	0.79077	1	1.00955	St_DR	St_WW	100 - 6.6 - 0.0728	3970.31	19.98	4040.29	4527.09	3013.69	4595.6	3779.09	2889.99	4946.42	2553.01	4877.5	4615.18	3100.27	2524.32	3717.84	6141.16	1305.22	1768.24	1027.47	1480.72	1214.73	1142.85	2056.42	830.721	2021.5	1830.92	1108.63	1005.18	1521.05	2636.59			M+NH4, 2M+H, 2M+NH4, 2M+K
12.55_761.3912m/z		761.391	1	12.5492	0.217417	0.762697	1	1.02183	St_DR	St_WW	100 - 29.6 - 26.7 - 3.6	3960.24	13.6	3077.78	4113.24	3883.07	4910.05	3959.27	3786.37	3991.87	3076.96	3195.29	4936.97	4028.48	3729.92	4079.1	4082.66	994.284	1606.6	1323.87	1582.03	1272.65	1497.32	1659.58	1001.21	1324.3	1958.58	1440.55	1485.25	1668.85	1752.81
6.23_774.2674n	774.267	775.275	1	6.22693	0.846767	0.520966	0.981121	1.17903	St_WW	St_DR	100 - 40 - 17.1 - 2.45	3953.23	37.8	2255.96	4089.77	5815.26	4165.12	2118.67	2546.36	2479.44	1526.58	5002.38	5357.62	3418.85	4191.87	5512.43	2662.86	728.793	1597.43	1982.62	1342.01	681.017	1006.96	1030.8	496.732	2073.25	2125.45	1222.55	1669.2	2255.26	1143.25			M+H, M+Na
6.04_556.2219n	556.222	601.254	1	6.04387	0.715183	0.841555	1	1.02428	St_DR	St_WW	100 - 27.2 - 63.9 - 10.5 - 3.19	3952.15	20.01	4596.24	4490.47	2751.1	3080.13	4578.2	3626.41	4542.47	4760.92	4155.36	3317.92	2997.32	3362.08	3368.82	5046.89	1484.82	1753.94	937.944	992.426	1471.6	1434.06	1888.49	1549.15	1722.2	1316.27	1071.81	1338.78	1378.26	2166.79			M+H, M+2Na-H
12.05_324.2309n	324.231	289.217	1	12.0514	0.400517	0.0187725	0.666731	2.67223	St_WW	St_DR	100 - 15.7 - 0.836 - 0.0369	3904.73	50	822.945	2773.91	1650.06	2014.58	870.132	1189.47	907.489	2882.12	9891.35	5207.08	3839.31	2101.72	1116.5	2295.01	265.854	1083.47	562.56	649.102	279.692	470.376	377.279	937.808	4099.51	2065.73	1372.9	836.904	456.787	985.319			M+H-2H2O, M+Na, M+2Na-H
11.46_516.3288n	516.329	534.363	1	11.4564	0.297517	0.39044	0.946783	1.18698	St_WW	St_DR	100 - 15.7 - 3.41 - 0.0996	3902.05	22.68	2585.77	3331.94	4398.01	3953.05	2591.09	3619.23	2532.6	4085.65	7263.66	3713.21	3247.92	2594.29	2740.39	3669.25	835.339	1301.43	1499.43	1273.68	832.87	1431.22	1052.9	1329.42	3010.45	1473.09	1161.42	1033.04	1121.16	1575.32			M+NH4, M+K
4.68_430.1857n	430.186	448.22	1	4.68217	0.246	0.472341	0.975017	1.05272	St_DR	St_WW	100 - 15.3 - 3.54 - 0.137	3883.65	34.56	2083.11	4863.07	2623.33	4777.9	5142.69	2701.03	4994.44	3144.84	2504.77	10961.9	2086.11	2023.85	1629.89	3472.85	672.952	1899.47	894.381	1539.45	1653.04	1068.12	2076.39	1023.3	1038.11	4348.76	745.974	805.895	666.827	1491			M+NH4, M+K
0.75_257.0432n	257.043	537.082	1	0.751867	0.268883	0.141082	0.940775	1.22581	St_WW	St_DR	100 - 8.99	3872.9	24.94	3775.5	2902.72	2274.58	2373.98	3075.39	3066.28	4647.84	3642.47	4861.82	3282.65	3343.52	2743.62	3737.16	5499.1	1219.68	1133.78	775.48	764.903	988.541	1212.56	1932.29	1185.22	2015	1302.28	1195.61	1092.5	1528.96	2360.93			M+ACN+Na, 2M+Na, 2M+K
4.07_406.2081m/z		406.208	1	4.06998	0.314667	0.554059	0.984141	1.13915	St_WW	St_DR	100 - 13.8 - 2.82	3870.52	40.23	2716.9	2369.09	1712.02	6292.27	4082.69	3699.93	2911.07	2319.45	6159.96	5495.27	2087.8	3511.98	4441.29	3077.87	877.7	925.346	583.685	2027.39	1312.32	1463.14	1210.25	754.721	2553.02	2180.06	746.578	1398.46	1817.03	1321.42
8.10_534.3205m/z		534.321	1	8.10358	0.595033	0.718028	1	1.05836	St_WW	St_DR	100 - 19.7	3860.39	21.85	3887.79	2690.12	2866.31	5048.19	3815.6	3271.13	3953.42	4738.42	4328.52	4132.49	2181	3490.24	4691.4	3460.67	1255.96	1050.74	977.223	1626.54	1226.47	1293.57	1643.59	1541.83	1793.97	1639.43	779.905	1389.81	1919.36	1485.77
3.14_333.0958m/z		333.096	1	3.14317	0.268883	0.100118	0.940775	1.57833	St_WW	St_DR	100 - 5.93 - 11.3 - 1.82	3859.67	48.5	1407.11	1835.3	2385.96	1898.71	1376.86	4217.2	3996.72	4258.42	4485.17	3432.92	1950.85	2438.72	2473.74	7977.84	454.571	716.855	813.455	611.769	442.571	1667.69	1661.59	1385.64	1858.9	1361.89	697.604	971.094	1012.06	3425.13
6.43_257.1289m/z		257.129	1	6.4272	0.165917	0.848672	1	1.01534	St_DR	St_WW	100	3800.2	12.33	3494.3	3604.85	3849.41	4637.47	4367.18	3122.66	3525.5	3293.46	3253.66	4339.75	3913.03	3799.29	4270.34	3329.96	1128.84	1408.03	1312.39	1494.21	1403.77	1234.85	1465.69	1071.65	1348.49	1721.65	1399.26	1512.87	1747.09	1429.65
15.68_423.3441m/z		423.344	1	15.6845	0.217417	0.0825339	0.924081	1.33209	St_DR	St_WW	100 - 25.6 - 53.7 - 9.48	3791.68	24.76	2757.99	5537.37	3356.33	3761.61	3730.75	2361.68	5036.07	2946.98	2901.01	2657.85	2104.18	2613.51	4304.18	2397.24	890.973	2162.85	1144.28	1212	1199.2	933.927	2093.7	958.914	1202.33	1054.41	752.434	1040.7	1760.94	1029.21
7.24_876.3238n	876.324	894.358	1	7.23963	0.280333	0.512472	0.980097	1.22562	St_DR	St_WW	100 - 41.8 - 3.58	3781.23	19.31	3399.96	2036.1	2656.42	2019.41	6571.28	5056.22	4729.23	3276.6	3074.32	2206.69	3325.64	3535.29	3817.33	2360.33	1098.37	795.284	905.664	650.659	2112.24	1999.48	1966.13	1066.17	1274.16	875.428	1189.22	1407.75	1561.75	1013.36			M+NH4, M+K
3.70_326.1010n	326.101	344.135	1	3.70383	0.2975	0.726741	1	1.10011	St_WW	St_DR	100 - 13.4 - 7.18	3781.12	13.05	3508.45	4063.62	3156.17	3982.18	3154.55	2849.03	3345.18	5373.35	4980.12	3646.2	1801.36	3893.88	3765.09	3007.82	1133.41	1587.22	1076.04	1283.07	1013.99	1126.65	1390.73	1748.43	2064.03	1446.51	644.148	1550.54	1540.38	1291.35			M+NH4, M+K
4.65_210.0887n	210.089	193.085	1	4.65357	0.726617	0.685037	1	1.03257	St_WW	St_DR	100 - 10	3773.93	16.89	2294.56	3921.04	3512.26	2911.25	3609.85	5087.46	4247.81	3738.61	3606.55	3418.13	3109.1	3239.02	4587.47	4718.62	741.262	1531.53	1197.45	938.011	1160.33	2011.84	1765.99	1216.5	1494.75	1356.03	1111.79	1289.77	1876.84	2025.85			M+H-H2O, M+H
4.49_1479.3991m/z		1479.4	1	4.48765	0.57785	0.54267	0.984141	1.33335	St_WW	St_DR	100 - 64.9 - 20	3743.57	70.49	1167.08	1944.39	4774.94	3373.24	844.83	1401.26	6147.73	2468.76	2983.41	5291.74	1508.71	8419.8	715.575	4816.96	377.028	759.464	1627.94	1086.87	271.558	554.13	2555.86	803.306	1236.49	2099.32	539.499	3352.75	292.758	2068.07
6.51_1056.4117m/z		1056.41	1	6.50728	1.01268	0.307025	0.940775	1.19059	St_DR	St_WW	100 - 91.3 - 37.9	3727.44	27.52	2712.76	4354.4	2114.06	3701.38	3829.85	4229.63	5150.02	1879.44	2883.28	4239.03	1734.03	2777.45	4648.41	3753.73	876.364	1700.79	720.755	1192.59	1231.05	1672.61	2141.07	611.546	1194.99	1681.69	620.072	1105.98	1901.77	1611.59
15.63_675.6767m/z		675.677	1	15.6329	0.251733	0.0165596	0.656784	6.6653	St_WW	St_DR	100 - 43.6 - 6.89 - 0.463	3726.37	134.45	79.1503	651.106	223.124	156.151	429.747	161.942	2212.27	475.829	2022.58	6180.19	520.679	831.225	1884.02	14170.1	25.5697	254.317	76.0703	50.3124	138.136	64.0399	919.73	154.829	838.268	2451.78	186.19	330.993	770.793	6083.64
15.26_507.3965m/z		507.396	1	15.2553	0.76665	0.946818	1	1.02117	St_DR	St_WW	100 - 50.8 - 4.43	3723.56	10.25	3036.52	4207.31	3006.63	4464.85	4971.02	3138.47	3240.14	3876.08	3188.76	3708.12	4326.97	3400.72	3591.74	3432.13	980.954	1643.34	1025.06	1438.59	1597.86	1241.11	1347.06	1261.23	1321.6	1471.07	1547.28	1354.16	1469.46	1473.52
3.66_740.2391m/z		740.239	1	3.65807	0.709433	0.485928	0.979299	1.11892	St_DR	St_WW	100 - 43.3 - 7.8	3710.76	33.87	4167.48	2487.53	2922.34	5751.46	2639.02	4917.26	3090.22	1768.46	2143.63	2341.12	3679.39	5221.33	2734.88	5325.91	1346.31	971.609	996.323	1853.14	848.276	1944.53	1284.73	575.435	888.435	928.762	1315.71	2079.12	1118.9	2286.57
14.51_699.4392m/z		699.439	1	14.5059	0.663683	0.0434323	0.789672	1.18635	St_WW	St_DR	100 - 58.9	3709.04	9.46	2897.83	3956.48	2401.08	2831.8	3398.68	2603.7	3795.44	4034.98	3798.22	3343.15	4023.55	3967.66	3654.69	3141.03	936.151	1545.37	818.61	912.415	1092.46	1029.63	1577.92	1312.93	1574.19	1326.28	1438.78	1579.92	1495.22	1348.54
0.72_216.0746n	216.075	455.117	1	0.717533	0.165917	0.720128	1	1.07032	St_DR	St_WW	100 - 9.45 - 10.7	3681.09	24.87	4993.23	4385.61	2338.22	2178.35	3597.68	3893.83	4380.69	3242.85	3562.98	4286.57	1679.18	3417.17	3866.13	4019.7	1613.07	1712.98	797.177	701.872	1156.42	1539.81	1821.23	1055.19	1476.69	1700.55	600.458	1360.71	1581.72	1725.78			M+2Na-H, 2M+Na
4.82_637.1919m/z		637.192	1	4.81948	0.366167	0.317522	0.940775	1.26015	St_WW	St_DR	100 - 18.2	3678.95	41.26	1358.43	2310.31	2179.26	1275.33	4754.04	4147.97	4410.82	4428.25	3234.77	3048.79	2175.96	1838.69	5128.29	5897.91	438.845	902.387	742.983	410.915	1528.12	1640.31	1833.75	1440.9	1340.66	1209.51	778.103	732.165	2098.1	2532.15
0.73_328.0781n	328.078	293.064	1	0.7347	0.228833	0.251213	0.940775	1.16289	St_WW	St_DR	100 - 5.37 - 3.03	3664.31	21.12	3357.28	3693.87	2743.98	1779.57	3345.5	2892.36	4244.77	3109.93	3986.55	4561.62	2857.2	2673.36	4458.39	4003.15	1084.58	1442.8	935.516	573.381	1075.36	1143.78	1764.72	1011.93	1652.24	1809.67	1021.71	1064.53	1824.03	1718.67			M+H-2H2O, M+Na
4.42_404.2048n	404.205	443.169	1	4.41898	0.183067	0.562247	0.984141	1.10772	St_DR	St_WW	100 - 11.4 - 8.34 - 1.09	3648.32	38.86	4759.78	3069.09	1513.52	5793.55	3706.51	4105.48	2590.28	2188.17	5949.76	4510.51	3621.44	817.009	3724.35	2243.48	1537.66	1198.76	516.009	1866.7	1191.4	1623.51	1076.88	712.006	2465.9	1789.39	1294.99	325.332	1523.71	963.195			M+NH4, M+K
15.68_618.5052m/z		618.505	1	15.6845	0.28035	0.612958	1	1.00875	St_WW	St_DR	93.3 - 100	3645.67	35.57	1991.37	2519.47	3538.36	2576.21	2317.04	2335.93	10020	2947.05	4538.63	6079.5	2987.51	3291.96	3550.77	2124.3	643.318	984.085	1206.34	830.062	744.78	923.743	4165.72	958.937	1881.05	2411.84	1068.3	1310.85	1452.7	912.025
13.53_926.5678m/z		926.568	1	13.5275	1.16145	0.463326	0.974617	1.10055	St_WW	St_DR	83 - 100 - 74.8 - 52.9 - 38.9 - 40.5	3639.59	21.77	1734	4280.07	2913.22	4478.54	3586.06	2632.15	3525.55	2577.46	3644.17	3891.48	4445.04	3906.97	4459.65	2552.4	560.172	1671.76	993.213	1443	1152.69	1040.88	1465.71	838.676	1510.34	1543.81	1589.5	1555.75	1824.54	1095.82
9.71_332.1997n	332.2	333.207	1	9.71132	0.41765	0.445737	0.971741	1.2639	St_WW	St_DR	100 - 15.4 - 1.81	3639.32	76.35	1288.93	2911.06	3115.72	3220.89	2375.04	7153.35	91.1244	570.218	117.339	17497.5	377.35	5968.41	318.431	626.034	416.392	1137.04	1062.25	1037.78	763.421	2828.79	37.884	185.542	48.6314	6941.53	134.937	2376.61	130.277	268.775			M+H, M+K
5.69_476.2504m/z		476.25	1	5.69485	0.165933	0.623591	1	1.14484	St_DR	St_WW	100 - 14.4	3632.02	125.23	42.0829	154.544	151.313	10206.8	121.391	6056.74	8691.24	1.80552	68.7564	134.142	5783.95	8801.44	7370.91	46.5178	13.595	60.3637	51.5876	3288.67	39.0194	2395.14	3613.3	0.587494	28.4963	53.2164	2068.28	3504.72	3015.6	19.9715
5.86_914.3545n	914.354	953.325	1	5.86078	0.349017	0.170141	0.940775	1.34404	St_WW	St_DR	100 - 42.4 - 17.2	3631.22	43.11	1838.8	6081.18	1721.66	1598.65	824.506	3819.96	3027.27	2886.39	2175.12	3102.3	6964.47	2846.89	3661.92	3781.42	594.03	2375.26	586.973	515.09	265.026	1510.6	1258.56	939.198	901.488	1230.73	2490.43	1133.63	1498.17	1623.48			M+NH4, M+K
15.77_564.5218m/z		564.522	1	15.7703	0.234567	0.132829	0.940775	1.51005	St_WW	St_DR	85.4 - 100 - 57.3	3627.95	51.24	1707.63	2265.67	1742.76	2023.53	1970.81	1384.56	5722.77	4594.23	2745.11	7127.11	2571.84	4149.74	2714.69	1492.95	551.652	884.952	594.166	651.986	633.488	547.526	2379.18	1494.91	1137.72	2827.44	919.665	1652.42	1110.64	640.969
15.68_1210.8950n	1210.89	1255.91	1	15.6845	1.5562	0.208207	0.940775	1.78281	St_WW	St_DR	100 - 75.7 - 41.7 - 22.4 - 11.7	3624.51	88.05	736.982	836.36	1286.31	393.125	782.317	5254.97	4941.15	4617.56	5190.14	2291.43	1080.83	1688.81	9744.96	757.828	238.084	326.675	438.545	126.666	251.465	2078.08	2054.23	1502.5	2151.07	909.048	386.494	672.48	3986.88	325.359			M+CH3OH+H, M+2Na-H
4.90_723.2274m/z		723.227	1	4.89957	0.446267	0.278234	0.940775	1.21081	St_DR	St_WW	100 - 23.8	3623.63	33.03	3637.64	5010.54	2702.02	2648.62	2347.7	3594.23	5424.63	1040.38	2071.87	1759.73	3971	4904.97	1975.37	5225.79	1175.15	1957.07	921.208	853.391	754.634	1421.34	2255.23	338.529	858.694	698.114	1419.99	1953.15	808.17	2243.59
5.93_528.2442n	528.244	551.233	1	5.92943	0.526367	0.124335	0.940775	1.1556	St_DR	St_WW	100 - 33.1	3600.63	13.91	3117.27	3550.63	3585.35	4639.79	3627.29	3506.3	3177.8	3002.31	3397.94	3960.99	2068.72	2971.22	3630.84	2778.62	1007.04	1386.85	1222.37	1494.95	1165.94	1386.56	1321.14	976.917	1408.29	1571.39	739.755	1183.14	1485.46	1192.95			M+Na, M+CH3OH+H
13.01_565.3928m/z		565.393	1	13.0126	0.331833	0.714661	1	1.02386	St_DR	St_WW	100 - 19 - 13	3595.21	14.64	3539.19	3823.93	4208.07	3949.74	2747.67	3864.39	3033.52	2997.72	3971.66	4442.47	4628.4	2486.18	3666.62	2386.89	1143.34	1493.6	1434.67	1272.62	883.199	1528.17	1261.15	975.422	1646.07	1762.4	1655.07	989.993	1500.1	1024.76
3.94_336.1297n	336.13	400.161	1	3.9384	0.331833	0.527509	0.982431	1.07734	St_WW	St_DR	60.3 - 100 - 25.4	3592.96	12.95	2933.46	3584.65	3656.55	3934.68	3159.49	3374.26	2702.16	2433.49	3104.79	4461.16	3202.33	3552.68	4372.69	4023.56	947.662	1400.13	1246.64	1267.77	1015.57	1334.35	1123.4	791.829	1286.79	1769.82	1145.12	1414.67	1788.96	1727.44			M+H-H2O, M+ACN+Na
7.14_443.2337m/z		443.234	1	7.14238	0.560683	0.0741731	0.90039	1.20543	St_WW	St_DR	100 - 11.9 - 3.17	3592.11	14.14	2346.87	4180.59	2453.87	3763.54	2841.32	2775.51	2497.94	3884.11	3592.93	3393.91	4203.67	2633.74	3495.35	3941.08	758.162	1632.91	836.607	1212.62	913.302	1097.58	1038.49	1263.84	1489.1	1346.42	1503.19	1048.75	1430.03	1692.02
15.32_918.6189m/z		918.619	1	15.3183	0.28035	0.558546	0.984141	1.0775	St_WW	St_DR	100 - 75.1 - 58 - 63.5 - 67.1 - 56.5 - 65.8 - 53.7 - 27.9 - 14.7	3590.39	22.52	1866.35	3445.72	4385.16	3233.03	3377.32	3378.93	3638.54	3573.02	5291.69	3357.83	3538.53	3209.99	3691.94	2469.71	602.929	1345.87	1495.05	1041.69	1085.59	1336.2	1512.69	1162.62	2193.16	1332.11	1265.34	1278.21	1510.46	1060.32
4.45_519.1886m/z		519.189	1	4.45332	0.463433	0.436045	0.968258	1.11926	St_DR	St_WW	100 - 18.5 - 45.6 - 8.56	3587.77	23.15	2219.3	4872.69	3454.38	4029.53	2950.72	4313.06	3274.69	2600.51	2582.89	3548.95	2210.36	3410.77	4037.77	4047.12	716.949	1903.23	1177.71	1298.33	948.467	1705.6	1361.42	846.176	1070.49	1407.93	790.403	1358.16	1651.94	1737.55
8.47_312.1953n	312.195	351.159	1	8.46977	0.263183	0.99936	1	1.0193	St_WW	St_DR	100 - 7.08 - 8.92	3581.76	19.01	3126.95	3601.82	2982.52	3194.07	3246.96	4950.41	3494.8	5002.33	4014.19	4306.71	2411.22	2445.2	3665.61	3227.06	1010.17	1406.84	1016.84	1029.14	1043.69	1957.64	1452.93	1627.7	1663.69	1708.54	862.227	973.677	1499.68	1385.48			M+H-2H2O, M+K
12.45_615.4305n	615.43	598.427	1	12.4519	0.5149	0.442814	0.971041	1.04766	St_DR	St_WW	100 - 45.6 - 17.4 - 5.47	3555.87	7.64	3730.97	3894.41	3363.12	3481.12	3351.48	3860.95	3209.03	2640.31	3985.45	4138.32	3108.69	2850.37	3809.5	3226.2	1205.3	1521.13	1146.6	1121.63	1077.28	1526.81	1334.12	859.125	1651.78	1641.74	1111.64	1135.01	1558.55	1385.11			M+H-H2O, M+NH4, M+K
14.61_702.4017n	702.402	725.447	1	14.6088	0.383333	0.605304	0.998975	1.04814	St_WW	St_DR	100 - 62.1 - 50.8 - 7.78 - 6.83	3554.67	12.69	3123.96	3765.63	2898.91	3484.05	3663.46	2866.27	3937.63	4234.45	3201.38	4479.53	3644.77	3132.4	3352.39	2837.78	1009.2	1470.83	988.336	1122.57	1177.57	1133.47	1637.03	1377.84	1326.82	1777.1	1303.33	1247.32	1371.54	1218.34			M+NH4, M+Na
6.48_357.1346m/z		357.135	1	6.4787	0.33185	0.412505	0.960957	1.10128	St_WW	St_DR	100 - 11.6 - 33.5	3552.86	20.08	2242.55	5091.5	3223.31	2105.83	2399.93	3975.49	3544.19	3766.25	3671.3	2417.41	3654.51	3684.13	4708.47	2967.99	724.46	1988.7	1098.93	678.503	771.421	1572.1	1473.46	1225.49	1521.58	959.027	1306.82	1467.01	1926.34	1274.25
10.44_1024.5460m/z		1024.55	2	10.4437	0.2689	0.848433	1	1.00489	St_DR	St_WW	89.8 - 100 - 39.5 - 6.89 - 0.973	3537.63	13.05	3139.73	3999.12	3115.99	3855.4	2989.65	3552.25	4111.3	2921.26	4221.27	3643.29	2298.35	3137.61	4042.5	4378.64	1014.3	1562.02	1062.35	1242.22	960.981	1404.74	1709.23	950.545	1749.52	1445.35	821.866	1249.39	1653.88	1879.88
10.96_495.3574n	495.357	496.365	1	10.9586	0.297533	0.12083	0.940775	1.18871	St_DR	St_WW	100 - 26 - 3.39 - 0.182	3527.55	17.16	3508.04	3741.72	3151.37	2883.62	3696.67	4677.99	3033.47	2153.25	3676.42	4164.63	2346.94	2363.09	3188.99	2879.5	1133.28	1461.48	1074.41	929.11	1188.24	1849.91	1261.13	700.641	1523.71	1652.18	839.243	940.978	1304.69	1236.26			M+H, M+K
7.94_181.1225m/z		181.123	1	7.93765	0.200267	0.516604	0.980097	1.04777	St_DR	St_WW	100 - 5.14	3526.47	13.15	3019.77	4172.84	3360.45	3486.63	3257.26	4172.35	3215.99	3326.93	3159.83	3871.85	2664.06	3043.58	3507.03	3986.46	975.543	1629.88	1145.69	1123.4	1047	1649.95	1337.02	1082.54	1309.6	1536.03	952.641	1211.95	1434.8	1711.51
15.34_165.0911m/z		165.091	1	15.3354	0.331833	0.203176	0.940775	2.3473	St_DR	St_WW	100 - 4.68 - 0.166	3524.75	92.06	6836.08	544.069	3059.07	6247.75	7384.47	389.02	212.806	6278.41	185.997	318.123	2740.97	510.568	197.667	279.578	2208.41	212.509	1042.94	2013.04	2373.63	153.838	88.4718	2042.92	77.0872	126.205	980.145	203.307	80.87	120.031
5.47_686.8438m/z		686.844	2	5.466	0.297517	0.027492	0.704705	2.48995	St_WW	St_DR	100 - 64.3 - 28.7 - 10.8 - 1.73	3517.79	56.91	2043.86	637.217	2934.81	1299.05	1030.38	885.103	1059.16	4710.09	1094.36	7500.12	2406.39	2809.86	4803.31	1300.39	660.274	248.892	1000.57	418.556	331.199	350.014	440.334	1532.61	453.56	2975.42	860.503	1118.88	1965.14	558.296
14.61_615.4839n	615.484	616.491	1	14.6088	0.514917	0.525846	0.981327	1.04843	St_WW	St_DR	100 - 62.5 - 22.3 - 8.98	3513.85	12.89	3120.35	3635.45	2748.44	3423.84	3800.23	2910.6	3821.93	3851.31	2982.86	4311.34	3527.68	3542.26	3455.38	2926.14	1008.04	1419.98	937.034	1103.17	1221.53	1151	1588.93	1253.17	1236.26	1710.38	1261.47	1410.52	1413.67	1256.28			M+H, M+K
5.43_476.2171m/z		476.217	1	5.43167	0.246017	0.537626	0.984141	1.1147	St_DR	St_WW	100 - 16.8	3504.31	67.8	2235.19	1816.96	6972.25	2579.61	498.924	6123.44	4303.77	4921.99	648.6	556.01	9453.7	3052.32	580.469	2793.05	722.082	709.689	2377.08	831.159	160.372	2421.51	1789.25	1601.56	268.815	220.578	3380.55	1215.43	237.483	1199.14
12.37_483.3683m/z		483.368	1	12.3661	0.2689	0.223002	0.940775	1.8483	St_DR	St_WW	100 - 21.6 - 0.769	3489.86	64.73	4584.81	3365.22	4433.54	6176.75	5022.27	683.362	163.081	4135.51	306.111	682.53	6798.24	590.519	320.871	383.233	1481.13	1314.43	1511.54	1990.17	1614.34	270.235	67.7991	1345.65	126.869	270.771	2430.98	235.144	131.275	164.534
14.24_472.3757n	472.376	455.372	1	14.2427	0.84675	0.886893	1	1.02491	St_WW	St_DR	100 - 25 - 27 - 7.36	3482.1	19.42	3276.52	4269.71	3404.12	3521.2	3493.36	2091.6	3725.77	2427.93	3704.26	3855.77	3371.89	3688.53	4842.45	2483.87	1058.49	1667.71	1160.58	1134.54	1122.89	827.123	1548.95	790.019	1535.24	1529.65	1205.76	1468.77	1981.16	1066.4			M+H-2H2O, M+H-H2O, M+NH4
15.75_498.4308m/z		498.431	1	15.7531	0.560683	0.138844	0.940775	1.13375	St_WW	St_DR	94.6 - 100 - 66.6 - 80.3	3472.36	12.06	3141.15	3166.23	2363.99	2458.11	3904.29	2675.06	3730.26	3526.32	3381.14	3228.36	3121.97	3095.14	4298.87	3654.71	1014.76	1236.7	805.964	792.009	1254.98	1057.85	1550.82	1147.42	1401.33	1280.74	1116.39	1232.48	1758.76	1569.08
13.93_576.4333n	576.433	618.426	1	13.928	0.829567	0.610113	1	1.02445	St_DR	St_WW	74.6 - 100	3459.7	8.53	3324.76	3639.86	3178.59	3783.91	3858.95	3147.89	3283.97	3412.21	3353.33	4047.11	3256.93	2998.93	3400.22	3171.25	1074.07	1421.7	1083.69	1219.19	1240.4	1244.83	1365.28	1110.29	1389.8	1605.56	1164.65	1194.17	1391.11	1361.51			M+Na, M+ACN+H
8.70_332.1998n	332.2	333.207	1	8.69862	0.68085	0.355169	0.941616	1.09032	St_WW	St_DR	100 - 26.1 - 2.88 - 0.182 - 0.00613	3451.47	66.49	1761.02	2989.13	3871.2	3710.15	2692.08	6976.34	158.982	754.911	178.738	16503.2	497.696	5198.31	329.156	698.296	568.903	1167.53	1319.82	1195.42	865.33	2758.79	66.0949	245.639	74.0785	6547.07	177.971	2069.96	134.665	299.799			M+H-2H2O, M+H-H2O, M+H, M+K, 2M+K
7.57_619.3854m/z		619.385	1	7.57147	0.16595	0.0552517	0.83127	2.0523	St_WW	St_DR	100 - 25 - 2.5	3446	53.89	593.503	1771.12	671.539	1285.3	2222.82	3285.06	1924.29	1230.66	2433.47	4739.99	3479.73	1343.07	6017.47	4877.6	191.733	691.787	228.95	414.126	714.493	1299.08	800.004	400.443	1008.56	1880.43	1244.32	534.807	2461.88	2094.1
8.20_254.1526n	254.153	293.116	1	8.20083	0.28035	0.0865436	0.932238	1.13843	St_WW	St_DR	100 - 9.02 - 2.66	3432.71	5.58	3042.15	2952.96	2924.54	3032.12	2739.95	3150.03	3265.38	2826.85	3544.85	3453.81	3452.75	4339.6	3702.05	2709.06	982.773	1153.4	997.075	976.958	880.717	1245.68	1357.55	919.825	1469.18	1370.18	1234.67	1728.02	1514.59	1163.08			M+H, M+NH4, M+K
5.58_718.2944m/z		718.294	1	5.58042	0.20025	0.778645	1	1.04672	St_WW	St_DR	62.4 - 100 - 70.3 - 27.6 - 8.01	3429.03	16.24	2928.6	3767.69	2958.21	3571	2717.26	4102.76	2886.31	2485.27	2918.62	4571.41	2766.75	4258.57	4047.68	2954.89	946.09	1471.63	1008.55	1150.59	873.426	1622.43	1199.96	808.679	1209.63	1813.55	989.361	1695.76	1655.99	1268.62
4.07_404.2252m/z		404.225	1	4.06998	0.36615	0.409114	0.958654	1.09248	St_DR	St_WW	100 - 22.8	3427.78	18.13	2737.56	2929.95	2946.04	4461.83	3502.27	3962.64	3454.13	2246.81	3071.26	5431.2	1495.46	2726.24	3576.26	3416.13	884.376	1144.42	1004.41	1437.62	1125.75	1567.02	1436.02	731.086	1272.89	2154.65	534.763	1085.58	1463.13	1466.65
15.44_1132.7129n	1132.71	1150.75	1	15.4384	1.12708	0.151191	0.940775	1.27542	St_WW	St_DR	69.8 - 100 - 76.5	3408.43	27.17	2259.66	3996.13	2126.17	1214.27	2466.77	2359.42	4284.44	2445.18	3032.52	4473.46	2662.19	4882.3	3414.55	2948.8	729.987	1560.86	724.884	391.242	792.908	933.033	1781.21	795.635	1256.84	1774.7	951.974	1944.13	1396.97	1266.01			M+NH4, M+CH3OH+H
9.03_230.2479m/z		230.248	1	9.03047	0.297517	0.461162	0.974617	1.06467	St_DR	St_WW	100 - 7.04 - 0.0556	3407.21	13.09	3751.44	2500.01	3651.97	3449.98	3718.5	3605.15	3173.4	2909.99	3474.86	2981.45	2375.35	3442.72	2597.72	4619.61	1211.91	976.482	1245.08	1111.59	1195.26	1425.65	1319.31	946.877	1440.17	1182.79	849.401	1370.89	1062.78	1983.34
6.13_869.4896m/z		869.49	1	6.12968	0.463433	0.747818	1	1.02119	St_WW	St_DR	100 - 34.4	3405.21	14.63	2695.83	2987.27	2538.45	3079.16	4656.66	3760.07	3624.48	3176.6	3259.34	3911.8	2746.37	3263.11	3249.41	4229.81	870.893	1166.8	865.443	992.113	1496.82	1486.92	1506.84	1033.63	1350.85	1551.88	982.075	1299.37	1329.4	1815.99
15.90_512.4225n	512.422	576.471	1	15.9018	0.297517	0.622482	1	1.07075	St_WW	St_DR	99.8 - 100 - 6.55	3402.79	20.82	2621.73	2640.15	3549.76	3059.97	3008.77	2864.42	4500.76	4282.06	3617.59	3913.72	3423.85	3048.86	3556.69	1976.75	846.954	1031.22	1210.23	985.931	967.127	1132.73	1871.15	1393.33	1499.32	1552.64	1224.34	1214.05	1455.12	848.677			M+H, M+ACN+Na
5.76_524.3565n	524.356	563.318	1	5.76352	0.469167	0.455945	0.974617	1.07351	St_DR	St_WW	100 - 21 - 1.31	3399.9	17.23	3104.56	2756.38	3718.59	4358.28	3462.85	3675.61	2723.01	3151.78	3292.28	4100.9	2506.44	2912.33	3628.5	2577.29	1002.94	1076.62	1267.79	1404.25	1113.08	1453.52	1132.06	1025.55	1364.5	1626.89	896.278	1159.69	1484.5	1106.51			M+H, M+K
4.77_278.0896n	278.09	311.128	1	4.76798	0.366167	0.700051	1	1.03576	St_DR	St_WW	100 - 12.2 - 1.04	3395.36	21.27	2659.12	2791.71	2979.57	4747.61	3298.78	3437.04	3853.66	2871.1	2340.3	2959.65	3194.54	2436.98	4929.05	4215.4	859.035	1090.42	1015.84	1529.69	1060.34	1359.18	1602.12	934.224	969.948	1174.14	1142.34	970.4	2016.58	1809.8			M+H, M+CH3OH+H
7.57_911.4982m/z		911.498	1	7.57147	0.366183	0.0956733	0.940775	1.78581	St_WW	St_DR	100 - 40.5 - 8.84	3386.38	50.39	610.607	2918.23	880.693	1541.66	2244.5	3319.41	1758.82	1182.75	2417.84	4973.65	3402.79	1572.82	5351.94	4802.84	197.258	1139.84	300.258	496.726	721.462	1312.66	731.21	384.853	1002.08	1973.13	1216.8	626.296	2189.6	2062.01
14.82_409.3249m/z		409.325	1	14.8205	0.514917	0.0514762	0.830094	1.31123	St_WW	St_DR	100 - 19.1	3384.45	21.53	2727.23	2978.76	1898.08	1731.89	3185.84	2620.79	2925.27	4034.99	2848.14	3143.67	2363.86	2848.12	4019.96	4432.41	881.038	1163.48	647.118	558.02	1024.04	1036.39	1216.15	1312.94	1180.42	1247.14	845.293	1134.12	1644.65	1902.97
6.08_935.3124m/z		935.312	1	6.0782	0.383317	0.751104	1	1.15912	St_WW	St_DR	100 - 40.8	3381.71	20.47	3066.5	3564.32	2827.93	1805.71	2719.8	3561.08	2877.06	1425.75	2126.31	2289.83	3007.73	4880.54	5456.91	4484.92	990.64	1392.19	964.136	581.805	874.239	1408.23	1196.11	463.921	881.255	908.412	1075.54	1943.43	2232.55	1925.51
8.02_858.4633n	858.463	876.497	1	8.01775	0.314683	0.933081	1	1.4913	St_DR	St_WW	100 - 38.6 - 7.74 - 0.909 - 0.0471	3380.47	60.8	113.481	11953	1055.39	4630.69	1293.21	1065.8	3551.74	96.4447	1294.02	2919.06	2038.32	2254.42	4508.02	2757.34	36.6602	4668.74	359.818	1492.02	415.685	421.468	1476.6	31.382	536.313	1158.04	728.883	897.707	1844.33	1183.81			M+H-H2O, M+NH4, M+K
5.13_310.1213n	310.121	311.129	1	5.13415	0.5607	0.649532	1	1.07756	St_DR	St_WW	100 - 18.8	3377.29	25.51	3195.78	3897.91	2644.74	4329.84	2088.77	2834.12	4649.88	4333.54	2593.01	3898.51	1950.63	3074.43	3268.78	2820.43	1032.4	1522.49	901.68	1395.09	671.405	1120.75	1933.14	1410.08	1074.68	1546.6	697.527	1224.23	1337.33	1210.9			M+H, 2M+ACN+Na
5.47_764.3130m/z		764.313	1	5.466	0.183083	0.385365	0.94316	1.10954	St_DR	St_WW	100 - 31.5	3367.41	21.71	2330.91	3602.42	3727.18	3101.44	2866.8	4641.36	3301.77	2285.86	2679.1	2954.33	2846.37	2345.08	4884.77	3249.24	753.004	1407.08	1270.72	999.294	921.491	1835.42	1372.68	743.793	1110.36	1172.03	1017.83	933.809	1998.47	1395
3.31_190.0504m/z		190.05	1	3.30907	0.217417	0.312202	0.940775	1.25455	St_DR	St_WW	100 - 4.76	3363.19	21.76	3930.69	1990.06	2435.01	6250.81	3334.04	2273.7	3328	1942.46	3492.89	2415.27	2054.26	2638.81	3141.62	3080.17	1269.82	777.299	830.177	2014.03	1071.68	899.135	1383.58	632.053	1447.64	958.178	734.583	1050.77	1285.31	1322.41
3.57_448.1602n	448.16	466.194	1	3.57223	0.314667	0.0608528	0.845749	2.55141	St_DR	St_WW	100 - 12.3 - 2.72 - 0.17	3350.48	59.48	1086.53	6424.88	3395.18	7661.17	1086.86	2430.76	1367.95	1035.82	555.21	2044.36	2460.83	1015.83	1718.24	362.019	351.005	2509.51	1157.53	2468.45	349.355	961.242	568.712	337.043	230.109	811.033	879.967	404.5	702.969	155.426			M+NH4, M+K
15.47_445.3670m/z		445.367	1	15.467	0.434833	0.0977463	0.940775	1.18699	St_WW	St_DR	100 - 32 - 79.1 - 26.3	3338.78	14.89	2716.14	2887.37	2030.83	2496.29	2968.25	2591.06	3999.66	3255.55	3610.4	3899.61	2337.67	3231.7	3588.92	3447.57	877.455	1127.78	692.378	804.311	954.101	1024.64	1662.82	1059.32	1496.34	1547.04	835.929	1286.86	1468.31	1480.15
15.00_286.2296n	286.23	590.431	1	15.0036	0.366167	0.929408	1	1.01251	St_DR	St_WW	100 - 69 - 0.273	3337.99	9.99	2623.35	3266.78	3059.44	3482.06	3259.61	3276.38	4398.33	3451.06	3408.85	3672.48	2765.26	3393.15	3475.84	2910.63	847.48	1275.98	1043.07	1121.93	1047.75	1295.64	1828.56	1122.94	1412.81	1456.93	988.831	1351.15	1422.05	1249.62			M+CH3OH+H, 2M+NH4
8.47_1210.6254m/z		1210.63	1	8.46977	0.314683	0.229284	0.940775	1.789	St_WW	St_DR	100 - 55.5 - 17.7 - 2.36 - 0.268	3332.06	55.2	2901.08	2641.88	2603.91	1220.4	2333.08	1225.98	111.352	4451.21	853.262	8878.25	2030.66	2389.35	3204.4	1517.3	937.199	1031.9	887.76	393.217	749.935	484.815	46.2936	1448.37	353.638	3522.15	726.145	951.436	1310.99	651.425
3.94_679.3084n	679.308	718.267	1	3.9384	0.411917	0.766547	1	1.0108	St_DR	St_WW	100 - 23	3331.13	26.17	3271.91	3163.06	2669.07	3679.17	2318.87	5039.97	3175.87	2849.44	1514.64	4196.39	1894.96	3780.02	4692.22	4141.02	1057	1235.47	909.975	1185.44	745.368	1993.06	1320.34	927.176	627.749	1664.78	677.618	1505.2	1919.69	1777.87			M+Na, M+K
5.63_513.1461m/z		513.146	1	5.63192	0.349017	0.187487	0.940775	1.51637	St_WW	St_DR	100 - 17.4	3318.29	44.52	836.225	1715.88	2117.99	1393.01	2919.54	2642.43	3693.07	2071.26	4022.53	1666.08	1753.15	2829.28	3553.27	7332.49	270.144	670.209	722.095	448.833	938.445	1044.95	1535.36	673.965	1667.15	660.963	626.908	1126.62	1453.72	3148.06
4.32_196.0733n	196.073	197.081	1	4.32172	0.331833	0.529024	0.982431	1.08092	St_DR	St_WW	100 - 4.9	3317.95	20.73	3919.64	3061.14	3526.15	3916.25	3741.31	1988.03	3073.12	1999.07	2844.66	3574.36	2624.58	2558.74	3059.34	4826.19	1266.25	1195.66	1202.18	1261.83	1202.59	786.165	1277.62	650.474	1178.98	1418.01	938.525	1018.89	1251.64	2072.03			M+H-H2O, M+H
0.75_161.1052n	161.105	162.113	1	0.751867	0.263167	0.779854	1	1.15829	St_DR	St_WW	100 - 2.02	3310.72	32.99	2202.13	2663.49	1508.45	6777.03	5351.41	2402.66	2269.88	3067.36	3599.72	2430.32	4325.98	1345.76	2594.8	2644.12	711.404	1040.34	514.282	2183.58	1720.14	950.132	943.681	998.084	1491.92	964.149	1546.93	535.881	1061.59	1135.2			M+H-H2O, M+H
5.18_610.2261n	610.226	628.26	1	5.17992	0.366167	0.335375	0.940775	1.16382	St_DR	St_WW	100 - 30.9 - 42.4 - 11.6	3302.3	31.6	2840.39	4955.3	4670.96	2627.14	2885.37	2631.57	2505.38	1621.54	1621.59	5260.06	1564.71	3110.99	3170.32	3513.06	917.593	1935.5	1592.49	846.471	927.462	1040.65	1041.59	527.632	672.074	2086.75	559.524	1238.79	1297.05	1508.27			M+NH4, M+K
12.68_882.5007n	882.501	900.535	1	12.6808	0.28035	0.0775088	0.90039	1.13064	St_WW	St_DR	100 - 30.8 - 7.3	3301.29	11.66	2797.82	2691.02	2596.42	3366.69	2741.32	2799.41	3446.23	2849.53	3827.86	3867.75	2866.46	3323.37	3131.66	3242.37	903.841	1051.09	885.207	1084.76	881.158	1107.03	1432.74	927.203	1586.47	1534.4	1025.02	1323.36	1281.23	1392.05			M+NH4, M+K
13.99_719.4701m/z		719.47	2	13.9909	0.234583	0.306622	0.940775	1.12484	St_DR	St_WW	100 - 13.6 - 32.2	3300.28	6.14	2629.35	2820.38	2780.86	4076.25	4793.35	3198.9	2802.87	3081.65	3014.74	3091.34	2876.18	2666.64	3084	2723.41	849.417	1101.62	948.089	1313.38	1540.75	1265	1165.26	1002.73	1249.47	1226.38	1028.49	1061.85	1261.73	1169.24
9.63_596.3112m/z		596.311	1	9.6312	0.234567	0.367096	0.942156	1.09792	St_DR	St_WW	100 - 20.7 - 4.75 - 0.337	3298.61	15.15	4077.71	3212.41	3718	2651.41	2775.01	3407.54	3248.19	2804.74	3706.38	4934.94	1635.57	2805.31	3071.06	2072.98	1317.31	1254.74	1267.59	854.292	891.987	1347.51	1350.4	912.63	1536.12	1957.77	584.863	1117.07	1256.44	889.994
9.01_314.2460n	314.246	353.209	1	9.0133	0.246033	0.71429	1	1.03712	St_WW	St_DR	100 - 10.2 - 3.19	3294.16	31.28	1813.82	4900.47	1597.77	2184.86	3816.6	4003.89	3916.35	3188.63	3302.24	5089.39	2792.88	2070.79	4140.74	2474.5	585.96	1914.09	544.733	703.968	1226.79	1583.34	1628.18	1037.54	1368.63	2019.04	998.705	824.585	1694.07	1062.38			M+H-2H2O, M+H-H2O, M+H, M+K
5.28_598.2887m/z		598.289	1	5.2829	0.1831	0.0132676	0.656784	1.77514	St_DR	St_WW	100 - 25 - 7.39	3288.08	36.42	2075.42	4940.42	3377.35	2533.49	3174.31	4997.27	1918.31	1416.38	2050.96	1689.05	1307.51	1190.6	2181.87	3129.69	670.47	1929.69	1151.45	816.298	1020.34	1976.17	797.516	460.872	850.026	670.073	467.551	474.095	892.653	1343.67
4.45_278.0909n	278.091	311.128	1	4.45332	0.33185	0.733216	1	1.04479	St_DR	St_WW	100 - 13 - 2.09 - 0.0796	3285.3	18.84	2122.14	4037.66	3365.86	3458.66	2678.54	3882.33	3451.92	2806.94	2265.02	3739.5	2660.56	3145.49	3796.57	3597.09	685.563	1577.08	1147.54	1114.39	860.977	1535.27	1435.1	913.347	938.748	1483.52	951.39	1252.53	1553.26	1544.34			M+H, M+CH3OH+H
5.13_566.2676m/z		566.268	1	5.13415	0.234567	0.193416	0.940775	1.15553	St_DR	St_WW	100 - 31.1	3274.07	16.76	3853.08	3082.88	2457.97	4464.43	2812.04	3246.38	3001.68	1982.03	3096.44	2735.04	3152.33	2442.16	3152.22	3273.48	1244.74	1204.15	838.005	1438.45	903.889	1283.78	1247.92	644.929	1283.33	1085.04	1127.24	972.464	1289.64	1405.41
12.03_527.3636n	527.364	510.36	1	12.0343	0.49775	0.529105	0.982431	1.04649	St_DR	St_WW	100 - 26.8 - 0.453	3272.28	12.91	3595.67	3802.15	3402.84	3290.09	3357.54	2540.62	2917.03	2033.89	4387.84	4975.47	2366.8	2756.75	3202.09	2165.46	1161.59	1485.09	1160.14	1060.08	1079.23	1004.69	1212.73	661.804	1818.56	1973.85	846.345	1097.74	1310.05	929.7			M+H-H2O, M+H
10.03_722.4254n	722.425	723.433	1	10.026	1.19577	0.585407	0.991345	1.03781	St_WW	St_DR	100 - 34.4 - 4.45	3245.29	10.8	1706.37	3489.92	3326.34	2439.36	3833.09	3187.54	3906.76	2928.01	3093.26	3984.78	3307.65	3010.8	3160.01	3232.55	551.246	1363.13	1134.06	785.967	1232.09	1260.51	1624.2	952.74	1282.01	1580.83	1182.78	1198.9	1292.83	1387.83			M+H-H2O, M+H, M+NH4, M+K
3.46_350.1388m/z		350.139	1	3.45782	0.183067	0.890594	1	1.04738	St_WW	St_DR	100 - 8.37 - 2.05	3243.05	6.68	3261.08	2859.25	2756.58	3104.76	3235.04	3270.49	3187.21	2439.25	3803.51	3084.64	2504.83	2459.76	3344.48	5064.89	1053.5	1116.8	939.811	1000.36	1039.86	1293.32	1325.05	793.703	1576.38	1223.73	895.704	979.473	1368.3	2174.51
15.14_1121.6983m/z		1121.7	1	15.1352	1.45892	0.751021	1	1.09994	St_WW	St_DR	100 - 84.3 - 29.8 - 20.6	3235.38	43.18	3523.24	4669.02	3031.28	1003.58	2827.73	1645.69	3889.41	2136.3	1681.54	5064.97	2128.17	6119.03	3417.45	2100.23	1138.19	1823.68	1033.47	323.358	908.934	650.787	1616.98	695.127	696.919	2009.36	761.013	2436.59	1398.15	901.694
4.47_1495.3951m/z		1495.4	1	4.47048	0.4005	0.704435	1	1.44409	St_WW	St_DR	100 - 71.5 - 22.3	3229	78.78	1797.4	1631.17	3448.01	1178.04	594.683	1227.84	5774.89	2199.73	1922.13	5290.76	583.079	6554.33	412.573	5640.39	580.655	637.123	1175.54	379.568	191.152	485.548	2400.85	715.768	796.633	2098.93	208.503	2609.93	168.793	2421.59
10.91_962.6511n	962.651	1001.61	1	10.9071	0.3147	0.228542	0.940775	1.12434	St_WW	St_DR	100 - 78.5 - 32.8	3224.53	16.83	2363.81	2544.26	2278.57	3769.7	3088.94	2503.36	3526.84	2799.18	2670.37	4228.82	3370.77	3554.57	3062.54	2885.49	763.635	993.765	776.841	1214.61	992.895	989.953	1466.25	910.82	1106.75	1677.64	1205.36	1415.43	1252.95	1238.83			M+H, M+2H, M+K
10.87_556.2932n	556.293	574.328	1	10.8728	0.263167	0.667315	1	1.00975	St_DR	St_WW	100 - 19.9 - 5.28 - 0.959	3221.6	19.91	3220.88	4552.51	3357.29	2651.46	2982.83	2693.42	3092.78	2317.51	2729.04	6113.73	1774.66	2116.95	4099.79	3181.75	1040.51	1778.17	1144.61	854.309	958.787	1065.11	1285.79	754.092	1131.06	2425.42	634.601	842.965	1677.31	1366.02			M+H-H2O, M+NH4
7.13_473.3264m/z		473.326	1	7.12522	0.469167	0.0917135	0.940775	1.66791	St_DR	St_WW	100 - 20.1 - 8.62 - 0.49	3217.45	53.73	1557.54	5642.39	1822.99	2336.06	3331.79	2244.64	5586.76	806.574	530.833	1236.17	3475.25	1771.58	4372.84	1309.98	503.166	2203.87	621.518	752.684	1070.96	887.642	2322.64	262.45	220.006	490.408	1242.72	705.44	1789.03	562.413
6.87_584.2495n	584.249	623.192	1	6.87347	0.595033	0.782929	1	1.22011	St_DR	St_WW	100 - 13.5	3213.27	25.34	1965.3	7369.33	3699.27	2473.1	1251.24	3920.46	1814.19	2883.46	2494.18	1819.71	3868.19	2070.68	2442.87	2856.03	634.894	2878.4	1261.21	796.839	402.193	1550.34	754.231	938.244	1033.72	721.91	1383.23	824.543	999.433	1226.18			M+CH3OH+H, M+K
4.47_741.2256m/z		741.226	1	4.47048	0.20025	0.0600888	0.845749	1.83479	St_DR	St_WW	100 - 22.8 - 4.92	3202.59	45.18	1921.39	2617.99	1778.85	1961.34	4759.84	4403.03	4975.67	2012.46	3046.87	2684.2	1134.77	945.169	2096.99	297.908	620.708	1022.56	606.471	631.948	1529.98	1741.18	2068.59	654.831	1262.79	1064.87	405.784	376.365	857.926	127.901
5.53_732.2848m/z		732.285	1	5.52892	0.846783	0.993415	1	1.07462	St_DR	St_WW	100 - 65.8	3194.65	26.09	1659.2	3997.38	2239.33	1939.22	2097.06	4495.74	5934.6	1708.24	3035.8	3213.54	2372.15	2881.38	4125.96	3472.63	536.007	1561.34	763.464	624.821	674.071	1777.84	2467.25	555.843	1258.2	1274.87	848.257	1147.36	1688.02	1490.91
12.40_261.2214m/z		261.221	1	12.4004	0.165917	0.401828	0.952751	1.11959	St_WW	St_DR	100 - 9.93 - 2.79	3184.82	13.75	3449.2	3191.14	2501.75	2621.07	2856.78	2341.1	2951.43	3038.84	4776.47	3262.96	3053	2105.74	3421.45	2635.25	1114.27	1246.43	852.931	844.516	918.269	925.787	1227.03	988.803	1979.63	1294.47	1091.72	838.504	1399.79	1131.39
15.96_535.5056n	535.506	580.463	1	15.9648	0.314667	0.874803	1	1.08827	St_DR	St_WW	100 - 71.9 - 4.17	3183.76	29.89	2833.5	2083.48	2023.43	2808.83	3797.03	2077.17	6662.9	4329.6	2462.74	3846.58	2822.83	2828.27	2368.74	1819.84	915.369	813.79	689.854	905.014	1220.5	821.418	2770.03	1408.8	1020.69	1526	1009.42	1126.21	969.104	781.315			M+H, M+2Na-H
11.22_295.2268m/z		295.227	1	11.2218	0.297517	0.0123095	0.656784	1.41447	St_WW	St_DR	100 - 10.6 - 1.63	3179.66	19.09	1703.77	2386.02	1864.2	2240.71	2047.06	2519.05	2974.84	3505.56	4156.87	3905.54	2371.91	2225.26	2904.77	3187.7	550.407	931.958	635.568	721.964	657.999	996.158	1236.76	1140.67	1722.83	1549.39	848.17	886.096	1188.41	1368.58
3.74_376.1612m/z		376.161	1	3.73817	0.228833	0.259493	0.940775	1.18967	St_DR	St_WW	100 - 16.1 - 2.03	3177.21	21.21	2922.56	4902.06	2170.37	2678.32	2813.97	2817.04	3936.13	2831.14	3003.53	1532.11	2768.08	3321.25	2783.83	2454.69	944.139	1914.71	739.953	862.963	904.51	1114	1636.41	921.22	1244.83	607.813	989.838	1322.52	1138.93	1053.87
14.65_595.3639m/z		595.364	1	14.6546	0.25175	0.301895	0.940775	1.18696	St_WW	St_DR	100 - 19.6 - 7.09	3172.7	32.46	2556.51	5715.01	1131.15	1746.58	2513.53	2781.21	2266.81	2596.33	2138.74	2759.12	4786.45	2304.02	3258.19	4366.03	825.886	2232.24	385.648	562.752	807.939	1099.83	942.402	844.814	886.41	1094.59	1711.59	917.459	1333	1874.47
15.59_537.5157m/z		537.516	1	15.5872	0.74375	0.980706	1	1.13156	St_DR	St_WW	100 - 33.2	3165.74	38.56	2023.16	2017.88	1130.64	2753.21	3879.1	2440.83	7915.39	4870.28	2424.82	3557	1848.76	2321.55	2675.1	1886.33	653.586	788.167	385.474	887.091	1246.88	965.224	3290.74	1584.73	1004.98	1411.12	661.098	924.437	1094.44	809.857
5.48_786.2168n	786.217	787.254	1	5.48317	0.383333	0.660651	1	1.03128	St_WW	St_DR	100 - 42.4 - 69.1 - 22.5	3164.21	18.01	2193.16	4419.93	2988.29	1735.59	2223.79	4128.08	3788.86	2168.47	3865.03	3103.9	3122.78	2775.99	3586.73	3526.52	708.507	1726.39	1018.81	559.211	714.804	1632.45	1575.18	705.596	1601.87	1231.37	1116.68	1105.4	1467.41	1514.04			M+H-H2O, M+H
3.72_443.1626n	443.163	444.17	1	3.721	0.600717	0.635792	1	1.08225	St_DR	St_WW	100 - 66.7 - 3.9	3154.08	15.39	3503.36	2594.83	2109.51	4968.05	2851.43	2829.52	3221.82	2769.07	3540.9	2507.69	2222.96	3028.82	3236.24	3095.01	1131.77	1013.52	719.205	1600.72	916.55	1118.93	1339.44	901.022	1467.54	994.84	794.91	1206.07	1324.02	1328.78			M+H, M+NH4
15.26_438.4061n	438.406	421.403	1	15.2553	0.646517	0.436196	0.968258	1.08255	St_WW	St_DR	100 - 23.4 - 19.4	3123.19	14.6	2870.3	2850.25	2346.65	2386.09	3336.39	2958.91	3446.63	2493.68	3220.31	3166.57	3113.09	3032.39	4349.13	2487.15	927.256	1113.28	800.054	768.804	1072.43	1170.1	1432.9	811.414	1334.67	1256.23	1113.21	1207.49	1779.33	1067.81			M+H-H2O, M+K
6.56_372.1226n	372.123	411.086	1	6.55878	0.394783	0.295242	0.940775	1.14385	St_WW	St_DR	100 - 9.79 - 1.32	3121.63	19.18	2199.31	3370.15	1809.62	1748.26	2135.44	3839.63	4001.01	3429.11	3445.94	2138.23	3767.54	2425.18	3332.67	3312.71	710.493	1316.35	616.96	563.295	686.406	1518.38	1663.38	1115.79	1428.18	848.273	1347.23	965.705	1363.47	1422.25			M+H, M+K
13.56_503.3280n	503.328	504.335	1	13.5618	1.32732	0.242698	0.940775	1.36524	St_WW	St_DR	100 - 79.4 - 16.9	3114.92	42.41	1919.69	2445.11	1364.97	2688.65	1821.7	1530.99	4200.07	4604.17	2216.82	5776.03	1820.72	2767.52	3003.41	1615.78	620.161	955.041	465.366	866.29	585.56	605.43	1746.14	1498.14	918.768	2291.44	651.073	1102.02	1228.76	693.704			M+H, M+K
13.56_705.4450m/z		705.445	1	13.5618	0.314683	0.103279	0.940775	1.33223	St_DR	St_WW	100 - 59.3	3106.71	27.6	3118.59	4132.64	3657.61	2973.7	3865.95	1937.4	2061.1	3008.38	1482.78	2669.15	3551.82	1986.78	2062.89	1561.96	1007.47	1614.18	1247	958.133	1242.65	766.146	856.883	978.892	614.542	1058.9	1270.1	791.131	843.975	670.596
14.64_639.4469m/z		639.447	1	14.6374	0.446267	0.447217	0.971741	1.06125	St_WW	St_DR	100 - 55.6 - 61.6	3106.42	12.68	2499.46	3495.6	2188.18	2947.19	3599.8	2557.47	3202.21	2460.59	3131.73	3788.18	3050.22	3275.32	3047.9	2991.02	807.456	1365.35	746.024	949.592	1157.1	1011.35	1331.29	800.647	1297.96	1502.83	1090.73	1304.23	1246.96	1284.14
15.02_1152.7429m/z		1152.74	1	15.0208	1.65917	0.399855	0.952751	1.23814	St_WW	St_DR	80.7 - 100	3106.32	52.69	3105.5	4084.15	2639.96	432.34	2341.05	1196.89	3762.09	1787.17	1949.1	4377.24	2155.07	6411.38	2986.42	2077.81	1003.24	1595.24	900.053	139.301	752.497	473.309	1564.05	581.525	807.811	1736.52	770.633	2553	1221.81	892.069
7.34_1203.6338m/z		1203.63	2	7.33688	0.280333	0.183755	0.940775	1.26388	St_WW	St_DR	74.2 - 100 - 68.8 - 24.9 - 6.5	3101.71	28.98	1593.79	3050.49	1402.39	1703.08	3149.23	3610.17	2669.66	2896.68	2852.12	4363.79	2003.05	2163.52	3324.33	4108.49	514.877	1191.5	478.123	548.737	1012.28	1427.64	1109.88	942.548	1182.07	1731.19	716.271	861.51	1360.06	1763.9
5.30_715.2081m/z		715.208	1	5.30007	0.38335	0.524389	0.981327	1.06409	St_WW	St_DR	100 - 35.4 - 27	3101.5	17.66	2629.2	3926.69	2087.8	1533.24	3052	3179.21	3994.81	2388.8	2859.08	2642.99	2879.06	3847.6	3444.74	3648.22	849.369	1533.73	711.801	494.014	981.021	1257.22	1660.8	777.287	1184.96	1048.52	1029.52	1532.11	1409.32	1566.29
12.98_251.0475m/z		251.047	1	12.9783	0.200267	0.0393922	0.77694	2.14403	St_WW	St_DR	100 - 8.86 - 0.379	3080.61	35.07	2048.14	936.172	859.572	1992.86	1815.25	1250.06	1155.75	999.093	2370.29	3248.29	6156.24	4083.44	1230.74	3476.2	661.657	365.661	293.057	642.106	583.487	494.335	480.49	325.093	982.377	1288.65	2201.41	1626.02	503.524	1492.44
7.17_371.1616m/z		371.162	1	7.17097	0.246	0.800246	1	1.88233	St_DR	St_WW	100 - 13.3 - 31.7	3069.76	66.53	500.213	5106.83	3676.11	9982.25	932.256	987.918	302.746	974.677	1654.76	2223.91	883.146	3784.47	673.622	1221.23	161.595	1994.69	1253.31	3216.31	299.66	390.672	125.863	317.149	685.821	882.26	315.804	1506.97	275.594	524.312
14.52_1065.6725n	1065.67	1030.66	1	14.523	0.961167	0.646676	1	1.05974	St_WW	St_DR	89.3 - 98.7 - 100 - 87.5 - 40.2 - 12.4	3061.31	23.66	3890.4	3694.78	1897.14	2313.76	2121.01	3296.27	3007.87	2450.84	2572.35	3602.23	4046.02	3598.97	3089.85	2068.92	1256.8	1443.15	646.798	745.501	681.769	1303.51	1250.49	797.476	1066.12	1429.06	1446.82	1433.1	1264.13	888.248			M+H-2H2O, M+H
4.68_1333.3475m/z		1333.35	1	4.68217	0.280333	0.301331	0.940775	1.32225	St_WW	St_DR	100 - 86.6 - 29.3	3060.04	44.62	848.004	2577.95	2867.21	3784.06	1162.49	1129.66	3830.49	3371.78	2733.48	4243.75	1220.25	5045.01	1568.69	3237.33	273.949	1006.93	977.527	1219.24	373.665	446.725	1592.49	1097.14	1132.9	1683.57	436.349	2008.92	641.787	1389.89
5.71_867.2821m/z		867.282	1	5.71202	0.68085	0.183724	0.940775	1.28195	St_WW	St_DR	100 - 41.4	3055.35	33.17	1793.6	3393.58	2250.31	1509.99	2065.21	3573.69	2097.13	1827.12	4878.55	3134.03	2570.59	2276.15	3946.64	2754.35	579.428	1325.5	767.205	486.523	663.832	1413.21	871.859	594.524	2021.93	1243.32	919.219	906.359	1614.66	1182.53
15.77_333.2421m/z		333.242	1	15.7703	0.532083	0.17098	0.940775	1.25664	St_DR	St_WW	100 - 66.1	3050.18	4.3	2341.38	2864.9	2330.18	3952.34	5191.65	2190.5	2480.28	2588.7	2365.51	2499.43	2437.28	2260.99	2453.69	2385.08	756.389	1119	794.437	1273.46	1668.78	866.232	1031.15	842.333	980.394	991.564	871.546	900.321	1003.86	1023.99
7.04_711.3723m/z		711.372	1	7.03938	0.22885	0.326085	0.940775	1.19185	St_WW	St_DR	100 - 18.6 - 4.02	3038.21	25.4	2434.44	2857.36	1967.1	3114.46	2185.82	1748.25	3536.66	2846.52	4397.88	4171.67	1699.2	2704.44	3019.56	2428.23	786.452	1116.06	670.652	1003.49	702.601	691.347	1470.33	926.226	1822.72	1654.97	607.617	1076.91	1235.37	1042.51
15.65_1196.7988n	1196.8	1214.83	1	15.6501	0.9955	0.740941	1	1.14036	St_WW	St_DR	100 - 71.3 - 31 - 11 - 10.6 - 6.86	3034.48	167.86	82.1367	135.547	12898	3215.7	135.549	248.361	1911.54	759.394	14170.8	1530.41	181.722	537.676	4009.58	51.773	26.5344	52.9437	4397.36	1036.11	43.5704	98.2143	794.705	247.098	5873.16	607.138	64.9819	214.102	1640.41	22.2277			M+NH4, M+K
6.15_438.1713n	438.171	439.186	1	6.14685	0.41195	0.253462	0.940775	1.09268	St_WW	St_DR	100 - 11.3 - 1.69	3029.38	12.66	2250.22	2945.19	2373.74	2438.81	2911.65	3371.68	3115.71	2487.57	3221.47	3246.74	2548.24	2968.9	3221.1	3511.64	726.937	1150.37	809.287	785.792	935.909	1333.33	1295.32	809.426	1335.15	1288.04	911.226	1182.21	1317.82	1507.66			M+H-2H2O, M+H
11.77_1024.5083m/z		1024.51	1	11.7711	0.84675	0.442914	0.971041	1.07432	St_DR	St_WW	88.9 - 100 - 26.5	3027.97	11.12	2342.63	2900.25	2740.69	3990.6	3177.18	3442.36	2602.07	2679.71	2561.92	2733.66	2957.44	2534.04	2814.66	3448.08	756.791	1132.81	934.392	1285.78	1021.26	1361.28	1081.79	871.947	1061.8	1084.49	1057.55	1009.05	1151.54	1480.37
5.23_226.1571n	226.157	191.143	1	5.2314	0.463433	0.155122	0.940775	1.3398	St_DR	St_WW	100 - 3.49	3019.26	36.61	2215.34	2496.9	1912.57	5031.8	3640.64	2313.81	3523.73	4955.82	1247.92	2158.36	834.407	1376.35	1970.68	3231.09	715.671	975.27	652.061	1621.26	1170.23	914.996	1464.95	1612.57	517.205	856.259	298.376	548.062	806.25	1387.21			M+H-2H2O, M+K
5.35_418.1857n	418.186	457.149	1	5.34585	0.366167	0.420235	0.962508	1.10525	St_DR	St_WW	100 - 35.4 - 20.5	3018.99	25.79	3492.47	3760.74	2332.44	2319.48	1955.82	3563	3708.96	5120.3	1569.89	1866.38	1286.96	2748.06	2239.88	4289.1	1128.25	1468.91	795.206	747.343	628.669	1408.99	1541.96	1666.09	650.645	740.425	460.205	1094.27	916.385	1841.44			M+NH4, M+K
6.59_374.1671n	374.167	413.138	1	6.5931	0.532083	0.57003	0.985931	1.15394	St_DR	St_WW	100 - 17.3 - 9.16 - 0.841 - 0.338	3015.83	48.47	1414.34	5763.82	2214.5	3925.75	2985.16	2895.42	1911.8	1961.75	1242.3	3532.27	1865.95	5129.23	2027.63	2535.4	456.906	2251.3	754.998	1264.89	959.536	1144.99	794.811	638.33	514.877	1401.31	667.247	2042.45	829.55	1088.52			M+H-H2O, M+K
14.59_420.2517n	420.252	421.262	1	14.5917	0.280333	0.25899	0.940775	1.15515	St_DR	St_WW	100 - 14.9	3003.38	21.72	3067.02	2739.35	2588.44	2140.56	3977.35	3841.47	2669.48	2927.51	2390.26	3181.74	1638.07	2627.47	3202.39	2232.46	990.808	1069.97	882.487	689.693	1278.46	1519.11	1109.81	952.576	990.652	1262.25	585.758	1046.26	1310.17	958.464			M+H-H2O, M+H
4.95_280.1108n	280.111	313.144	1	4.95107	0.434833	0.405337	0.956605	1.0956	St_DR	St_WW	100 - 11.9	2999.1	12.92	2242.53	4106.33	3101.52	2966.49	2476.81	2609.53	3490.5	3352.62	2352.3	2624.77	2582.61	3087.58	2491.83	2670.12	724.453	1603.9	1057.41	955.81	796.137	1031.94	1451.14	1090.9	974.921	1041.29	923.516	1229.47	1019.46	1146.36			M+CH3OH+H, M+2Na-H
5.86_1175.5872m/z		1175.59	1	5.86078	0.234583	0.266388	0.940775	1.24283	St_WW	St_DR	100 - 54.3	2996	33.12	1196.46	2121.62	1867.35	3064.69	3364.01	3149.32	2111	2124.71	2461.42	2797.61	1837.96	3717.4	3042.67	4990.23	386.518	828.688	636.644	987.452	1081.31	1245.4	877.626	691.357	1020.15	1109.86	657.237	1480.26	1244.82	2142.46
4.47_593.1843m/z		593.184	1	4.47048	0.463417	0.140021	0.940775	1.47043	St_DR	St_WW	100 - 19.7	2993.2	21.81	4015.94	5521.71	3545.32	1409.36	2201.49	2296.64	1961.95	1810.65	1702.94	2438.01	1503.38	1850.71	2756.27	2187.21	1297.36	2156.73	1208.72	454.098	707.636	908.204	815.66	589.163	705.789	967.199	537.594	736.949	1127.65	939.035
6.11_584.2327n	584.233	623.192	1	6.11253	0.349	0.605908	0.998975	1.06481	St_WW	St_DR	100 - 23.1 - 17.7	2986.04	42.72	1618.42	6510.88	3338.68	3148.89	1224.91	2280.23	1508.02	1848.19	5342.53	3565.23	2790.62	2239.06	3457.88	1658.74	522.834	2543.1	1138.27	1014.58	393.729	901.717	626.942	601.38	2214.23	1414.39	997.897	891.592	1414.7	712.149			M+H-2H2O, M+K
5.38_589.1731m/z		589.173	1	5.38018	0.314683	0.370484	0.942156	1.10012	St_DR	St_WW	100 - 18.2 - 20.6	2979.75	16.66	2435.76	2492.29	2679.14	3363.68	2787.13	3451.58	3648.64	1901.64	3684.86	2689.1	1660.44	2420.33	3391.8	3211.84	786.877	973.468	913.409	1083.79	895.881	1364.93	1516.89	618.772	1527.21	1066.81	593.757	963.773	1387.66	1378.94
10.44_1024.7969m/z		1024.8	2	10.4437	0.2689	0.732705	1	1.01953	St_DR	St_WW	100 - 60.1 - 14.4 - 2.21	2976.96	12.88	2652	3306.82	2672.99	3111.65	2500.8	3047.25	3547.2	2536.95	3555.21	3007.17	1834.29	2513.2	3353.16	3639.51	856.733	1291.62	911.312	1002.58	803.845	1205.03	1474.71	825.495	1473.47	1192.99	655.922	1000.75	1371.85	1562.55
4.07_207.1136n	207.114	225.147	1	4.06998	0.394767	0.503076	0.980097	1.0561	St_DR	St_WW	100 - 7.42 - 0.176	2976.02	13.06	2607.55	2585.05	3049.01	3606.58	3013.71	3311.93	2658.32	2454.77	3145.14	4228.34	1684.98	2035.02	3061.6	3115.67	842.376	1009.7	1039.51	1162.05	968.714	1309.7	1105.17	798.754	1303.51	1677.45	602.533	810.343	1252.57	1337.65			M+NH4, M+2Na-H
12.62_728.4446m/z		728.445	1	12.6178	0.949767	0.600846	0.995589	1.03693	St_WW	St_DR	96.2 - 100	2975.53	11.65	1896.64	3473.05	2679.44	3877.97	2748.26	2681.44	2730.1	2577.49	3399.44	3269.39	3254.67	2941.23	2863.33	2523.17	612.714	1356.54	913.512	1249.49	883.387	1060.37	1135.01	838.685	1408.91	1297.02	1163.84	1171.19	1171.45	1083.27
10.61_445.2607n	445.261	478.294	1	10.6096	0.25175	0.387761	0.944907	1.32558	St_WW	St_DR	100 - 14.2 - 4.48	2970.72	57.12	1376.58	1395.5	2252.04	5947.97	1344.1	1959.29	1411.96	6128.99	2871.74	1907.39	810.459	3160.12	2104.92	3811.38	444.708	545.07	767.797	1916.45	432.042	774.801	587.01	1994.3	1190.2	756.695	289.812	1258.36	861.172	1636.34			M+CH3OH+H, M+ACN+Na
4.32_482.2607m/z		482.261	1	4.32172	0.234583	0.111043	0.940775	1.51694	St_DR	St_WW	100 - 11.3 - 1.15	2963.26	40.77	2942.82	1257.98	2878.91	2453.7	2408.46	5156.54	3644.43	3630.29	617.774	2779.5	1142.92	1886.49	1904.13	1712.99	950.683	491.356	981.517	790.59	774.165	2039.15	1515.13	1181.25	256.039	1102.67	408.696	751.197	779.022	735.439
5.08_648.2189n	648.219	613.205	1	5.08267	0.434833	0.220854	0.940775	1.21408	St_WW	St_DR	100 - 24.5 - 7.36	2947.92	29.35	2036.71	2413.42	2425.51	1234.67	2661.25	3685.04	2540.15	2043	2963.82	2434.99	2944.34	2895.98	4759.5	2593.83	657.962	942.663	826.938	397.815	855.422	1457.25	1056.04	664.769	1228.37	966.001	1052.87	1153.17	1947.22	1113.61			M+H-2H2O, M+Na
4.55_346.1428n	346.143	329.139	1	4.55057	0.4806	0.822721	1	1.03837	St_DR	St_WW	100 - 16.5	2943.14	13.84	2067	3990.76	3039.76	2953.71	2186.67	3373.18	2990.9	2647.61	2223.81	2811.25	2684.93	2895.66	3483.26	3094.13	667.748	1558.76	1036.36	951.693	702.872	1333.92	1243.43	861.503	921.667	1115.27	960.105	1153.05	1425.08	1328.4			M+H-H2O, M+H
6.59_358.1423n	358.142	341.139	1	6.5931	0.8296	0.849469	1	1.00402	St_WW	St_DR	100 - 14.1 - 9.14	2943.08	15.63	2267.78	4135.24	2953.16	2966.8	1830.01	3297.67	3068.44	2622.42	2351.06	2693.45	2988.99	2842.01	3571.2	3532.46	732.611	1615.19	1006.83	955.91	588.231	1304.06	1275.67	853.304	974.406	1068.54	1068.83	1131.68	1461.06	1516.59			M+H-2H2O, M+H-H2O, M+H, 2M+ACN+Na
5.48_755.4241m/z		755.424	1	5.48317	0.497767	0.927096	1	1.12623	St_WW	St_DR	100 - 30.7 - 11.6 - 2.1 - 0.422	2939.65	23.87	2795.72	3145.72	2407.86	3352.28	2251.05	1495.74	2822.84	3172.9	793.92	4844.63	3606.58	2885.7	3473.58	1800.26	903.165	1228.69	820.919	1080.11	723.568	591.489	1173.57	1032.43	329.043	1921.94	1289.68	1149.08	1421.12	772.906
6.30_548.2037n	548.204	593.181	1	6.2956	0.297517	0.370568	0.942156	1.1131	St_WW	St_DR	100 - 20.4 - 33.3 - 5.44	2929.72	18.36	1788.96	4672.74	2935.48	1940.66	1334.31	3082.22	2669.89	2963.2	3409.95	1868.67	3367.36	2632.76	3221.08	3044.99	577.928	1825.13	1000.81	625.287	428.896	1218.86	1109.98	964.191	1413.27	741.333	1204.14	1048.36	1317.81	1307.31			M+H, M+2Na-H
3.74_416.1690n	416.169	455.133	1	3.73817	0.2975	0.630184	1	1.18582	St_DR	St_WW	100 - 11	2923.81	29	1355.92	5042.63	4082.83	1828.7	1708.59	3340.01	3108.01	2682.05	2252.48	3045.32	2481.21	1621.85	1614.59	3562.01	438.033	1969.61	1391.97	589.213	549.2	1320.81	1292.12	872.709	933.549	1208.13	887.256	645.817	660.566	1529.28			M+NH4, M+K
5.58_605.8152m/z		605.815	2	5.58042	0.595033	0.236276	0.940775	1.21395	St_WW	St_DR	100 - 60.9 - 66.2 - 28.9 - 9.58 - 2.64	2912.82	27.62	3421.56	1286.58	4151.65	2309.94	1574.88	1134.14	2917.46	3419.97	1901.01	4410.1	2545.67	2947.97	2640.23	2524.77	1105.34	502.526	1415.44	744.271	506.221	448.496	1212.9	1112.82	787.88	1749.56	910.306	1173.88	1080.18	1083.96
7.94_212.0688n	212.069	425.195	1	7.93765	0.41195	0.438076	0.968955	1.08745	St_WW	St_DR	100 - 8.06	2905.81	18.73	2480.95	3716.62	2627.73	1765.88	2391.36	3080.33	2642.07	3450.19	2403.62	3050.19	2379.36	2264.15	3533.31	3259.85	801.477	1451.68	895.882	568.971	768.668	1218.12	1098.41	1122.65	996.191	1210.06	850.835	901.582	1445.56	1399.55			M+H-2H2O, 2M+H
9.69_209.1901m/z		209.19	1	9.69415	0.297517	1.25165e-08	1.35585e-05	963.072	St_DR	St_WW	100 - 7.58	2898.21	61.71	3257.04	875.806	1679.81	1835.45	3405.53	2856.84	6376.96	1.58236	15.5681	3.61813	0	0.296711	0	0	1052.19	342.083	572.704	591.388	1094.66	1129.74	2651.16	0.514881	6.45228	1.43537	0	0.11815	0	0
4.55_427.1732m/z		427.173	1	4.55057	0.246017	0.923045	1	1.01528	St_DR	St_WW	100 - 11.1 - 7.08 - 0.835 - 0.108	2897.08	49.67	5362.09	1512.73	1165.61	2684.51	2908.82	2606.57	4039.26	5382.09	1278.79	1396.43	3489.42	1986.87	2324.1	4116.64	1732.23	590.86	397.396	864.956	934.999	1030.77	1679.28	1751.27	530	553.986	1247.78	791.169	950.842	1767.4
11.98_722.4612m/z		722.461	1	11.9828	0.314683	0.710171	1	1.0402	St_DR	St_WW	100 - 75.5 - 17.4	2892.1	22.94	2091.7	3731.25	2842.21	3548.83	3335.98	2157.09	2537.65	2355.96	2434.81	2071.17	4726.08	2980.72	2532.57	2360.97	675.727	1457.39	969.005	1143.44	1072.3	853.021	1055	766.603	1009.12	821.668	1690	1186.92	1036.13	1013.64
0.77_229.1553m/z		229.155	1	0.769033	0.263167	0.124629	0.940775	1.27221	St_WW	St_DR	100 - 5.24	2876.93	25.25	2655.6	3037.82	1319.68	1415.81	2535.22	2486.97	2378.49	4040.92	3646.41	1919.61	2474	2773.28	2545.24	2739.06	857.897	1186.55	449.924	456.179	814.91	983.473	988.832	1314.87	1511.27	761.541	884.679	1104.32	1041.32	1175.96
15.52_1154.7684m/z		1154.77	1	15.5185	1.05843	0.273472	0.940775	1.21825	St_WW	St_DR	100 - 74.8 - 71.6 - 44.1	2873.83	32.89	2153.96	3866.28	1870.9	872.742	2172.02	1385.05	4191.9	2682.32	2235.87	4147.77	2093.62	4152.88	2951.61	1852.75	695.843	1510.14	637.854	281.2	698.164	547.717	1742.74	872.795	926.664	1645.49	748.659	1653.67	1207.57	795.441
9.21_275.2011m/z		275.201	1	9.21353	0.62935	0.123174	0.940775	1.14397	St_WW	St_DR	100 - 10.8	2852.7	10.15	2199.83	2906.45	2185.84	2407.28	2579.12	2582.92	2594.36	2878.65	3446.72	3656.3	2486.54	2491.18	2691.21	2318.28	710.66	1135.23	745.226	775.631	829.02	1021.42	1078.58	936.678	1428.51	1450.51	889.161	991.986	1101.04	995.308
6.58_910.3500m/z		910.35	1	6.57595	0.68085	0.83422	1	1.01958	St_DR	St_WW	100 - 53.2	2851.43	20.83	2072.4	3600.24	2642.93	2373.74	3322.16	3435.46	2513.05	1889.2	3717.64	2063.53	3010.96	3077.26	3303.47	2514.52	669.494	1406.22	901.065	764.826	1067.86	1358.55	1044.78	614.725	1540.79	818.637	1076.69	1225.36	1351.52	1079.56
7.77_541.1726m/z		541.173	1	7.77173	0.246017	0.125157	0.940775	1.74557	St_WW	St_DR	100 - 17.1 - 1.42	2843.52	54.51	1248.72	1254.42	1313.12	349.666	2007.99	3462.84	1766.23	3475.84	3617.16	841.89	2859.66	1555.44	5510.7	2043.98	403.402	489.966	447.687	112.663	645.441	1369.38	734.292	1131	1499.15	333.992	1022.59	619.373	2254.55	877.541
14.67_515.3859n	515.386	516.393	1	14.6718	0.480583	0.580362	0.98813	1.03334	St_WW	St_DR	100 - 79.3 - 22.3	2836.68	8.72	2376.22	3920.58	1965.01	2771.5	3041.07	2686.96	2454.67	2513.23	2638.31	2986.66	3207.4	2635.92	2970.87	2904.34	767.644	1531.35	669.938	892.984	977.507	1062.56	1020.5	817.774	1093.46	1184.86	1146.94	1049.62	1215.45	1246.92			M+H, M+K
12.22_652.4202m/z		652.42	1	12.2173	0.926883	0.576372	0.987959	1.17645	St_DR	St_WW	100 - 31.4 - 9.51	2834.51	42.78	1461.82	5815.6	2726.22	3597.26	2362.76	1876.28	2001.62	1418.28	2405.79	2003.19	4585.94	2590.48	1946.48	1915.42	472.246	2271.52	929.46	1159.05	759.474	741.976	832.153	461.493	997.088	794.698	1639.89	1031.53	796.347	822.349
14.19_646.5015n	646.502	647.509	1	14.1912	0.263167	0.340308	0.940775	1.08361	St_WW	St_DR	100 - 35.9	2834.33	14.78	2279.95	3198.05	2473.07	2516.43	2854.73	2088.88	2898.33	2994.12	2509.32	3431.88	2830.28	3221.22	2658.83	2194.64	736.542	1249.13	843.152	810.799	917.613	826.049	1204.95	974.251	1040	1361.48	1012.08	1282.68	1087.79	942.227			M+H, M+K
6.44_701.2913m/z		701.291	1	6.44437	0.234567	0.75752	1	1.02677	St_DR	St_WW	100 - 58.4 - 35.2 - 24.3 - 10.8	2827.79	18.87	2184.74	2866.9	2666.47	2216.64	3005.1	3694.49	3160.17	1978.87	2531.95	2435.62	2188.21	3811.35	3556.26	2776.1	705.786	1119.79	909.088	714.207	965.945	1460.98	1313.81	643.902	1049.38	966.249	782.481	1517.68	1454.95	1191.86
10.91_355.2383n	355.238	749.396	1	10.9071	0.6637	0.969542	1	1.05423	St_DR	St_WW	100 - 16.9 - 32.2	2827.74	10.61	1426.18	3140.06	2730.85	5040.65	2708.9	2669.55	2078.02	2449.76	2416.27	2896.05	2787.52	2860.04	2313.73	3052.67	460.731	1226.48	931.038	1624.11	870.737	1055.67	863.916	797.123	1001.43	1148.91	996.79	1138.86	946.597	1310.6			M+ACN+H, 2M+K
11.95_1112.3119m/z		1112.31	2	11.9542	0.497783	0.7742	1	1.61958	St_DR	St_WW	100 - 57.9 - 11.4 - 1.36	2826.8	45.26	3424.59	3428.84	3329.14	3181.63	3679.4	2744.03	0	3059.92	0	1609.66	3049.97	2412.77	739.923	1345.47	1106.32	1339.28	1135.01	1025.13	1182.69	1085.12	0	995.662	0	638.58	1090.64	960.763	302.719	577.652
14.52_493.3793n	493.379	557.441	1	14.523	0.497767	0.0755944	0.90039	1.18321	St_WW	St_DR	100 - 71.8 - 35.5	2821.26	14.17	2089.78	2484.24	1911.88	2323.58	2862.62	2284.25	2734.55	2582.4	3743.48	2642.5	2862.42	2569.85	3157.67	2190.48	675.108	970.322	651.823	748.663	920.149	903.304	1136.86	840.282	1551.5	1048.32	1023.57	1023.31	1291.87	940.441			M+H-H2O, M+K, M+ACN+Na
14.74_541.3926m/z		541.393	1	14.7404	0.246017	0.454794	0.974185	1.11757	St_DR	St_WW	100 - 48.2 - 51.2	2804.67	9.09	1960.04	2879.62	2298.82	4186.45	3507.37	2575.8	2224.62	2359.45	2825.23	2647.78	2230.8	2337.42	2420.45	2746.19	633.194	1124.76	783.747	1348.89	1127.39	1018.6	924.863	767.739	1170.93	1050.42	797.714	930.758	990.262	1179.02
4.93_137.0600m/z		137.06	1	4.9339	0.331833	0.253737	0.940775	1.14396	St_DR	St_WW	100 - 3.09 - 0.177	2794.65	20.09	2020.66	3510.13	2993.98	3372.57	2221.78	2536.53	2906.9	3281.76	1873.91	2625.78	2499.43	1829.87	2880.84	2109.19	652.779	1371.03	1020.75	1086.65	714.159	1003.07	1208.51	1067.85	776.647	1041.69	893.771	728.653	1178.62	905.539
15.74_536.4391m/z		536.439	1	15.7359	0.41765	0.340983	0.940775	1.91796	St_DR	St_WW	100 - 74.9 - 30.1 - 24.6	2789.74	15.35	938.61	1413.98	922.38	1014.76	8202.24	3791.07	3245.11	1500.68	1516.48	1836.46	1270.52	1443.61	1493.98	1119.99	303.22	552.289	314.47	326.959	2636.49	1499.18	1349.12	488.305	628.51	728.554	454.326	574.845	611.219	480.847
9.71_194.1309n	194.131	195.138	1	9.71132	0.349	0.0040721	0.436483	2.1621	St_WW	St_DR	100 - 6.66 - 0.71	2788.34	21.52	813.195	1556.81	1315.13	1640.39	1091.92	1319.14	1290.93	1534.11	4709.18	2520.11	4803.55	2335.14	1677.04	1939.2	262.704	608.079	448.371	528.539	350.982	521.656	536.689	499.183	1951.74	999.771	1717.7	929.851	686.114	832.56			M+H-H2O, M+H
11.57_240.1878n	240.188	498.381	1	11.5708	0.349017	0.766766	1	1.08634	St_DR	St_WW	100 - 27.5 - 3.51 - 0.196	2772.47	51.21	3826.87	2252.5	1404.12	5022.95	3630.03	1159.05	2111.78	1919.5	4666.19	4215.3	919.503	2342.77	1676.33	2125.27	1236.28	879.808	478.714	1618.41	1166.82	458.345	877.949	624.584	1933.92	1672.28	328.805	932.887	685.826	912.443			M+H, M+CH3OH+H, 2M+NH4
14.97_411.3284m/z		411.328	1	14.9693	0.463433	0.40673	0.956765	1.08806	St_WW	St_DR	100 - 22.9 - 45 - 8.43	2769.07	17	1983.99	2616.6	2179.79	2093.11	3246.72	2367.11	3327.42	2598.52	2819.16	3356.11	2758.72	2673.78	3251.5	1925.7	640.931	1022.02	743.165	674.405	1043.61	936.073	1383.34	845.529	1168.41	1331.43	986.492	1064.7	1330.26	826.761
6.44_810.3062n	810.306	849.28	1	6.44437	0.514917	0.884991	1	1.00355	St_DR	St_WW	100 - 44.9 - 39.8 - 12.1	2759.68	19.87	2175.87	4530.66	2359.04	2225.73	1966.55	3359.81	2700.12	2071.44	3582.34	2449.36	2412.96	2524.38	3362.05	2846.97	702.92	1769.64	804.277	717.136	632.12	1328.64	1122.55	674.023	1484.71	971.699	862.852	1005.2	1375.49	1222.29			M+NH4, M+K
9.13_351.1932m/z		351.193	1	9.13345	0.4005	0.104404	0.940775	1.20043	St_WW	St_DR	100 - 12.5	2753.48	15.09	1810.23	2510.22	2382.76	2032.45	2151.27	2290.76	2878.62	2654.42	3805.14	3355.37	2230.93	2286.82	2731.08	2210.61	584.798	980.47	812.362	654.861	691.494	905.879	1196.75	863.719	1577.06	1331.13	797.76	910.607	1117.34	949.083
15.22_439.3640m/z		439.364	1	15.221	0.70945	0.682179	1	1.06157	St_DR	St_WW	100 - 29	2750.01	26.78	2407.47	4112.72	2441.62	2501.5	2778.79	1781.74	3226.22	2039.4	2510.72	2754.94	2246.71	2433.67	4058.94	2089.25	777.737	1606.39	832.429	805.991	893.201	704.587	1341.27	663.598	1040.58	1092.93	803.403	969.085	1660.6	896.981
14.51_536.3790n	536.379	537.386	1	14.5059	0.595	0.348061	0.940775	1.10288	St_WW	St_DR	100 - 25.7 - 17.1	2745.54	15.29	2208.71	3639.12	1578.91	2034.65	3332.31	1981.59	2650.63	2090.87	2236.73	2974.87	3190.02	2745.44	2976.96	3003.88	713.53	1421.41	538.305	655.569	1071.12	783.618	1101.97	680.346	927.021	1180.18	1140.72	1093.23	1217.94	1289.66			M+H, M+K
11.11_623.4211m/z		623.421	1	11.1074	0.663717	0.926915	1	1.06829	St_DR	St_WW	100 - 29.2 - 46.8 - 12.9 - 22.9	2741.39	19.47	1409.16	2731.77	2643.3	5135.48	2805.62	2098.8	2365.62	2111.2	1964.08	3250.38	3007.08	2943.44	2233.34	2453.62	455.234	1067.01	901.19	1654.66	901.825	829.972	983.483	686.959	814.02	1289.48	1075.3	1172.08	913.708	1053.41
13.53_450.3323n	450.332	489.337	1	13.5275	0.795233	0.534879	0.984141	1.04466	St_WW	St_DR	100 - 23.6 - 19.9	2738.8	12.33	2119.81	2582.8	2407.54	3167.64	2711.24	2914.07	2448.83	2191.33	2990.92	3074.84	2687.24	2462.72	3092.45	2672.13	684.808	1008.82	820.813	1020.62	871.489	1152.37	1018.08	713.032	1239.6	1219.84	960.929	980.65	1265.19	1147.23			M+H-2H2O, M+NH4, M+CH3OH+H, M+K
3.13_251.1394m/z		251.139	1	3.126	0.348983	0.38128	0.94316	2.14292	St_DR	St_WW	100 - 8.38 - 0.272	2735.03	105.08	451.297	12689.8	1081.81	2558.67	804.328	1033.06	526.232	472.243	172.028	3720.34	561.757	1275.49	264.545	2467.79	145.793	4956.54	368.824	824.411	258.54	408.524	218.776	153.662	71.2977	1475.92	200.879	507.897	108.231	1059.5
4.95_206.0945n	206.095	189.091	1	4.95107	0.349	0.172552	0.940775	1.20661	St_DR	St_WW	100 - 6.68 - 0.341	2731.65	14.48	1673.73	3199.2	3740.57	2993.34	2159.95	2840.91	2513.84	1884.5	1855.53	2025	2469.12	2457.81	2593.69	2561.68	540.703	1249.58	1275.29	964.463	694.285	1123.44	1045.1	613.196	769.033	803.35	882.931	978.698	1061.14	1099.81			M+H-H2O, M+H
5.63_558.2484n	558.248	597.213	1	5.63192	0.33185	0.95137	1	1.0128	St_DR	St_WW	100 - 22.6 - 9 - 0.746	2725.56	35.57	2015.25	3745.42	3572.41	3944.98	1896.51	2066.79	1837.58	1596.95	1945.98	4213.04	2160.68	2954	3656.9	2310.33	651.032	1462.93	1217.95	1271.08	609.605	817.31	763.954	519.629	806.52	1671.38	772.639	1176.28	1496.12	991.893			M+NH4, M+K
15.20_333.2420m/z		333.242	1	15.2038	0.349	0.229101	0.940775	1.25699	St_DR	St_WW	100 - 14.5	2720.74	8.13	1761.83	2452.98	2351.82	3856.88	4518.54	1868.86	2234.31	2025.76	2088.37	2503.42	1965.58	2233.1	2138.66	2196.53	569.163	958.114	801.814	1242.7	1452.42	739.039	928.891	659.157	865.533	993.149	702.874	889.219	874.975	943.036
6.23_1067.0833m/z		1067.08	1	6.22693	0.200233	0.16485	0.940775	1.49533	St_WW	St_DR	100 - 19.7 - 0.441	2711.23	48.78	1403.45	1146.25	1162.41	1419.42	1379.69	3251.55	2929.17	1268.61	3632.95	3566.84	1427.5	1644.99	2695.57	4742.19	453.386	447.718	396.305	457.341	443.48	1285.82	1217.77	412.79	1505.69	1415.02	510.46	655.034	1102.82	2035.97
3.37_375.1012m/z		375.101	1	3.372	0.297483	0.077132	0.90039	1.49835	St_DR	St_WW	100 - 8.74	2698.29	31.88	2755.37	1469.19	2244.35	4699.54	2645.96	1845.42	3228.18	772.992	2295.95	2317.8	1557.26	1518.3	2319.09	1824.46	890.128	573.852	765.176	1514.2	850.507	729.772	1342.08	251.523	951.563	919.508	556.862	604.586	948.792	783.296
5.53_876.3299m/z		876.33	1	5.52892	0.33185	0.603324	0.997044	1.03319	St_WW	St_DR	100 - 51.8 - 45.8	2694.67	32.93	1187.44	2380.6	1519.42	1753.58	1758.2	3779.73	5877.74	2176.46	2251.22	3757.48	1568.95	2108.18	3832.64	3167.75	383.606	929.843	518.021	565.01	565.147	1494.7	2443.61	708.196	933.027	1490.65	561.04	839.473	1568.02	1360.01
4.99_550.2864m/z		550.286	1	4.9854	0.33185	0.392065	0.94756	1.46337	St_DR	St_WW	100 - 15.9 - 1.85	2689.68	68.28	1961.55	1007.27	535.986	5998.84	2121.19	3468.33	3734.58	117.518	1925.82	1215.3	1924.42	4296.18	1733.27	1653.54	633.684	393.433	182.736	1932.84	681.827	1371.55	1552.61	38.239	798.165	482.13	688.152	1710.73	709.12	709.916
11.92_722.3427m/z		722.343	2	11.9198	0.28035	0.344184	0.940775	1.11776	St_DR	St_WW	100 - 63.4 - 65.8 - 4.78	2671.17	20.67	2197.72	2586.7	2771.87	3547.63	3243.11	2149.99	2201.14	2428.01	1886.48	1509.62	3803.36	2469.71	2331.21	2299.82	709.98	1010.34	945.024	1143.06	1042.45	850.212	915.102	790.047	781.857	598.892	1360.05	983.437	953.749	987.385
9.99_1181.6223n	1181.62	1164.62	1	9.99167	0.360467	0.908039	1	1.16317	St_WW	St_DR	100 - 52.5 - 13.5 - 1.66	2667.32	73.59	282.785	4174.77	2609.38	1262.24	1323.6	1503.12	4896.18	6856.9	1594.63	3220.84	474.773	4298.22	1760.38	465.508	91.3543	1630.63	889.627	406.698	425.451	594.409	2035.54	2231.16	660.902	1277.76	169.774	1711.55	720.211	199.857			M+H-H2O, M+H
12.22_896.5198m/z		896.52	1	12.2173	0.366167	0.888283	1	1.00498	St_DR	St_WW	100 - 41.2 - 71.8 - 39.4	2666.52	15.19	1877.78	4102.02	2448.28	3169.44	2509.09	2226.17	2332.87	2419.05	2603.5	2500.97	3498.35	2768.35	2514.28	2268.63	606.621	1602.21	834.702	1021.2	806.511	880.338	969.866	787.129	1079.03	992.178	1250.98	1102.35	1028.65	973.993
13.53_613.4146m/z		613.415	1	13.5275	1.5562	0.747326	1	1.02286	St_WW	St_DR	100 - 77.5	2665.63	13.58	2121.97	2640.52	2888.08	2931.86	3327.54	2112.5	2219.9	2356.4	2704.57	3003.21	2970.48	2437.84	3051.84	2135.06	685.507	1031.36	984.642	944.653	1069.59	835.388	922.902	766.746	1120.92	1191.42	1062.21	970.746	1248.58	916.647
10.94_856.5364m/z		856.536	1	10.9414	0.497767	0.799706	1	1.00345	St_WW	St_DR	100 - 37.5	2664.8	15.91	1648.42	2856.68	2496.71	4429.13	2581.36	2141.91	2435.24	2183.12	2313.64	3322.93	2960.23	2910.95	2287.25	2675.48	532.526	1115.8	851.213	1427.08	829.741	847.016	1012.42	710.36	958.896	1318.26	1058.55	1159.14	935.764	1148.67
7.09_1216.5625m/z		1216.56	1	7.09088	0.331833	0.534033	0.984141	1.1189	St_WW	St_DR	100 - 41.2 - 13.5 - 2.46	2660.46	14.62	2049.85	1872.12	2588.99	2925.96	2334.37	2372.49	2500.39	2402.18	3433.6	3186.5	1355.77	2807.72	2345.9	3091.52	662.21	731.234	882.672	942.751	750.35	938.202	1039.51	781.642	1423.07	1264.14	484.81	1118.03	959.761	1327.28
5.96_1038.5500m/z		1038.55	1	5.96377	0.2689	0.658997	1	1.2281	St_DR	St_WW	100 - 38.3 - 6.87	2655.91	87.55	489.02	4821.05	1009.53	380.901	6485.75	2203.44	3201.7	78.7134	1113.82	988.445	3656.38	1043.88	5628.73	2628.42	157.979	1883.06	344.182	122.727	2084.75	871.35	1331.07	25.6124	461.626	392.132	1307.48	415.673	2302.84	1128.46
6.91_889.3935m/z		889.394	1	6.90778	0.54925	0.517372	0.980097	1.35407	St_WW	St_DR	100 - 55.7 - 46	2654.86	31.31	2316.44	1488.04	2799.54	1749.12	975.39	1999.62	2396.4	655.391	1381.49	2256.6	2382.09	3716.81	4258.73	3932.89	748.332	581.216	954.459	563.572	313.525	790.75	996.279	213.257	572.564	895.23	851.813	1480.03	1742.34	1688.51
13.16_501.5707n	501.571	540.534	1	13.1614	1.37883	0.934758	1	2.83584	St_WW	St_DR	100 - 26.6	2651.97	134.41	585.861	584.714	0.149872	231.843	294.832	0.0472003	4848.67	5686.18	0.447634	9140.23	2.6913	3010.84	723.379	0	189.264	228.385	0.0510966	74.7003	94.7695	0.0186654	2015.79	1850.22	0.185524	3626.08	0.962381	1198.91	295.951	0			M+K, M+2Na-H
4.22_340.1300n	340.13	341.139	1	4.21873	0.183067	0.989996	1	1.0445	St_DR	St_WW	100 - 12 - 11.9	2640.66	23.42	1329.14	2842.58	2226.71	4382.94	1693.39	3399.5	2610.41	2139.93	1926.46	3393.7	2154.95	2073.7	2858.78	3149.56	429.38	1110.29	759.159	1412.2	544.316	1344.33	1085.25	696.307	798.428	1346.34	770.588	825.746	1169.59	1352.2			M+H-H2O, M+H
12.09_655.3808m/z		655.381	1	12.0858	0.429117	0.51102	0.980097	1.04441	St_DR	St_WW	100 - 63.6 - 38 - 5.78	2639.96	9.78	2728.58	2760.91	2305.92	2589.78	2382.65	3083.57	2628.31	2022.13	2913.48	3349.58	2165.3	2015.36	2803.98	2424.02	881.474	1078.39	786.167	834.433	765.87	1219.4	1092.69	657.979	1207.5	1328.83	774.289	802.514	1147.17	1040.71
10.59_196.1855n	196.186	219.175	1	10.5924	0.217417	0.29873	0.940775	1.10301	St_WW	St_DR	100 - 7.95	2619.85	10.34	2636.04	2448.91	2094.31	1977.42	2487.1	2568.18	2414.24	2866.92	3467.99	2889.23	2222.08	2089.19	2617.18	2186.33	851.579	956.524	714.021	637.129	799.442	1015.59	1003.69	932.862	1437.32	1146.2	794.595	831.912	1070.75	938.659			M+Na, M+K
4.44_406.2438m/z		406.244	1	4.43615	0.246017	0.835022	1	1.11067	St_DR	St_WW	100 - 12 - 1.25	2619.07	94.21	160.306	139.737	119.542	6130.16	943.114	5817.81	5022.79	61.4357	1418.56	808.605	4347.27	4184.32	5421.1	265.387	51.7871	54.5801	40.7559	1975.15	303.15	2300.65	2088.17	19.9905	587.927	320.787	1554.54	1666.19	2217.89	113.939
4.57_786.2841m/z		786.284	1	4.56773	0.314683	0.294776	0.940775	1.81721	St_DR	St_WW	100 - 25.8 - 4.74 - 0.557	2608.86	46.92	524.575	4488.82	2923.93	5610.8	946.499	2589.55	1177.85	846.043	466.057	2498	1338.69	1788.16	1288.98	1823.54	169.465	1753.3	996.865	1807.81	304.239	1024.04	489.678	275.292	193.159	990.997	478.701	712.042	527.351	782.901
5.78_1214.4892m/z		1214.49	1	5.78068	0.297517	0.262673	0.940775	1.34488	St_DR	St_WW	100 - 59.4 - 99.8	2595.67	36.89	2477.68	1978.71	1186.82	2053.11	2190.6	3048.08	5234.67	883.437	1576.3	1505.48	1981.36	1920.37	2666.64	2976.68	800.419	772.867	404.628	661.517	704.137	1205.36	2176.26	287.46	653.303	597.247	708.516	764.69	1090.98	1277.98
6.46_729.2805m/z		729.281	1	6.46153	0.663683	0.450157	0.971741	1.16536	St_DR	St_WW	100 - 83.3 - 63.6 - 29.4 - 15 - 2.69	2593.55	35.24	2461.05	2676.57	3086.81	1094.69	4132	2271.59	2432.11	1004.07	2302.65	1315.05	2541.41	2228.77	4256.24	1930.57	795.049	1045.45	1052.4	352.712	1328.17	898.298	1011.12	326.713	954.344	521.704	908.782	887.495	1741.32	828.852
8.85_738.4212n	738.421	756.455	1	8.84737	0.680867	0.0584155	0.838139	4.3579	St_DR	St_WW	100 - 38.8 - 9.27 - 1.11 - 0.077	2581.47	104.97	2176.79	822.708	9531.88	1282.4	703.684	2823.48	729.309	1908.6	1.76233	726.879	258.264	503.353	426.16	321.541	703.217	321.343	3249.74	413.194	226.189	1116.55	303.203	621.036	0.730405	288.365	92.3526	200.434	174.352	138.047			M+NH4, M+K
0.75_556.1236n	556.124	557.131	1	0.751867	0.211667	0.639606	1	1.03655	St_DR	St_WW	100 - 18.8 - 10.6	2570.07	18.44	2711.07	1859.2	2241.21	3244.62	2292.42	2989.34	2652.6	1913.18	3859.45	2611.2	1603.29	3433.64	2028.04	1907.37	875.817	726.189	764.103	1045.43	736.866	1182.13	1102.79	622.526	1599.57	1035.9	573.319	1367.27	829.715	818.891			M+H, M+K
5.25_619.2189m/z		619.219	1	5.24857	0.1831	0.302712	0.940775	1.14035	St_DR	St_WW	100 - 24 - 13.5 - 2.36	2566.55	20.32	1993.95	3303.13	2192.98	1911.12	2561.38	3499.88	2503.43	1914.95	2365.74	2051.48	1864.54	1880.02	2603.83	3074.08	644.15	1290.18	747.66	615.768	823.319	1384.03	1040.78	623.101	980.49	813.857	666.74	748.623	1065.28	1319.8
13.97_591.2618m/z		591.262	1	13.9738	0.1831	0.0277583	0.704705	1.25112	St_DR	St_WW	100 - 25.5	2564.27	7.39	2083.6	3164.16	3187.05	2682.6	2504.71	2518.45	1809.3	2221.61	2135.97	2069.24	1973.6	2007.71	2169.22	1769.66	673.111	1235.9	1086.57	864.34	805.104	995.919	752.197	722.885	885.261	820.902	705.739	799.466	887.475	759.768
14.72_715.4887m/z		715.489	1	14.7233	0.429083	0.468357	0.974929	1.10121	St_DR	St_WW	66.7 - 100	2562.96	25.48	2333.71	1633.37	3516.99	2662	2323.8	3285.67	2185.19	1795.71	3078.65	2253.5	3888.94	1673.34	2361.59	1240.18	753.909	637.981	1199.06	857.704	746.954	1299.32	908.469	584.302	1275.96	893.999	1390.65	666.32	966.18	532.447
9.55_901.4740n	901.474	902.481	1	9.54538	1.97392	0.140854	0.940775	1.88944	St_DR	St_WW	100 - 44.2 - 14 - 1.58	2561.88	60.06	4282.16	3141.94	5471.25	1501.76	943.403	1552.03	1040.63	2005.79	155.763	1245.01	2340.89	1815.13	1519.24	409.439	1383.36	1227.22	1865.33	483.873	303.243	613.751	432.63	652.659	64.5564	493.915	837.079	722.78	621.557	175.785			M+H, M+2H, M+2Na-H
9.16_885.4692n	885.469	918.487	1	9.16205	0.5607	0.139901	0.940775	3.56428	St_DR	St_WW	100 - 39.6 - 8.27 - 1.07	2558.73	47.26	6311.46	2818.02	6252.66	939.551	557.473	285.643	746.297	787.087	63.6126	1099.28	988.087	594.88	852.65	639.568	2038.93	1100.69	2131.74	302.726	179.192	112.958	310.265	256.109	26.3645	436.103	353.33	236.88	348.838	274.586			M+H-H2O, M+CH3OH+H
9.55_316.2049n	316.205	317.212	1	9.54538	0.4806	0.501729	0.980097	1.69462	St_DR	St_WW	100 - 22.6 - 2.16 - 0.346	2555.67	118.09	1042.52	3995.93	2202.58	8761.75	968.035	867.333	51.5166	669.239	486.229	6913.49	453.102	1495.02	132.43	407.242	336.789	1560.78	750.934	2823.06	311.161	342.986	21.4175	217.763	201.519	2742.69	162.025	595.316	54.1801	174.842			M+H-2H2O, M+H-H2O, M+H, 2M+H
14.57_432.3450n	432.345	471.31	1	14.5745	0.532083	0.116315	0.940775	1.20602	St_WW	St_DR	100 - 17.1 - 9.3 - 1 - 0.276	2553.66	19.96	1737.1	2732.63	1680.33	2387.91	1983.38	1786.61	2514.08	2315.2	2735.67	3330.47	1700.29	2530.58	2909.28	2354.13	561.175	1067.34	572.88	769.39	637.528	706.516	1045.2	753.34	1133.81	1321.25	608.008	1007.67	1190.25	1010.7			M+H-H2O, M+H, M+K
4.35_888.2564m/z		888.256	1	4.35033	0.5664	0.810259	1	1.05547	St_WW	St_DR	100 - 34.2 - 5.54	2549.28	60.19	1610.59	876.434	1252.28	5391.75	3235.44	2022.44	2518.18	937.067	3013.12	1851.04	1663.23	2660.83	2044.13	5675.56	520.304	342.328	426.945	1737.24	1039.99	799.772	1046.91	304.911	1248.8	734.336	594.753	1059.54	836.297	2436.69
14.76_259.2058m/z		259.206	1	14.7576	0.480583	0.438054	0.968955	1.07866	St_DR	St_WW	100 - 10.4	2545.16	7.56	2049.19	2345.5	2389.01	3696.95	2640.42	2456.12	2238.94	2235.38	2397	2661.55	2111.47	2254.11	2408.84	2448.61	661.997	916.133	814.494	1191.17	848.724	971.273	930.817	727.367	993.446	1055.88	755.039	897.583	985.509	1051.26
15.57_726.5292m/z		726.529	1	15.57	0.165933	0.731943	1	1.01548	St_WW	St_DR	100 - 76.5 - 65.9 - 47.9	2543.52	12.09	1899.99	3300.34	1738.41	2373.33	2361.11	2319.25	3540.78	2677.61	2539.05	2957.94	2405.27	2740.02	2505.89	1978.85	613.797	1289.09	592.682	764.693	758.946	917.149	1472.04	871.262	1052.32	1173.46	860.1	1091.07	1025.22	849.58
6.34_940.3645m/z		940.365	1	6.34137	0.49775	0.850253	1	1.01145	St_WW	St_DR	100 - 80.5 - 76.1	2537.02	19.01	1962.71	3032.75	1998.2	1768.73	2284.27	3477.46	3033.88	2465.72	2926.59	2652.39	1787.78	2009.02	3081.42	2836.2	634.058	1184.57	681.253	569.89	734.247	1375.16	1261.31	802.316	1212.94	1052.25	639.291	799.991	1260.68	1217.67
15.02_452.3561n	452.356	453.359	1	15.0208	0.595	0.621384	1	1.13026	St_WW	St_DR	100 - 22 - 35.7 - 8.63	2536.24	33.33	2392.23	3032.29	1808.62	1421.48	2713.7	1271.22	3068.06	1774.34	2744.9	2242.21	1483.83	1819.33	4855.16	2833.92	772.816	1184.39	616.62	458.006	872.279	502.704	1275.51	577.351	1137.64	889.523	530.604	724.454	1986.36	1216.69			M+H-H2O, M+H
3.42_412.1101n	412.11	413.085	1	3.4235	0.31465	0.686214	1	1.02353	St_WW	St_DR	100 - 8.47 - 5.03 - 0.044	2534.81	21.42	1649.44	2703.22	2812.87	2580.77	1844.57	2630.74	3114.06	1123.12	1969.02	5503.25	1221.37	1859.54	2664.33	3403.02	532.856	1055.86	959.001	831.531	592.91	1040.33	1294.64	365.45	816.068	2183.23	436.751	740.465	1090.04	1461.02			M+H-2H2O, M+H
5.55_874.3189m/z		874.319	1	5.54608	0.978383	0.637656	1	1.12041	St_DR	St_WW	90.6 - 100	2532.44	35.44	1464.39	1961.9	1631.72	2086.75	2629.47	3394.72	4558.14	1069.82	2270.15	3251.46	1324.91	2587.46	2933.62	2384.59	473.075	766.302	556.31	672.358	845.207	1342.44	1895	348.106	940.871	1289.91	473.775	1030.32	1200.21	1023.78
5.21_133.1014m/z		133.101	1	5.21425	0.2117	0.654907	1	1.05161	St_WW	St_DR	100 - 4.58	2525.03	35.38	3108.31	2229.77	1281.75	1585.19	2223.85	2638.25	3740.65	6766.99	950.141	1063.62	1264.52	1578.78	2179.22	3871.93	1004.15	870.932	436.992	510.753	714.825	1043.29	1555.14	2201.9	393.79	421.955	452.179	628.67	891.567	1662.34
11.98_296.2352n	296.235	335.199	1	11.9828	0.228867	0.0441883	0.789672	1.3106	St_WW	St_DR	100 - 12.1 - 5.19	2524.5	20.07	1439.84	2047.88	1766.21	1335.85	1891.42	2336.65	2665.65	2913.27	2901.37	3033.83	1846.28	1879.01	2314.26	2783.45	465.144	799.887	602.16	430.414	607.97	924.027	1108.22	947.944	1202.49	1203.57	660.212	748.22	946.815	1195.02			M+H, M+K
9.49_895.4803m/z		895.48	1	9.4939	0.612183	0.307805	0.940775	1.25356	St_WW	St_DR	100 - 42.3 - 12.5	2522.75	34.13	981.455	2491.77	2264.05	2962.23	2216.03	1296.67	1875.13	1501.46	1403.44	4071.22	3326.57	2200.56	2649.33	2506.7	317.061	973.265	771.89	954.44	712.311	512.769	779.568	488.557	581.663	1615.12	1189.55	876.261	1083.9	1076.2
9.18_320.2361n	320.236	285.222	1	9.17922	0.715183	0.596271	0.994091	1.22204	St_WW	St_DR	100 - 17.7 - 0.497 - 0.0792	2522.47	83.87	712.413	3475.47	4346.16	3697.8	670.257	1484.18	62.7669	253.577	154.809	11442.6	328.681	4388.62	158.353	930.608	230.147	1357.49	1481.75	1191.44	215.445	586.92	26.0947	82.511	64.161	4539.47	117.533	1747.54	64.7857	399.538			M+H-2H2O, M+H
15.11_674.4906m/z		674.491	1	15.1066	0.44625	0.331106	0.940775	1.10876	St_WW	St_DR	100 - 76.6 - 41.4	2517.04	15.67	1835.24	3537.04	1412.65	1883.96	2097.06	1883.55	3241.46	2972.04	1940.5	2950.95	2654.13	2539.87	2475.02	2086.75	592.879	1381.54	481.619	607.017	674.07	744.849	1347.6	967.067	804.248	1170.69	949.092	1011.37	1012.59	895.904
4.40_189.0678n	189.068	207.102	1	4.40182	0.28035	0.362643	0.942156	1.11903	St_DR	St_WW	100 - 8.78 - 0.731	2513.7	9.98	1781.06	3134.14	2799.69	3197.82	1810.15	2504.98	2368.04	1909.72	2081.79	2350.73	2147.72	2248.51	2395.32	2590.41	575.377	1224.17	954.51	1030.35	581.846	990.594	984.488	621.399	862.805	932.573	768.002	895.354	979.978	1112.14			M+NH4, 2M+ACN+H
6.59_344.1631n	344.163	345.17	1	6.5931	0.366167	0.477884	0.979299	1.21456	St_DR	St_WW	100 - 18.6 - 0.644 - 0.0606	2507.92	57.92	1016.4	5079.52	1610.34	3784.89	2503.1	2186.54	1374.61	1242.11	697.237	3279.25	1221.68	4666.59	1554.43	1792.83	328.35	1984.02	549.019	1219.5	804.587	864.668	571.482	404.167	288.973	1300.93	436.861	1858.23	635.952	769.717			M+H-H2O, M+H
15.54_351.2655m/z		351.266	1	15.5357	0.263183	0.97572	1	1.0133	St_DR	St_WW	100 - 14 - 35.7	2504.21	15.97	2141.21	3794.8	1930.01	2361.31	2531.97	2457.14	2313.04	2017.77	2783.37	2639.6	2130.2	2091.9	2591.89	3044.75	691.723	1482.22	658.006	760.82	813.864	971.675	961.621	656.56	1153.58	1047.17	761.737	832.99	1060.4	1307.2
[truncated: 964 more rows]
[truncated: 2 more columns]

## Sheet: Supplementary Data 2
Data 2. The metabolite features identified from Cave-in-Rock root tissues (with abundance ≥ 500) by the positive mode LC-MS analysis.
[truncated: 2,752 more rows]
[truncated: 2 more columns]

## Sheet: Supplementary Data 3
Data 3. The metabolite features identified from all soil samples (with abundance ≥ 500) by the positive mode LC-MS analysis.
[truncated: 1,131 more rows]
[truncated: 40 more columns]

[truncated: 1 more sheets: Supplementary Data 4]
